# Supplementary material for: Information propagation within the Genetic Network of Saccharomyces cerevisiae
Source: BMC Syst Biol. 2010 Oct 26;4:143. doi: 10.1186/1752-0509-4-143 (PMC2975643; doi:10.1186/1752-0509-4-143)
Supplement: Additional file 1 — Yeast perturbation experiments. Each column of this tab-separated table contains the expression levels of all probe sets for one knockout experiment. The column title WT/{gene name} gives the name of the gene that was knocked out. Expression levels are given as the log base 10 of the ratio between the probe set's expression in the knockout and the wild type expression. [file 1752-0509-4-143-S1.TSV]

UNIQID	WT/cat8	WT/cin5	WT/ixr1	WT/pdr3	WT/phd1	WT/rds1	WT/rox1	WT/swi4	WT/tye7	WT/yap6	WT/adr1	WT/azf1	WT/fzf1	WT/gis1	WT/hap4	WT/ino4	WT/met31	WT/tup1	WT/zap1	WT/rlm1	WT/rim101	WT/gcn4	WT/rtg3	WT/sum1	WT/hac1	WT/spt21	WT/sfp1	WT/ace2	WT/mac1	WT/sds3	WT/rgm1	WT/tec1	WT/hap2	WT/hap3	WT/hap5	WT/crz1	WT/eds1	WT/fkh1	WT/msn2	WT/sip3	WT/skn7	WT/hcm1	WT/kar4	WT/upc2	WT/yfl052w	WT/hap3	WT/imp2	WT/nrg2	WT/set5
TH296Y	NaN	NaN	NaN	NaN	NaN	NaN	NaN	NaN	NaN	NaN	NaN	NaN	NaN	NaN	NaN	NaN	NaN	NaN	NaN	NaN	NaN	NaN	NaN	NaN	NaN	NaN	NaN	NaN	NaN	NaN	NaN	NaN	NaN	NaN	NaN	NaN	NaN	NaN	NaN	NaN	NaN	NaN	NaN	NaN	NaN	NaN	NaN	NaN	NaN
TH296Y	NaN	NaN	NaN	NaN	NaN	NaN	NaN	NaN	NaN	NaN	NaN	NaN	NaN	NaN	NaN	NaN	NaN	NaN	NaN	NaN	NaN	NaN	NaN	NaN	NaN	NaN	NaN	NaN	NaN	NaN	NaN	NaN	NaN	NaN	NaN	NaN	NaN	NaN	NaN	NaN	NaN	NaN	NaN	NaN	NaN	NaN	NaN	NaN	NaN
TH306N70	NaN	NaN	NaN	NaN	NaN	NaN	NaN	NaN	NaN	NaN	NaN	NaN	NaN	NaN	NaN	NaN	NaN	NaN	NaN	NaN	NaN	NaN	NaN	NaN	NaN	NaN	NaN	NaN	NaN	NaN	NaN	NaN	NaN	NaN	NaN	NaN	NaN	NaN	NaN	NaN	NaN	NaN	NaN	NaN	NaN	NaN	NaN	NaN	NaN
YOR348C	0.019626	-0.027891	-0.092331	-0.070951	-0.066653	-0.191287	-0.015034	0.770957	0.079754	-0.060719	-0.055266	0.095469	-0.108034	-0.012581	0.136137	0.179507	-0.122452	0.226336	0.173511	-0.038609	-0.030016	-0.030400	0.106989	0.108125	0.068872	-0.041656	0.472620	NaN	-0.022220	0.088198	0.022372	-0.072001	0.049393	-0.274721	-0.002326	0.126554	-0.688626	-0.039629	-0.330991	-0.006805	-0.066447	NaN	-0.364439	NaN	NaN	-0.258084	0.005722	-0.025491	-0.001664
YOR350C	-0.012307	-0.025956	-0.119943	0.018217	-0.025733	-0.155820	-0.091475	0.094370	0.035872	0.018746	NaN	0.065462	0.024260	0.056196	0.113236	0.116781	0.049823	0.064469	0.009079	0.067450	0.008497	0.014509	-0.018141	0.002172	-0.011952	-0.001980	-0.185239	NaN	0.026572	0.229849	-0.040814	-0.101071	-0.050470	-0.070490	0.000316	0.185999	-0.095857	-0.124960	-0.324388	0.083778	0.000945	-0.535011	-0.100501	NaN	NaN	0.199615	-0.013868	-0.003475	-0.006645
YOR352W	0.046263	0.032832	-0.059775	0.002770	0.031587	-0.049086	0.031400	0.078766	0.057276	0.074015	0.067314	0.034870	-0.023170	-0.015537	0.134856	0.029755	0.016948	0.006951	0.066539	0.067420	0.008837	-0.019547	-0.007342	-0.036318	0.014149	-0.031747	0.053118	NaN	0.002524	0.246987	0.019571	-0.139905	-0.073536	-0.033141	0.050597	0.182271	-0.317529	-0.066597	-0.164160	0.005726	-0.170748	0.163181	-0.164992	NaN	NaN	NaN	0.012219	-0.041490	0.013279
TH213_16R	NaN	NaN	NaN	NaN	NaN	NaN	NaN	NaN	NaN	NaN	NaN	NaN	NaN	NaN	NaN	NaN	NaN	NaN	NaN	NaN	NaN	NaN	NaN	NaN	NaN	NaN	NaN	NaN	NaN	NaN	NaN	NaN	NaN	NaN	NaN	NaN	NaN	NaN	NaN	NaN	NaN	NaN	NaN	NaN	NaN	NaN	NaN	NaN	NaN
TH302_4R	NaN	NaN	NaN	NaN	NaN	NaN	NaN	NaN	NaN	NaN	NaN	NaN	NaN	NaN	NaN	NaN	NaN	NaN	NaN	NaN	NaN	NaN	NaN	NaN	NaN	NaN	NaN	NaN	NaN	NaN	NaN	NaN	NaN	NaN	NaN	NaN	NaN	NaN	NaN	NaN	NaN	NaN	NaN	NaN	NaN	NaN	NaN	NaN	NaN
TH297_1	NaN	NaN	NaN	NaN	NaN	NaN	NaN	NaN	NaN	NaN	NaN	NaN	NaN	NaN	NaN	NaN	NaN	NaN	NaN	NaN	NaN	NaN	NaN	NaN	NaN	NaN	NaN	NaN	NaN	NaN	NaN	NaN	NaN	NaN	NaN	NaN	NaN	NaN	NaN	NaN	NaN	NaN	NaN	NaN	NaN	NaN	NaN	NaN	NaN
YOR372C	-0.027500	0.018390	-0.715537	0.040010	0.065275	0.011382	-0.014123	0.352971	-0.085012	0.057362	-0.016330	0.023211	-0.050879	0.070245	0.090074	-0.026248	0.024069	-0.052283	0.029228	0.126626	0.124432	0.011699	0.028190	0.046841	-0.016176	0.080119	0.072282	NaN	0.030804	0.037572	-0.072757	-0.018956	-0.245182	0.054828	0.037005	0.043405	-0.218362	-0.073144	-0.038912	0.037076	-0.151022	NaN	-0.143173	NaN	NaN	-0.013880	-0.002436	0.022350	-0.036043
YOR374W	-0.093858	-0.052834	-0.055230	0.124373	0.057425	-0.158195	0.167893	0.051991	-0.152323	-0.256709	-0.038267	0.190943	0.184448	0.060544	0.087881	0.209715	-0.006013	-0.054089	-0.123432	0.131677	0.049843	0.007914	0.099284	-0.008438	-0.045245	0.025264	0.242117	NaN	0.009260	0.095210	0.041706	-0.177439	0.067975	0.182540	0.107668	0.016793	-0.063953	0.186219	-0.047184	-0.035408	-0.040059	NaN	-0.019748	NaN	NaN	NaN	0.015843	-0.075875	0.024674
YOR376W	-0.101927	-0.073033	-0.678730	0.154724	0.104842	-0.220849	0.103007	0.250480	-0.276484	0.095232	0.008883	0.095824	-0.046443	0.117963	-0.011364	-0.042421	0.114715	0.059504	-0.031183	-0.209114	0.097021	0.024208	0.044447	-0.010307	-0.030923	0.020764	0.205418	NaN	0.029582	0.246625	-0.250827	-0.095519	-0.512298	0.137568	0.009332	0.316381	-0.108498	-0.160536	-0.167801	-0.013826	-0.129001	-0.140485	-0.201549	NaN	NaN	NaN	-0.017127	0.032518	-0.066060
TH298_4G	NaN	NaN	NaN	NaN	NaN	NaN	NaN	NaN	NaN	NaN	NaN	NaN	NaN	NaN	NaN	NaN	NaN	NaN	NaN	NaN	NaN	NaN	NaN	NaN	NaN	NaN	NaN	NaN	NaN	NaN	NaN	NaN	NaN	NaN	NaN	NaN	NaN	NaN	NaN	NaN	NaN	NaN	NaN	NaN	NaN	NaN	NaN	NaN	NaN
TH204_16G	NaN	NaN	NaN	NaN	NaN	NaN	NaN	NaN	NaN	NaN	NaN	NaN	NaN	NaN	NaN	NaN	NaN	NaN	NaN	NaN	NaN	NaN	NaN	NaN	NaN	NaN	NaN	NaN	NaN	NaN	NaN	NaN	NaN	NaN	NaN	NaN	NaN	NaN	NaN	NaN	NaN	NaN	NaN	NaN	NaN	NaN	NaN	NaN	NaN
TH299RLAB	NaN	NaN	NaN	NaN	NaN	NaN	NaN	NaN	NaN	NaN	NaN	NaN	NaN	NaN	NaN	NaN	NaN	NaN	NaN	NaN	NaN	NaN	NaN	NaN	NaN	NaN	NaN	NaN	NaN	NaN	NaN	NaN	NaN	NaN	NaN	NaN	NaN	NaN	NaN	NaN	NaN	NaN	NaN	NaN	NaN	NaN	NaN	NaN	NaN
YPL002C	0.005053	0.025192	-0.174063	0.005545	0.077114	-0.044551	0.003440	0.077181	-0.002417	-0.046395	0.025585	-0.010945	0.006672	-0.004452	0.002257	-0.017746	0.044203	-0.039033	-0.014761	-0.096769	-0.077446	0.024981	0.026624	0.004084	-0.028145	-0.024309	-0.076185	NaN	-0.043478	0.025542	0.026148	-0.040813	-0.050352	0.112278	-0.001008	-0.004927	-0.115355	-0.020863	-0.128461	-0.013321	-0.080294	-0.613556	-0.142035	NaN	NaN	0.654500	0.002617	-0.037352	0.067736
YPL004C	-0.045562	-0.136829	0.055770	-0.003356	0.040265	-0.042311	0.104622	0.118381	-0.046925	-0.072905	0.050805	0.235023	0.087754	0.021266	0.022988	-0.158539	-0.015314	-0.051802	-0.282378	-0.022941	0.024203	0.037392	0.040786	-0.021891	-0.023158	0.223404	-0.057581	NaN	0.059348	0.063331	-0.035254	-0.044990	0.071060	-0.021312	0.105686	-0.055991	-0.027769	0.038754	-0.167118	0.008430	-0.073739	NaN	0.075898	NaN	NaN	NaN	-0.066363	-0.151973	0.010080
YPL006W	-0.105413	-0.104652	-0.127104	0.014397	-0.043971	-0.001372	0.070426	0.057759	-0.107940	-0.059665	-0.024370	0.098873	0.134648	0.078155	0.057037	0.042673	0.158189	-0.067423	-0.112709	0.017835	0.198563	0.025271	0.041299	-0.021474	-0.064602	0.176723	0.303792	NaN	0.094753	-0.025384	-0.104930	0.031438	0.230527	-0.008191	-0.145886	0.046313	0.202802	0.148404	-0.126047	0.032741	0.014639	NaN	-0.076469	NaN	NaN	NaN	-0.058075	-0.028504	0.113605
TH304GLAB	NaN	NaN	NaN	NaN	NaN	NaN	NaN	NaN	NaN	NaN	NaN	NaN	NaN	NaN	NaN	NaN	NaN	NaN	NaN	NaN	NaN	NaN	NaN	NaN	NaN	NaN	NaN	NaN	NaN	NaN	NaN	NaN	NaN	NaN	NaN	NaN	NaN	NaN	NaN	NaN	NaN	NaN	NaN	NaN	NaN	NaN	NaN	NaN	NaN
TH294YLAB	NaN	NaN	NaN	NaN	NaN	NaN	NaN	NaN	NaN	NaN	NaN	NaN	NaN	NaN	NaN	NaN	NaN	NaN	NaN	NaN	NaN	NaN	NaN	NaN	NaN	NaN	NaN	NaN	NaN	NaN	NaN	NaN	NaN	NaN	NaN	NaN	NaN	NaN	NaN	NaN	NaN	NaN	NaN	NaN	NaN	NaN	NaN	NaN	NaN
TH296Y	NaN	NaN	NaN	NaN	NaN	NaN	NaN	NaN	NaN	NaN	NaN	NaN	NaN	NaN	NaN	NaN	NaN	NaN	NaN	NaN	NaN	NaN	NaN	NaN	NaN	NaN	NaN	NaN	NaN	NaN	NaN	NaN	NaN	NaN	NaN	NaN	NaN	NaN	NaN	NaN	NaN	NaN	NaN	NaN	NaN	NaN	NaN	NaN	NaN
YPL026C	0.014054	0.024696	0.159778	0.091813	-0.161478	-0.020787	-0.053992	0.050960	0.089239	-0.005966	-0.046846	0.037913	-0.076246	-0.034992	0.060850	-0.186679	-0.041609	-0.008523	0.056864	0.134025	-0.032690	0.043638	-0.016904	-0.025678	0.034176	-0.040107	0.083950	NaN	-0.188395	0.066238	-0.037587	0.030909	-0.074581	0.074949	-0.044416	0.127251	-0.676853	-0.116430	-0.132454	-0.107055	-0.067316	NaN	-0.159766	NaN	NaN	NaN	0.011012	-0.022687	-0.000517
YPL028W	0.041529	0.111970	0.064126	-0.112688	-0.063315	-0.047335	-0.128549	-0.163908	0.109681	-0.103357	-0.056443	-0.045025	-0.102569	-0.090136	-0.081388	-0.192898	0.000531	-0.008394	0.033739	-0.093026	-0.197232	0.014224	-0.011494	-0.047797	0.050577	-0.129564	-0.275529	NaN	-0.199363	0.002004	0.034582	0.080272	-0.025138	-0.038152	0.021257	0.259546	-0.368907	-0.083661	-0.047105	0.206681	-0.215253	NaN	-0.058888	NaN	NaN	-0.402445	0.018210	-0.022643	0.037244
YPL030W	-0.066327	0.058418	-0.097403	0.042780	-0.120464	-0.063653	-0.138003	0.098220	0.072278	0.100915	0.010789	0.015862	-0.062934	-0.023148	-0.014467	-0.077295	-0.023792	0.044296	-0.044933	0.078801	0.000665	0.048672	0.017108	-0.032071	-0.072075	-0.048661	-0.458876	NaN	-0.096690	0.043171	0.027032	0.083610	0.180261	0.153378	0.115501	0.136468	-0.261437	-0.061173	-0.013145	0.025823	-0.024691	NaN	-0.174565	NaN	NaN	NaN	-0.055771	0.017058	-0.091632
Q0010	-0.097783	-0.415516	0.017892	-0.195762	-0.115500	0.128146	NaN	NaN	0.217064	0.219193	-0.515565	0.087304	-0.053805	0.203678	0.438879	0.383999	0.063445	0.248367	0.202588	0.049214	0.031066	-0.090752	0.106280	-0.013262	0.053339	0.159125	0.265823	NaN	-0.209756	0.174148	-0.150700	-0.132105	0.021506	-0.191467	NaN	0.087320	-0.077533	0.059817	-0.231238	-0.122546	0.166025	0.041561	-0.355171	NaN	NaN	NaN	-0.144272	-0.332160	0.305827
Q0032	NaN	NaN	NaN	NaN	NaN	NaN	NaN	NaN	NaN	NaN	NaN	0.212594	-0.034500	0.142110	0.501530	0.099797	0.126455	-0.211943	0.231323	NaN	0.562524	-0.142135	-0.010265	-0.526856	-0.296836	-0.367101	0.608537	NaN	-0.205254	0.485666	-0.228889	0.070087	-0.169384	NaN	NaN	0.097928	0.293510	-0.186645	-0.271310	-0.458865	-0.197708	-0.742545	0.029391	NaN	NaN	NaN	NaN	NaN	NaN
Q0050	NaN	NaN	NaN	NaN	NaN	NaN	NaN	NaN	NaN	NaN	NaN	0.626360	-0.245460	0.285983	0.312887	0.391965	0.495035	-0.090461	-0.096949	0.141139	0.279484	0.142186	0.095557	-0.249918	NaN	-0.276978	0.587612	NaN	-0.069516	-0.039715	-0.338524	0.418772	NaN	NaN	NaN	0.302088	-0.288566	0.222330	-0.624535	0.106977	0.753282	NaN	-0.101459	NaN	NaN	0.397761	0.045613	NaN	0.046308
YAL067C	-0.136454	0.015396	-0.322174	-0.043528	0.203427	-0.364846	-0.074763	-0.165144	0.083578	0.158415	0.114095	-0.019222	-0.056022	0.176164	0.036006	0.158452	0.128929	0.085391	0.051258	0.997517	0.066125	-0.061007	-0.029962	0.574386	-0.080885	0.000405	0.262533	NaN	-0.004671	-0.111823	-0.031603	0.030435	-0.423291	-0.292353	-0.127941	-0.034090	-0.579305	-0.008054	-0.113893	-0.079201	-0.123043	NaN	-0.227991	NaN	NaN	NaN	-0.065643	0.075296	-0.002582
YAL069W	0.001011	0.062623	-0.215006	0.003152	0.006322	-0.222389	-0.083992	0.172936	-0.200901	0.171027	0.083075	0.047570	-0.029572	0.019155	-0.006704	0.096198	0.036596	0.002310	0.037340	0.160590	0.049723	0.010845	0.032777	0.029590	-0.063202	0.011514	-0.312626	NaN	-0.037835	-0.042053	-0.092082	-0.064226	0.027219	-0.181468	-0.063141	0.051073	-0.141635	-0.067528	0.146039	0.050527	0.001307	NaN	-0.037760	NaN	NaN	-0.402445	-0.021212	-0.031630	-0.040594
YAR002W	0.020016	0.083972	0.057546	-0.075390	0.051957	-0.084934	0.019512	-0.011559	-0.019877	-0.055074	0.065181	-0.003928	-0.000512	0.045713	0.068888	-0.122004	-0.010960	0.005090	-0.014692	0.277755	-0.059353	0.021170	0.045037	0.005566	0.032501	-0.116590	-0.221321	NaN	-0.182165	0.066654	-0.025340	0.000441	-0.094519	0.012741	0.043982	-0.016930	0.323005	0.038117	-0.063592	-0.072418	0.078126	NaN	-0.109565	NaN	NaN	-0.135486	-0.014424	0.009664	0.002547
Q0250	-0.023093	-0.052529	-0.375532	0.124128	0.091893	-0.013708	-0.063313	0.089426	-0.030594	-0.029036	-0.051344	0.057778	0.055140	0.089408	-0.013536	-0.033601	0.100104	0.051205	0.061664	0.059736	0.004568	-0.056964	-0.013625	-0.045873	-0.036692	-0.096675	-0.022030	NaN	-0.043192	0.086414	0.420782	0.068111	-0.451110	0.105670	0.012675	0.358451	-0.507488	-0.027182	-0.084613	0.060092	-0.071969	NaN	-0.192317	NaN	NaN	-0.402445	-0.039143	0.044804	0.057206
Q0275	-0.213401	NaN	-1.246318	0.189172	0.264111	NaN	0.675917	0.056624	-0.217183	NaN	-0.100252	-0.564214	-0.103594	0.151714	-0.009686	0.195545	0.022952	0.425057	-0.427186	0.490038	-0.161343	-0.042917	0.095894	-0.055810	0.046844	-0.223179	0.212583	NaN	-0.530638	0.174805	-0.303947	-0.002954	NaN	0.033290	-0.078314	0.417833	-0.719068	-0.120303	-0.592174	0.027653	-0.257535	NaN	-0.273015	NaN	NaN	0.048540	0.022174	0.068867	0.316550
YAL001C	0.070671	0.012613	-0.071054	-0.072911	0.113725	0.030691	0.013378	-0.020869	0.052185	-0.085284	0.025187	0.058562	0.087428	0.027477	0.055310	-0.050357	-0.102163	-0.009540	-0.060191	0.090811	0.061729	-0.013178	0.064739	-0.036573	-0.008859	-0.221373	0.301797	NaN	-0.052224	0.148146	0.044233	-0.019893	-0.028968	0.031828	-0.032591	0.074964	-0.252703	0.173212	-0.114277	-0.061382	0.038093	NaN	-0.041255	NaN	NaN	-0.268153	0.035779	-0.043324	0.144530
YAR044W	-0.036916	0.026530	-0.143688	0.105816	0.081596	-0.088422	-0.077656	0.198273	-0.121033	0.028520	0.031740	0.137030	0.085452	0.068626	0.054590	0.151237	0.006661	0.051767	-0.030107	0.337814	0.010717	-0.003719	-0.062971	0.090441	-0.017987	-0.079443	-0.172076	NaN	-0.116356	0.118667	-0.045067	0.079189	0.050562	0.059151	-0.049133	0.037948	-0.321879	-0.014526	-0.066903	-0.003765	0.071775	0.340687	-0.044542	NaN	NaN	NaN	-0.007394	0.020343	-0.013693
YAR050W	0.118309	0.076431	-0.182493	0.031022	0.050795	-0.167105	-0.018226	0.032451	0.008573	0.022737	0.022467	0.065610	0.041376	0.050778	-0.003581	0.041709	0.014113	-0.056092	0.037134	0.320834	0.105833	0.048939	0.067235	0.245559	-0.039100	0.196445	-0.191659	NaN	-0.004712	-0.005098	-0.021611	-0.005290	0.012477	0.043330	-0.032867	0.172894	0.690556	0.066547	-0.121614	-0.052531	0.049549	NaN	-0.213408	NaN	NaN	-0.086261	0.021355	-0.026648	0.120610
YAR060C	-0.084837	0.055437	0.151431	0.024185	0.072529	0.003797	-0.063774	-0.029283	0.030350	0.042342	0.031132	-0.117513	-0.002025	0.030520	0.002477	0.141261	0.116297	0.074518	0.021814	0.380694	0.051157	0.129195	0.167476	0.004207	-0.063409	-0.140346	0.197731	NaN	0.036945	-0.031550	-0.170328	0.110786	-0.044551	0.120284	0.043496	0.221527	NaN	-0.024411	-0.137171	-0.030324	0.021626	0.260869	-0.158249	NaN	NaN	0.650600	0.004171	-0.013233	0.002044
YAL022C	0.038472	0.038737	-0.113619	-0.024321	0.109869	-0.061412	-0.078345	0.078368	-0.029334	0.003967	0.062324	0.011440	-0.018629	-0.042996	-0.023020	0.039814	-0.005587	0.006672	-0.115254	0.083440	0.071550	0.021326	-0.006592	-0.197784	-0.105831	-0.211070	-0.219946	NaN	0.063242	0.024479	-0.031897	0.018664	-0.016517	0.025779	0.006115	0.060621	-0.141205	0.020873	-0.025198	0.035146	-0.077237	NaN	0.035648	NaN	NaN	0.231080	-0.041943	-0.046860	0.049291
YAL024C	-0.066151	0.037346	-0.244351	-0.027078	0.048901	0.063725	-0.024585	-0.097640	-0.028578	0.067396	-0.042560	0.018409	0.060235	0.049209	-0.028658	0.091913	0.160477	0.006537	-0.078711	NaN	0.084311	0.004601	0.054994	-0.057690	-0.058014	-0.074182	-0.259032	NaN	-0.074130	0.074902	0.101139	0.077588	0.017933	0.160017	0.000628	-0.480607	-0.372999	0.069607	-0.220540	0.265226	0.044715	NaN	-0.056292	NaN	NaN	NaN	-0.068873	-0.016909	0.015281
YAL026C	-0.115075	-0.050304	-0.064907	0.017888	0.008238	0.060989	-0.098826	-0.004696	-0.100671	-0.085247	-0.059898	0.065256	0.089838	0.004410	0.056192	0.064484	0.005159	0.035129	-0.187350	0.188680	0.069669	-0.006218	-0.082325	0.005948	-0.039917	-0.246568	0.090904	NaN	0.060890	0.105296	0.014146	0.097034	0.131083	0.060129	-0.087156	-0.007778	0.014513	0.056819	-0.155647	0.066327	0.138198	0.706761	0.006726	NaN	NaN	-0.127073	-0.061049	0.085197	0.062953
YBL008W	-0.044951	0.008737	-0.054729	-0.076875	0.055424	0.023237	-0.085269	0.119109	-0.007913	0.010176	0.027075	0.031920	0.072598	0.030824	0.009654	0.012509	0.072059	0.103970	-0.046809	-0.266174	0.070085	-0.004804	-0.005772	-0.029584	-0.024160	0.009477	0.013491	NaN	-0.063743	0.037156	0.019148	0.053198	-0.026967	0.105172	-0.021684	0.017431	-0.352133	-0.017545	0.001050	-0.097402	0.029404	NaN	-0.017404	NaN	NaN	0.305646	-0.009685	0.020308	0.017560
YBL010C	-0.000511	-0.012484	-0.113176	-0.027300	0.118165	-0.077898	-0.010599	0.013843	0.048591	0.019364	-0.082311	0.017980	-0.040540	0.022550	0.070808	-0.027567	0.064958	-0.014243	-0.049306	0.130311	0.010385	0.021806	0.004962	-0.009198	0.016545	0.021624	-0.039826	NaN	-0.199605	0.043044	-0.019333	-0.059547	-0.164191	0.066222	-0.017346	0.078463	-0.394645	-0.046983	-0.108095	-0.050382	-0.134213	0.088659	-0.055310	NaN	NaN	NaN	0.020486	-0.044258	-0.093142
YBL012C	-0.077072	-0.325060	-0.826162	0.128355	0.010423	0.017450	-0.091345	0.015939	-0.200106	0.223564	-0.059233	0.027789	-0.063478	0.133275	0.193780	-0.109868	0.092378	0.127870	0.020677	0.769949	0.100546	0.095318	-0.210646	-0.089390	-0.042589	-0.057340	0.016331	NaN	-0.369167	0.064579	-0.168330	0.163531	-0.268636	-0.300423	-0.007705	-0.076136	NaN	0.029846	-0.083269	-0.229363	-0.002521	-0.443592	-0.012887	NaN	NaN	-0.086261	0.010280	-0.026611	-0.078974
YAL043C-A	-0.076018	-0.302076	0.115628	-0.124494	0.047617	NaN	-0.067592	-0.171557	-0.312958	0.216564	-0.019652	-0.012981	-0.196089	0.020252	-0.020725	-0.019729	0.412492	0.024899	0.142393	NaN	0.006895	-0.050935	-0.061133	0.028457	-0.014843	-0.071443	-0.107816	NaN	-0.209763	-0.142960	-0.119403	0.122975	NaN	0.188730	-0.021678	0.276046	-0.448650	0.100188	-0.430305	-0.269112	-0.167204	-0.140485	-0.253642	NaN	NaN	NaN	-0.005011	0.006211	0.068012
YAL045C	-0.061186	-0.015313	0.006327	0.191354	-0.047642	-0.274010	-0.054423	0.141547	-0.057811	0.195938	0.034077	0.105851	0.006920	-0.018688	-0.044137	-0.082087	-0.061095	0.051655	-0.037735	-0.301508	0.140296	-0.031904	0.035130	-0.107034	-0.079090	-0.048570	-0.186715	NaN	-0.156333	-0.047522	0.010134	0.124464	0.110353	-0.139690	-0.045856	0.231086	0.158765	0.030880	0.035070	0.058924	-0.168507	NaN	-0.095441	NaN	NaN	0.234741	-0.008944	-0.017322	-0.004369
YAL047C	0.038793	0.107542	0.061086	-0.000858	-0.101541	-0.148491	-0.124451	0.320287	-0.072908	0.092185	-0.022757	0.046771	-0.017349	-0.036559	-0.120838	0.008630	-0.171805	-0.049245	-0.023484	0.038533	-0.023765	-0.055290	-0.031559	-0.099331	0.048493	-0.116040	0.206935	NaN	-0.191548	0.002034	0.112117	-0.100767	0.266411	0.079949	0.046211	0.176338	0.104816	0.040917	-0.026238	-0.006097	-0.177464	NaN	-0.062298	NaN	NaN	NaN	-0.031943	-0.106922	-0.172842
YBL032W	-0.017343	0.056191	-0.150566	0.061051	-0.029782	-0.074796	-0.107504	-0.068731	0.014451	0.030762	-0.018022	0.007937	0.019590	0.007936	0.016483	-0.086839	-0.022626	0.080855	-0.081545	-0.033066	-0.004252	0.018510	-0.022429	-0.053657	-0.028381	-0.055994	-0.291166	NaN	-0.139188	0.082367	0.017587	0.016984	0.152103	0.157911	0.084880	-0.149769	-0.055084	0.025523	-0.011222	-0.011626	-0.148191	0.163181	0.016201	NaN	NaN	NaN	-0.020592	0.062049	-0.074892
YBL034C	-0.052307	0.053227	-0.068244	0.080369	-0.031181	-0.052862	-0.015925	0.165181	-0.110656	0.047168	0.001134	-0.003585	0.052941	-0.001283	0.086568	0.099207	0.021298	0.066983	-0.084407	-0.428422	0.070710	-0.019970	-0.071085	-0.056952	-0.053720	-0.017083	-0.093281	NaN	-0.115363	0.024996	0.011971	0.096207	0.073179	0.018694	-0.044359	0.087577	0.166215	-0.053853	-0.100935	-0.010820	-0.030217	NaN	-0.018476	NaN	NaN	0.343976	-0.047060	0.031372	0.030536
YBL036C	0.045789	0.101126	0.115993	-0.010984	-0.009374	-0.107169	-0.084096	0.052535	0.010847	-0.084791	-0.043201	-0.082470	-0.023838	0.024243	-0.018036	-0.026099	-0.040169	-0.022594	0.048751	-0.006349	0.005182	0.034788	-0.013177	-0.039099	0.019733	-0.155000	0.050751	NaN	-0.170455	0.050808	0.085934	0.058459	-0.007165	-0.009618	-0.009475	0.090948	0.050550	-0.048659	-0.062735	-0.082423	0.154307	NaN	-0.062948	NaN	NaN	NaN	-0.012670	0.031592	-0.059756
YBR127C	-0.045389	0.021119	0.014554	0.114677	0.057644	-0.051278	0.008410	-0.016154	0.004982	-0.072932	-0.037787	0.001418	0.036354	0.006230	-0.002974	0.026697	0.033298	0.050392	-0.038763	0.027695	-0.081969	0.015415	0.035238	-0.016541	-0.010229	-0.063508	-0.129316	NaN	-0.045687	0.021184	0.016487	0.012261	0.064959	-0.086040	0.030935	0.159481	-0.104818	0.001701	-0.068464	-0.014613	-0.112520	NaN	-0.064057	NaN	NaN	-0.093612	-0.048597	-0.020840	0.055518
YBR129C	-0.025989	0.039509	0.211518	0.003149	0.032948	-0.102516	0.014932	-0.006299	0.105262	-0.045463	0.033314	0.032298	-0.003635	-0.009399	-0.021572	-0.132693	-0.019009	-0.073797	-0.041067	-0.097876	-0.025028	0.050733	-0.039166	-0.021442	-0.026991	-0.047005	0.098312	NaN	0.064691	-0.008699	0.030641	-0.013429	-0.027094	-0.131054	-0.033062	0.180955	-0.174227	-0.028646	-0.032648	-0.006641	-0.061146	NaN	-0.132211	NaN	NaN	0.231600	0.003620	-0.002627	0.024852
YBR131W	0.041024	0.084874	0.244898	-0.005221	0.083878	0.061470	0.100680	-0.026613	-0.178495	0.009036	-0.048667	-0.016064	0.002074	0.086299	0.018587	-0.047164	-0.005735	0.019414	-0.094695	0.051760	-0.042139	0.027945	0.095166	0.019494	0.055758	-0.023988	0.289980	NaN	-0.083638	0.065708	0.072423	-0.052624	-0.083558	0.064602	-0.025729	0.198406	-0.045692	0.182246	-0.190924	-0.074270	0.333436	NaN	-0.207456	NaN	NaN	NaN	0.034603	0.073808	-0.151994
YBR222C	0.004817	0.067293	0.127780	0.018595	0.079268	-0.045850	0.058512	-0.069643	-0.132701	-0.110235	-0.180896	0.016237	0.080600	0.060415	0.090301	0.049578	0.052965	0.039049	-0.063140	0.269134	0.066234	0.015983	-0.024696	-0.039694	-0.046873	0.092929	-0.352538	NaN	0.017920	0.085491	-0.135539	-0.009303	0.110733	-0.019119	-0.180220	-0.021345	0.059366	0.116398	-0.067273	0.051830	0.064469	NaN	-0.167076	NaN	NaN	-0.046966	0.016029	-0.025193	-0.075636
YBR224W	-0.154532	-0.054951	-0.262320	0.261942	0.039588	-0.277622	-0.091058	0.153312	-0.145644	0.006263	-0.019743	0.035553	0.042105	0.090723	0.104126	0.075442	0.084103	-0.081324	-0.109087	0.224886	0.045116	0.046753	-0.033347	-0.087119	-0.095061	-0.032945	0.360989	NaN	0.085184	-0.073192	-0.242918	0.088238	0.045490	-0.087589	-0.111390	0.111958	0.038836	-0.029592	-0.095278	0.009522	-0.010699	NaN	-0.352549	NaN	NaN	NaN	-0.055264	0.019429	-0.127506
YBR226C	-0.027774	-0.020782	-0.228843	-0.052697	-0.010887	0.090912	-0.059103	0.107960	-0.218959	0.003262	-0.001933	0.031747	-0.076900	0.145871	0.104003	-0.082022	0.180317	0.082848	0.039829	-0.254964	0.006438	0.011695	0.059075	-0.021274	0.041409	-0.052901	-0.045442	NaN	-0.114909	0.072605	-0.103729	-0.017737	0.111624	-0.169393	-0.050593	0.477881	-1.186915	-0.154881	-0.002505	-0.058728	-0.037910	NaN	-0.102718	NaN	NaN	NaN	0.030949	-0.034620	-0.058572
YBR151W	0.018691	0.022440	0.307131	-0.007531	0.050935	-0.106966	0.073088	0.089108	-0.021165	-0.081577	0.006811	0.077561	0.133445	0.069714	-0.022305	-0.098559	0.011727	-0.070883	-0.083735	-0.015270	0.008689	-0.012589	-0.026369	-0.025147	-0.048053	0.008361	-0.053859	NaN	0.010354	0.138873	-0.052687	0.009231	0.023828	0.010244	0.065146	-0.012222	-0.066038	-0.043230	-0.019039	-0.000418	-0.066840	NaN	-0.067744	NaN	NaN	NaN	-0.031064	-0.074995	-0.016525
YBR153W	0.051697	0.030791	-0.021243	-0.096145	-0.018860	-0.114459	-0.018435	0.000362	0.011886	-0.074020	-0.006914	0.048953	-0.024809	0.041829	-0.035663	-0.041916	-0.007843	-0.057652	-0.009832	-0.051683	-0.016652	0.000781	-0.016660	-0.023501	-0.026523	-0.038881	-0.065230	NaN	0.018144	0.069357	0.031847	0.029898	-0.059842	-0.038807	-0.008835	0.093036	-0.205275	-0.034482	-0.017104	-0.021028	0.013773	NaN	-0.160068	NaN	NaN	NaN	0.023597	0.012146	-0.096086
YBR155W	-0.027402	0.010634	0.123775	-0.212235	0.071698	-0.095292	-0.240134	-0.090191	-0.066890	-0.035085	-0.010821	0.036077	-0.040833	0.024427	-0.055860	-0.105938	-0.016622	-0.024147	0.069668	0.135112	-0.086460	0.028997	0.064823	0.044702	0.140407	-0.043821	0.104704	NaN	-0.102614	0.025091	0.062884	0.086744	-0.153051	0.268024	-0.039757	-0.063390	NaN	-0.127437	0.001862	-0.089525	0.096625	NaN	0.094188	NaN	NaN	0.037305	0.031690	0.028741	-0.218608
YBR246W	0.039570	0.083519	0.101351	-0.065931	0.061722	-0.071996	-0.021290	0.114581	0.062671	-0.002992	0.034019	-0.025048	0.000376	-0.008590	-0.017858	-0.066206	0.046300	-0.080259	0.066805	0.172735	0.017445	0.013342	0.012436	-0.063372	-0.098253	0.011257	-0.641090	NaN	0.177582	0.031543	0.054185	0.026256	-0.025641	-0.010483	0.086917	0.059975	-0.147388	-0.130426	0.027249	0.022106	-0.014991	NaN	0.011801	NaN	NaN	-0.402445	-0.010826	-0.019591	-0.034049
YBR248C	0.091470	0.081994	0.196103	-0.155797	0.029479	0.033761	-0.074056	-0.071552	0.034709	-0.040492	0.049438	-0.008833	0.059387	0.011518	0.036425	-0.041374	0.024341	0.017036	0.038248	-0.121126	-0.001660	0.012753	0.068636	0.019978	-0.028685	-0.111005	-0.241496	NaN	-0.008127	0.066053	0.081015	0.010432	0.080232	0.085541	0.030310	0.076644	0.008746	0.072131	-0.050164	-0.004999	0.119390	-0.135517	0.015323	NaN	NaN	NaN	0.030545	0.009440	-0.022588
YBR250W	0.010819	0.082147	0.083709	0.061587	0.054082	-0.018382	-0.077470	0.054334	0.121151	0.021349	-0.011943	0.050896	-0.044653	0.050917	-0.033285	0.057189	0.155656	-0.100734	0.017395	-0.198269	0.050580	-0.015934	-0.004877	0.046443	-0.002566	0.039879	-0.345842	NaN	-0.167810	-0.053294	0.114336	-0.023382	0.079328	-0.042528	0.045601	0.175215	0.086861	0.207453	0.039107	0.141719	-0.165155	NaN	-0.100425	NaN	NaN	NaN	0.035131	-0.014196	0.097606
YBR174C	0.092305	0.043457	-0.555221	0.075172	0.018263	-0.160272	-0.084887	0.003552	0.054619	0.102725	0.056279	-0.037795	-0.268930	0.236316	0.032736	-0.102616	0.283990	0.047389	0.033635	-0.527331	0.055315	0.076979	0.142085	-0.005296	-0.032977	0.161125	0.051237	NaN	-0.183989	-0.052499	0.178400	0.081203	-0.139811	-0.176226	-0.080829	0.365700	-0.621359	-0.157410	1.047760	-0.052982	0.401528	0.041561	-0.351591	NaN	NaN	NaN	0.011095	-0.004391	-0.006755
YBR176W	0.045447	0.009393	0.055393	-0.080321	0.009565	-0.078373	-0.066642	-0.070526	0.038740	0.078757	0.044777	-0.046580	-0.045484	-0.007749	0.009837	-0.090002	0.013902	-0.074155	-0.020035	0.023259	0.008228	0.045118	-0.048470	-0.033913	-0.029062	-0.009357	-0.151674	NaN	-0.104386	-0.006004	-0.068469	-0.048681	0.028188	-0.130261	0.003648	0.003015	0.287728	-0.049152	-0.091274	0.125262	0.120052	0.260869	0.045728	NaN	NaN	NaN	-0.002392	-0.048811	-0.110305
YBR178W	0.082318	-0.262211	-0.616225	-0.177870	-0.037378	0.306048	-0.426675	0.192750	-0.171728	0.388579	-0.048876	-0.010472	-0.280367	0.086105	-0.215975	-0.056683	0.099161	0.090295	-0.048042	0.168868	0.356634	0.261520	0.227683	-0.061186	-0.062244	0.139457	-0.002111	NaN	0.019564	-0.084833	-0.345611	0.023937	-0.344411	-0.097129	-0.069454	0.273270	-0.578709	0.031642	-0.412482	-0.051043	-0.018424	NaN	-0.037794	NaN	NaN	-0.086261	-0.004896	0.003217	-0.048860
YBR270C	0.083628	0.015910	-0.055072	-0.088985	-0.042215	-0.212662	-0.073745	-0.006735	0.003016	0.034008	0.059910	-0.100942	-0.122610	-0.094454	-0.099225	0.013649	-0.065028	0.025575	0.055698	-0.241829	0.006095	0.004073	-0.027381	0.008493	0.004492	0.077813	-0.306868	NaN	-0.031097	-0.015389	-0.033231	-0.008761	0.202889	-0.053056	-0.039170	0.266159	0.001373	0.000798	-0.101302	-0.028729	0.151344	NaN	-0.078270	NaN	NaN	NaN	0.043622	0.029859	-0.008903
YBR272C	0.083131	0.006388	0.060829	-0.189169	-0.077843	-0.094801	0.014876	0.071150	0.083423	-0.000504	0.068848	-0.087123	0.059487	-0.050731	-0.037212	0.032181	-0.081347	-0.040743	0.014836	-0.374402	-0.014830	-0.014541	-0.095166	-0.054787	-0.007933	-0.013213	0.012458	NaN	-0.028502	0.049228	0.044559	0.003454	0.080124	-0.046036	0.006755	0.154919	0.005240	0.023129	-0.024346	0.035292	0.018438	0.461575	0.015791	NaN	NaN	-0.564755	0.015621	-0.010964	0.107848
YBR274W	0.022130	-0.006122	0.129421	0.011462	-0.024391	-0.065849	-0.029141	-0.018139	0.102167	0.070433	0.052143	0.024566	-0.006149	-0.051643	-0.045473	-0.115657	-0.020378	0.032762	0.009974	-0.195026	-0.000156	0.024296	0.010271	-0.012240	0.041328	-0.088945	-0.045427	NaN	-0.111237	0.072674	0.060338	-0.007822	0.021658	-0.086233	-0.004796	0.073784	0.032804	0.010448	0.014306	0.042672	-0.000772	NaN	0.039793	NaN	NaN	0.199615	0.057692	0.029776	0.026902
YBR198C	0.054127	0.027062	0.091319	-0.034054	-0.015918	-0.026670	-0.074734	0.021387	0.005440	0.115995	0.028043	0.044945	-0.007470	0.000859	0.000927	-0.038304	-0.051437	0.031346	-0.000744	-0.003093	-0.002691	0.005309	-0.026858	-0.022247	-0.027356	-0.067590	-0.143888	NaN	-0.077588	0.049327	0.047037	0.050388	0.170079	-0.029070	-0.085874	-0.162998	-0.064366	-0.032203	-0.027546	0.079941	-0.075249	NaN	0.003944	NaN	NaN	NaN	0.009352	-0.022086	-0.018892
YBR200W	0.050393	0.023589	0.141072	-0.027803	0.000462	-0.135319	0.040650	0.042981	0.044925	0.076457	0.043243	0.007055	0.054104	0.024683	-0.013171	-0.057377	0.000134	0.022511	0.021277	0.081568	0.056682	-0.006242	-0.057349	-0.029417	-0.037199	0.059524	-0.066666	NaN	0.030535	0.034693	0.099403	0.007894	0.076191	0.034567	-0.070357	0.023587	-0.087989	0.079545	-0.018023	-0.006248	0.107949	-0.011496	0.011149	NaN	NaN	NaN	-0.008698	0.037619	-0.013448
YBR202W	-0.000347	0.013114	-0.061722	-0.007725	0.091481	-0.085136	0.064323	0.110652	-0.115801	0.037546	-0.027019	0.015157	0.048633	0.022520	0.017724	0.040139	0.044276	0.073021	-0.053252	0.109589	-0.026267	0.007842	-0.011292	0.049753	-0.053187	-0.057329	-0.204372	NaN	-0.016641	-0.020114	0.018744	0.069225	0.289952	-0.040954	0.061306	0.070133	-0.112443	-0.028059	0.005218	0.161317	0.100630	NaN	-0.100695	NaN	NaN	NaN	-0.023231	-0.004276	0.007562
YBR294W	-0.081853	-0.070184	0.019054	0.085628	0.076144	-0.000933	0.021109	0.140361	0.057533	0.027053	-0.019555	0.081218	-0.105738	0.149713	0.068140	-0.048006	0.202470	0.114588	-0.032019	0.358597	-0.027691	-0.013254	-0.096023	-0.191714	-0.095872	0.018534	-0.028893	NaN	0.034483	0.024728	0.130214	0.192149	0.235303	-0.217471	-0.202303	0.191641	-0.075383	-0.068617	0.034804	-0.176008	-0.270307	NaN	-0.222695	NaN	NaN	-0.024478	0.019039	0.031647	0.071538
YBR296C	0.084652	0.159072	0.002900	-0.000933	0.108233	-0.070304	0.175558	0.032648	-0.063249	0.067900	-0.002005	-0.027584	0.119919	0.041471	-0.005113	0.325444	0.152506	0.156972	0.137732	-0.031359	0.032412	-0.044443	-0.131363	0.089512	-0.054215	-0.055406	0.090170	NaN	0.177378	-0.207846	0.058828	0.106183	-0.394720	-0.148700	-0.217143	0.383293	-0.071675	0.027776	0.009080	-0.060851	-0.004800	-0.066682	-0.183430	NaN	NaN	-0.086261	0.047511	0.005744	-0.097802
YBR298C	-0.012647	-0.034578	-0.044526	0.043653	0.091749	-0.164433	0.038967	-0.039926	-0.116954	-0.014532	-0.041029	-0.078074	-0.015051	0.008890	-0.034467	-0.080981	-0.007137	0.019329	0.058190	0.049184	-0.053848	-0.012242	-0.058242	-0.060125	-0.024441	-0.063433	-0.354378	NaN	0.085223	-0.114360	0.062833	0.062296	-0.161614	-0.098952	0.037934	0.015584	-0.124722	-0.092529	-0.036421	0.081572	0.087318	NaN	-0.062480	NaN	NaN	NaN	-0.015213	-0.029953	0.071316
YDL034W	-0.043535	0.084477	-0.325855	-0.009042	0.062152	0.019731	0.098552	0.069770	-0.248891	0.014325	0.085876	0.016055	-0.024907	0.073384	0.089460	-0.058053	-0.127862	0.058616	-0.023329	0.030585	-0.039194	-0.039502	0.114516	0.098140	-0.012661	-0.046142	-0.235494	NaN	-0.028756	0.011096	-0.054839	-0.350551	-0.171762	-0.107833	0.025618	0.333396	-0.560272	-0.347196	-0.060367	0.091487	-0.468305	NaN	-0.224114	NaN	NaN	0.575091	-0.013498	0.005249	0.059880
YDL036C	0.038310	-0.036087	-0.057928	-0.054132	0.104519	-0.034037	0.016897	0.061909	-0.087329	-0.055992	-0.031466	0.099041	-0.049332	-0.019827	0.007503	-0.126680	-0.094204	-0.035171	-0.074968	0.189294	0.008580	-0.017220	-0.014898	0.042957	-0.006465	-0.100669	-0.036482	NaN	-0.117220	0.054701	0.006632	0.023140	-0.119903	0.108347	-0.013457	0.059085	-0.319350	-0.101393	-0.192929	0.119317	-0.161498	0.158468	-0.189124	NaN	NaN	0.037305	-0.019853	0.015451	-0.053294
YDL038C	0.146701	0.218413	-0.400926	-0.110036	0.159962	0.171803	0.285757	0.152293	0.081966	0.238633	0.050969	0.089012	0.000873	0.141013	0.075249	0.202875	0.021670	0.032023	-0.018726	0.349400	0.000990	-0.049245	0.072872	0.002503	-0.037603	0.288529	-0.055332	NaN	0.141937	-0.130692	-0.089524	0.423886	-0.215954	0.009925	-0.384383	0.204589	0.253953	0.009153	0.082840	-0.018240	0.415376	NaN	-0.217935	NaN	NaN	NaN	-0.017344	0.103390	0.158392
YDL129W	0.010208	-0.004751	-0.068823	-0.061722	0.027723	0.052569	0.086490	-0.020519	-0.033134	-0.056650	-0.072264	0.056367	0.008985	0.114649	0.028003	-0.187095	-0.055035	0.014600	0.006476	0.071842	0.283200	0.001716	0.027653	-0.069452	0.016961	0.123213	-0.077509	NaN	-0.077617	0.021576	-0.007451	-0.155055	-0.261802	0.029595	-0.001588	-0.088607	-0.283763	-0.072375	-0.120036	-0.026565	0.044478	-0.140485	-0.121058	NaN	NaN	NaN	-0.006375	0.026526	-0.057293
YDL130W-A	-0.044866	-0.442773	-0.401737	0.046033	0.040395	0.051533	0.257242	-0.026225	0.195145	0.186236	-0.105603	0.020543	0.130049	0.056234	0.162509	0.206479	0.069162	0.101126	0.041939	NaN	0.002656	-0.006058	-0.036847	-0.156469	-0.110173	0.198317	-0.102472	NaN	0.085073	0.014621	-0.195464	0.101583	0.190734	0.073482	-0.064284	-0.071779	-0.061106	-0.237245	0.308559	-0.015538	-0.380644	NaN	-0.295541	NaN	NaN	NaN	-0.026655	0.007191	-0.076653
YDL132W	-0.088899	-0.146940	-0.213000	-0.203850	0.070833	0.140473	-0.072115	-0.123106	-0.068500	-0.083038	-0.084471	0.006932	-0.001404	0.053345	0.087300	0.031042	0.027707	0.157233	-0.041909	0.324570	-0.057145	0.016862	0.029219	-0.089806	-0.049978	0.009423	-0.315270	NaN	0.071377	0.012275	-0.118663	-0.028670	-0.027516	0.117681	0.020876	0.283922	0.141821	-0.200184	-0.179354	0.170684	-0.271058	NaN	-0.031848	NaN	NaN	-0.268153	-0.004270	0.022467	0.095890
YDL057W	0.136535	-0.059230	0.669130	-0.180105	0.107318	0.047631	0.006183	0.019543	-0.062932	0.003903	-0.083328	0.017584	0.088160	-0.067303	-0.032417	0.139740	-0.175501	-0.050956	0.078363	0.170816	0.008927	0.132103	0.092477	0.168250	-0.015579	0.152628	-0.340994	NaN	-0.011054	-0.046844	-0.138757	-0.016283	-0.229537	0.011173	-0.014138	0.115190	NaN	0.083251	-0.125987	-0.015586	-0.080267	0.123146	-0.162480	NaN	NaN	-0.098362	0.075603	-0.047102	0.016029
YDL059C	0.067740	-0.049405	-0.042799	0.035122	0.165905	0.023150	-0.115231	-0.037360	0.003739	0.028614	-0.070936	-0.003914	-0.026043	-0.127989	-0.038062	0.166387	0.101552	-0.011136	-0.123680	0.258991	-0.115855	0.081554	-0.105878	0.092525	0.044264	0.264690	-0.046734	NaN	-0.238229	0.113377	0.017629	-0.069087	0.222206	0.164843	-0.110340	0.060229	-0.621359	-0.219003	0.016277	-0.031469	-0.223480	0.165799	-0.207290	NaN	NaN	NaN	0.053657	0.009445	-0.050819
YDL061C	0.029637	-0.032820	-0.170861	-0.145734	-0.217569	-0.167758	-0.151242	0.025729	-0.064158	0.010810	-0.032040	0.122437	-0.066551	-0.032891	0.149759	-0.143271	-0.026988	-0.066600	0.009954	-0.042839	-0.072219	0.042462	0.046401	0.031689	0.205416	0.274037	-0.043186	NaN	-0.386122	-0.020194	-0.037743	-0.121536	-0.328764	0.168074	-0.046102	-0.030734	0.068763	-0.096952	0.004852	-0.055664	-0.031255	NaN	0.063974	NaN	NaN	NaN	0.417511	0.052207	-0.068886
YDL151C	0.006856	-0.116918	-0.297033	-0.017723	-0.062612	-0.169086	-0.018315	-0.057171	-0.043841	0.053137	-0.023402	0.097101	-0.075517	0.072246	0.037554	-0.077967	0.094503	0.034298	-0.063591	0.075369	-0.073840	0.049834	-0.053447	-0.035857	0.054030	0.224599	0.146178	NaN	-0.012190	-0.067743	-0.057096	-0.053052	-0.189096	0.129708	-0.046165	0.080975	-0.242582	-0.120410	-0.031632	0.043650	-0.104821	NaN	-0.001751	NaN	NaN	0.231600	-0.009199	0.013815	-0.105257
YDL153C	-0.042675	-0.327859	-0.310029	0.018248	0.007434	-0.016925	-0.293064	-0.092219	0.104188	-0.032205	-0.106804	0.087368	-0.008922	0.036480	0.054236	-0.152029	0.031968	-0.001675	-0.057120	-0.190301	0.104973	0.059839	-0.097217	-0.029497	0.088989	0.068009	-0.058428	NaN	0.167029	-0.081938	-0.112458	0.054436	-0.317115	-0.104860	-0.040580	0.341727	-0.338851	0.071820	-0.131001	0.178626	-0.098309	NaN	-0.103697	NaN	NaN	NaN	0.040195	0.038779	0.163418
YDL155W	-0.033346	-0.117654	-0.207700	-0.005075	0.044800	-0.182644	0.010006	0.013408	0.032413	-0.044376	0.072206	0.050631	0.017308	0.011658	0.063057	0.053279	0.035202	0.054268	0.027125	-0.364950	0.072639	0.022838	0.037657	-0.061948	-0.015802	0.018686	0.100727	NaN	-0.032858	-0.015551	-0.067471	0.026849	-0.153416	-0.078062	-0.058569	0.034211	-0.066022	0.049050	-0.041270	0.026470	-0.041419	NaN	-0.076618	NaN	NaN	0.218540	-0.017148	-0.000516	-0.025924
YDL081C	0.015941	0.063257	0.039047	-0.143819	-0.147974	-0.137260	0.031134	0.031826	0.103303	0.029194	0.062175	0.018656	0.007228	-0.054575	0.009404	-0.121975	-0.076326	-0.016713	0.015454	-0.119995	-0.106486	-0.014779	-0.032437	0.020368	0.069887	0.036355	0.028738	NaN	-0.101603	0.004413	-0.114423	0.017961	0.043689	-0.052493	0.023661	-0.031049	0.059413	-0.087076	0.043425	0.013734	0.173303	NaN	-0.050449	NaN	NaN	NaN	0.167569	0.017146	-0.145083
YDL083C	-0.015009	0.084675	0.076570	-0.033428	-0.029897	-0.208487	-0.061493	0.048958	0.057862	-0.030337	0.021379	-0.008386	0.049833	-0.022588	0.053980	-0.211450	0.004584	0.014362	-0.033256	-0.099226	-0.183364	-0.016564	-0.008907	-0.016669	0.039001	-0.012302	-0.171938	NaN	-0.089853	-0.052992	0.012126	0.008048	0.083092	0.004613	0.078263	-0.016266	-0.023609	-0.082262	0.026657	-0.017848	0.006940	NaN	0.012913	NaN	NaN	NaN	-0.004382	-0.010757	-0.019644
YDL085W	0.027271	0.080735	0.382919	0.013906	-0.042070	-0.202639	0.079816	-0.036708	-0.014242	0.073854	0.055661	-0.045666	0.003334	-0.009251	0.016870	0.023823	-0.118769	-0.018491	0.048705	0.174181	-0.041336	-0.027517	-0.019725	-0.065537	0.044815	0.030301	-0.305074	NaN	-0.117866	-0.027963	0.029827	0.007073	0.103261	-0.135414	0.008718	0.221523	-0.073610	0.075493	0.281331	0.057256	-0.176252	NaN	-0.132897	NaN	NaN	NaN	-0.001567	-0.010911	0.076403
YDL175C	0.033396	0.047866	0.083465	-0.080187	-0.017941	-0.149350	0.005373	0.051369	-0.020575	-0.008613	0.050950	-0.037065	0.049334	0.008491	-0.035928	-0.029984	-0.071544	-0.077683	-0.001959	0.179358	-0.192029	-0.002771	0.016655	-0.038495	0.118172	-0.068569	-0.255304	NaN	-0.097558	0.067913	0.067560	-0.075867	0.239444	0.026979	0.065667	0.039122	0.005603	-0.018717	0.095559	0.013046	-0.068754	NaN	-0.046212	NaN	NaN	NaN	-0.040688	0.013882	-0.038330
YDL177C	-0.061327	0.013072	-0.196367	0.257717	-0.048650	-0.003414	-0.153871	0.393540	-0.183479	0.343869	0.061674	-0.049566	-0.160475	0.060826	0.087860	-0.079070	-0.053877	0.190497	0.109572	0.628889	0.121351	-0.104117	-0.088176	-0.064251	0.025471	-0.001012	-0.002331	NaN	-0.089802	-0.150566	-0.048482	0.012057	-0.144250	-0.266811	0.058738	0.156113	-0.224749	-0.058832	0.225909	-0.017568	0.408356	NaN	0.193898	NaN	NaN	NaN	-0.030831	-0.027365	-0.040670
YDL179W	-0.095880	0.044399	-0.099824	-0.019542	0.091622	-0.207593	0.198230	0.032933	-0.078961	0.064879	-0.023274	0.016195	0.059304	-0.007130	0.034035	0.068059	-0.035413	0.014011	0.052600	0.137737	0.031377	-0.041080	0.167069	-0.019242	-0.017382	-0.061246	-0.084231	NaN	-0.028690	0.069181	-0.027841	-0.013701	-0.215595	-0.208300	-0.041661	-0.043520	-0.188680	-0.075178	0.066708	0.026860	-0.194379	NaN	-0.042010	NaN	NaN	NaN	-0.036286	-0.010259	0.007615
YDL105W	0.016543	0.032638	0.032457	-0.050847	0.080309	-0.018676	0.119701	-0.104717	0.100838	0.002511	0.026140	0.020772	0.061182	0.007645	0.057078	-0.098389	0.022195	-0.062289	-0.033643	0.561195	-0.083836	-0.029736	0.008616	0.093850	-0.019030	-0.110448	0.218577	NaN	-0.182787	0.142454	-0.178597	-0.003017	-0.270178	-0.067242	0.040718	-0.369309	-0.033391	-0.058648	0.362615	0.084959	-0.119917	NaN	-0.087933	NaN	NaN	NaN	-0.017152	0.003208	-0.116515
YDL107W	0.086351	0.057481	0.184085	-0.117150	0.183291	-0.096145	0.195728	0.105172	-0.128236	0.038305	-0.019218	0.170459	-0.040428	-0.026512	-0.037181	-0.123038	0.109690	-0.097931	0.045490	-0.029046	-0.027734	0.017889	-0.048638	0.177694	0.085105	0.002804	0.166751	NaN	-0.183856	0.114443	-0.012262	-0.132787	-0.022223	-0.242328	-0.052302	0.071724	-0.140504	0.058729	0.318802	0.094666	-0.177775	NaN	-0.224176	NaN	NaN	NaN	0.052568	-0.015734	0.027446
YDL109C	-0.001112	-0.046010	0.462366	0.014833	0.062562	-0.012316	0.180721	-0.002363	-0.129606	0.056917	-0.024785	0.030250	-0.028144	0.048947	0.060040	0.033591	0.047588	0.082481	-0.073954	0.188449	-0.035224	-0.004215	-0.015676	0.069750	-0.067331	-0.040349	0.004958	NaN	0.178249	0.015904	-0.105506	-0.100272	-0.127116	0.026422	0.059104	-0.101704	-0.185252	0.051761	0.129047	-0.045649	0.224588	NaN	-0.381594	NaN	NaN	NaN	-0.034356	0.001810	-0.126282
YDL199C	-0.016564	-0.194393	0.014989	-0.048038	-0.001808	0.417339	NaN	NaN	-0.238777	-0.025938	-0.056321	0.053822	0.141662	0.075878	0.073154	0.024947	0.021604	-0.043171	-0.024831	0.228205	0.009009	-0.061861	0.060787	0.012894	-0.015165	0.182301	0.036893	NaN	0.051388	0.052773	-0.124056	-0.019691	0.206918	-0.106208	-0.092361	0.002400	0.158104	0.022635	1.797794	-0.060085	0.261136	NaN	-0.147957	NaN	NaN	-0.258084	0.028428	0.040728	0.099280
YDL201W	-0.082062	0.048568	-0.077340	-0.020802	0.116559	0.058142	-0.112690	-0.019498	-0.031037	-0.000616	-0.020875	-0.058789	0.055472	-0.021327	0.076642	-0.083782	-0.038128	0.106656	-0.011936	0.214150	-0.006704	0.026723	0.003927	0.019844	0.032356	-0.052117	0.115416	NaN	-0.141526	0.037675	0.094019	0.106536	-0.118133	0.085169	-0.011720	-0.003657	-0.043143	-0.088401	0.074381	0.060734	0.168360	NaN	0.059251	NaN	NaN	-0.086261	-0.045215	0.078434	-0.180428
YDL203C	0.010263	-0.007585	-0.157184	-0.046457	0.124733	0.006164	0.004535	0.023055	-0.245294	-0.162888	-0.008034	0.122271	0.125944	-0.015070	0.097798	0.039581	-0.037194	-0.044174	-0.037150	0.199915	0.081965	0.011452	0.020094	0.043446	-0.001097	0.058881	-0.043182	NaN	-0.042357	0.008813	-0.059387	-0.065560	-0.179731	-0.068413	0.020349	0.061621	-0.149465	0.119151	-0.075005	-0.015821	0.026313	-0.084099	-0.138962	NaN	NaN	NaN	-0.001887	-0.068552	0.044062
YDR161W	0.041611	0.055835	0.033363	-0.151565	0.014940	-0.019505	-0.209004	-0.049328	-0.065499	-0.087534	-0.000921	-0.048912	0.040026	-0.025299	0.001431	-0.101733	-0.015912	0.034638	0.042657	-0.402403	-0.097755	0.016457	0.008798	-0.030695	0.015637	-0.080788	-0.049098	NaN	-0.229848	0.043487	0.060744	0.098834	-0.204954	0.092975	0.035760	-0.187140	-0.077266	-0.033024	-0.059432	-0.085963	-0.050889	NaN	-0.008732	NaN	NaN	NaN	-0.032453	0.014020	-0.120547
YDR163W	0.037355	0.016064	-0.213157	-0.114486	-0.005226	-0.136370	-0.141371	-0.161694	-0.081931	-0.076222	0.011261	-0.090959	0.062457	0.012762	0.023575	-0.004464	0.031332	-0.098901	0.067602	-0.071605	-0.044732	0.042581	0.032594	0.059556	0.182810	-0.040671	0.371686	NaN	-0.161606	-0.044143	0.032762	0.045502	-0.298448	0.072537	0.025225	-0.085351	0.010552	-0.063806	0.213182	0.134101	0.007826	NaN	-0.126036	NaN	NaN	NaN	0.191874	-0.062840	0.093312
YDR165W	-0.023049	0.036416	0.047585	-0.101320	0.027442	0.016421	-0.182439	-0.030258	-0.024103	-0.011110	-0.000758	-0.026752	0.058114	0.027804	-0.000617	-0.169379	0.060934	0.087482	-0.015721	0.017642	-0.090246	0.059219	-0.032668	0.014700	-0.029441	-0.072243	-0.235811	NaN	0.020260	0.092963	0.026533	0.078035	-0.028104	0.211486	0.073092	-0.013329	-0.077450	-0.078817	-0.047779	0.002027	0.045201	-0.015296	0.003965	NaN	NaN	-0.040719	-0.040964	0.100234	-0.167071
YDR251W	0.068726	0.013909	-0.047442	0.010632	-0.010526	-0.027797	0.009144	0.115528	-0.011273	-0.076911	0.048934	0.082080	0.129367	0.040396	0.111881	0.130409	0.037682	0.036575	-0.089040	0.202280	0.085038	0.005963	-0.001484	-0.003349	-0.028733	-0.015846	-0.217261	NaN	0.230826	0.087415	-0.018118	-0.027596	0.062712	0.089521	0.062555	-0.083227	0.036950	0.043455	0.014846	0.039183	0.202165	0.072513	-0.010044	NaN	NaN	0.117205	-0.013217	0.013275	0.081101
YDR253C	-0.018192	-0.002915	0.068734	-0.025110	0.011928	-0.043168	-0.407109	-0.035994	-0.049006	-0.138591	-0.123441	0.054502	0.055945	-0.014725	-0.011982	-0.067178	0.028397	0.104685	-0.002438	0.013300	-0.073265	0.012184	-0.004393	-0.041416	-0.035930	0.090955	-0.205677	NaN	-0.084278	0.049839	0.038754	-0.262078	-0.170540	0.134866	0.051451	0.017923	0.107938	-0.019333	-0.128350	-0.021913	0.264628	0.025102	-0.012743	NaN	NaN	-0.016077	-0.011696	-0.013461	-0.085010
YDR255C	-0.034782	0.009107	-0.155301	-0.094834	-0.045966	-0.025211	0.002006	-0.038031	-0.050526	-0.091710	-0.073204	-0.019968	0.134688	-0.047366	0.039522	0.147661	0.091243	-0.041301	-0.081189	0.263900	0.061725	0.062440	-0.056200	-0.001851	-0.014349	0.086265	0.094731	NaN	0.102778	0.014326	-0.088708	-0.037823	-0.000447	0.011777	0.034555	-0.189389	0.093870	-0.030346	-0.092911	-0.086154	0.097392	-0.092620	0.092375	NaN	NaN	0.035131	-0.014914	-0.006930	0.060289
YDR183W	0.013641	0.040605	0.029797	-0.132983	0.023956	-0.213701	-0.145726	-0.127076	0.083814	-0.055029	-0.042525	0.006219	0.060638	-0.006101	-0.009779	-0.088744	0.022733	-0.029652	0.111373	-0.098408	0.001558	-0.012264	-0.026755	-0.017587	0.103858	-0.025468	0.210843	NaN	-0.144814	-0.100965	0.076975	-0.120567	-0.131416	0.224218	-0.043997	-0.013751	-0.001970	-0.007605	0.031789	-0.042146	-0.104798	-0.047934	-0.144857	NaN	NaN	-0.013998	0.054070	-0.014758	-0.063034
YDR185C	-0.030511	-0.000740	-0.197101	-0.073936	-0.012420	-0.161584	0.368368	-0.033630	-0.074955	0.066755	0.015856	0.036942	0.086766	0.063226	0.007115	-0.077329	0.096608	-0.042236	0.017001	0.015935	-0.047190	-0.023143	-0.019509	-0.002369	0.075504	0.147874	0.100234	NaN	0.122772	-0.083122	0.116555	-0.028083	0.124271	-0.104098	0.064133	0.203141	NaN	0.030581	-0.466173	-0.032856	-0.052221	0.037783	-0.321107	NaN	NaN	0.011845	0.036406	-0.045076	0.122054
YDR187C	-0.011163	-0.070868	-0.063352	-0.066348	-0.039888	-0.166612	-0.063119	-0.036007	0.095217	-0.059833	-0.099741	0.095019	0.093017	0.009802	0.018730	0.070880	-0.085631	0.017722	-0.040541	0.231561	0.042515	0.075016	0.103637	-0.077053	0.043820	0.120419	0.368559	NaN	-0.018291	-0.086973	-0.129114	-0.011838	-0.068286	-0.075375	-0.080535	0.059686	0.119078	0.054564	0.003594	-0.078865	0.150082	-0.006727	-0.024946	NaN	NaN	0.085622	-0.028199	0.033880	-0.023921
YDR271C	-0.044137	0.344946	NaN	-0.032192	-0.170755	NaN	0.344775	-0.001800	-0.102746	-0.034423	-0.053439	-0.034200	-0.160994	0.015567	-0.006428	-0.138281	0.053194	0.004491	0.073604	-0.420529	-0.106044	0.023140	-0.013308	0.024330	-0.034620	-0.243890	-0.361082	NaN	0.012423	-0.244272	-0.110606	0.053943	NaN	-0.600317	-0.013234	-0.300708	-0.473451	0.102990	-0.230593	0.166290	-0.086559	-0.101915	0.038492	0.662327	NaN	-0.006486	-0.049431	0.192876	-0.083709
YDR273W	0.085547	0.101723	0.403908	0.001045	-0.101562	0.145378	-0.196014	-0.018176	0.441868	-0.080977	-0.016512	-0.190178	-0.020620	-0.023453	-0.086244	-0.024766	-0.115421	0.115513	-0.043850	-0.354766	-0.036022	-0.016077	0.089537	0.100076	0.064448	-0.147470	-0.599541	NaN	0.015691	0.211923	0.055401	-0.055079	0.166000	0.261199	0.055752	0.272000	-0.264557	-0.006460	0.181260	-0.102926	0.092048	-0.040696	-0.001586	NaN	0.099454	-0.034399	-0.009285	0.061421	0.003727
YDR275W	-0.034486	0.083417	0.204887	-0.016025	-0.013524	-0.201452	0.046653	0.003641	0.024683	-0.010923	0.015232	0.080767	0.004545	-0.027836	-0.050970	0.088494	-0.067125	0.095682	-0.087443	0.325844	-0.045377	0.006823	-0.030444	-0.127237	0.000443	-0.113522	-0.042109	NaN	-0.011631	0.138705	0.084467	0.027586	0.186033	-0.077233	0.052849	0.179927	0.052268	0.041418	0.155596	0.040789	-0.125801	0.002853	-0.087569	NaN	-0.083411	-0.051661	-0.013723	0.060982	0.070551
YDR207C	-0.026580	0.053563	0.273185	0.078494	-0.008330	-0.133109	0.042840	-0.028422	-0.025873	-0.023791	0.000382	0.007850	0.045389	-0.021492	0.054470	0.062446	-0.103188	0.085062	-0.076880	-0.093852	0.042442	-0.001959	-0.008374	-0.034095	0.001507	0.006175	-0.066140	NaN	-0.145365	0.047052	0.034634	0.055016	0.353993	0.078647	0.000206	0.055666	-0.080856	0.002437	0.034763	0.009123	0.013135	-0.004550	0.039030	NaN	-0.028381	0.073135	-0.023585	0.018384	-0.049479
YDR209C	0.010581	0.086479	0.126175	-0.010752	-0.013642	-0.446363	0.037842	-0.064960	-0.106205	-0.055352	0.004614	-0.065711	0.094342	-0.008686	-0.066185	0.007366	-0.003655	0.027985	0.028599	-0.079929	-0.138545	-0.028669	0.055105	-0.057947	0.048895	0.004378	-0.296791	NaN	-0.174745	-0.006691	0.009306	-0.036011	0.178769	-0.095721	-0.016413	0.172491	-0.440766	-0.169865	0.063284	0.018876	-0.256285	-0.001846	-0.222519	NaN	-0.132743	-0.005914	0.000937	-0.031492	-0.025814
YDR210W-A	-0.275640	0.063794	NaN	0.220178	-0.036364	-0.118670	0.109488	0.404883	0.309083	0.090328	0.029653	0.104274	0.114505	0.157227	0.060648	0.707669	-0.046827	0.097936	0.074943	-0.220137	-0.136008	0.014911	-0.027359	-0.163745	-0.168533	0.199404	-0.296883	NaN	-0.107845	0.122300	-0.035211	0.154903	-0.226412	-0.221988	0.013618	-0.060481	-0.174448	-0.139183	-0.064393	-0.113206	0.365200	0.080463	-0.042110	NaN	-0.121133	0.137913	-0.041953	0.048681	-0.184092
YDR295C	0.032574	0.096018	0.052357	0.005748	0.006178	-0.136359	0.191788	-0.096291	-0.070712	-0.055904	0.038975	-0.001149	-0.100729	0.001492	-0.061037	-0.002420	0.022368	0.009163	0.036875	-0.035291	-0.098967	0.018031	0.048755	-0.026977	0.092438	0.015027	-0.070229	NaN	-0.252681	-0.003381	-0.029433	-0.231384	0.051294	-0.141912	-0.019844	0.016290	0.026378	0.013719	0.051670	0.039963	0.041163	-0.010393	0.037127	-0.096241	0.020712	0.002870	0.060048	-0.035260	-0.004398
YDR297W	-0.070816	0.036925	0.031500	0.067936	0.018090	-0.238518	0.520958	0.036104	-0.050023	0.087859	0.027352	-0.009954	-0.084392	-0.020844	-0.036355	-0.107871	0.008596	0.045963	0.034090	-0.329125	-0.000927	0.016791	0.056206	-0.002364	-0.067338	0.077164	-0.239683	NaN	-0.047129	0.075822	-0.109905	0.059507	-0.087696	-0.161772	0.037372	0.067354	-0.028839	-0.013340	0.042660	0.064495	0.066688	0.070131	0.077603	NaN	0.152537	0.013837	-0.047573	0.001946	0.000233
YDR299W	-0.071085	0.098768	0.105130	-0.095010	0.092986	-0.104293	-0.018220	-0.018196	-0.050131	0.008502	0.004406	-0.050566	-0.140187	0.004322	-0.088065	-0.144301	0.014358	0.077545	0.029102	-0.126564	-0.061259	0.034978	0.048508	-0.047863	-0.001236	-0.124698	-0.050044	NaN	-0.087220	0.032062	0.045745	0.105335	-0.124687	0.095167	0.065674	-0.130704	-0.008540	-0.134722	-0.012488	-0.040145	0.038343	-0.029946	-0.017626	-0.017550	0.123799	-0.101639	-0.074593	0.001628	-0.165652
YDR227W	-0.068808	0.036205	-0.163176	-0.036855	0.049800	-0.009580	NaN	-0.060904	0.082683	0.021120	0.042302	0.037195	-0.071702	0.025886	0.087942	0.141064	0.018392	0.127869	-0.011708	0.152386	0.133111	-0.012986	0.031204	0.150217	0.049744	0.006526	0.405165	NaN	-0.046170	0.071733	0.032003	0.033545	-0.020939	-0.019084	-0.033388	0.025337	0.125088	0.023674	-0.058288	-0.022263	-0.360852	-0.125555	0.040596	-0.004495	0.076057	0.059691	-0.043906	-0.002166	0.051579
YDR229W	-0.058908	-0.025147	-0.093639	0.032975	0.018794	-0.158096	0.013219	-0.088850	-0.019182	0.076270	-0.058372	0.069691	0.006506	0.041482	-0.035004	0.060903	0.024577	0.050052	-0.054504	0.259528	0.077041	0.016324	-0.051083	-0.019106	0.025411	0.115128	0.013973	NaN	-0.160256	-0.056271	-0.158443	-0.084167	0.058452	-0.024232	-0.037901	-0.100061	-0.116999	0.004592	-0.027056	-0.046348	-0.027828	0.075593	-0.199754	-0.066390	0.093930	0.045657	0.016413	-0.044322	-0.083368
YDR231C	0.002095	0.053124	0.127906	0.021335	0.010881	-0.133816	0.174947	-0.103811	-0.036587	-0.027508	-0.030601	0.044827	0.026181	0.030352	-0.080939	-0.005118	-0.028080	-0.023411	-0.031363	-0.064769	0.084846	-0.043237	-0.025008	-0.016375	0.009876	0.022732	0.017480	NaN	-0.034570	0.110760	0.037828	-0.145666	-0.134623	-0.079772	-0.006927	-0.043422	-0.063012	0.021515	0.034209	-0.014606	0.050540	0.029997	-0.126857	-0.101721	0.201182	0.039330	0.076514	-0.051770	-0.009570
YDR317W	-0.098430	0.013702	0.045791	-0.019025	0.026445	-0.108932	0.241081	0.016336	0.015283	-0.060938	0.057307	0.001594	0.063301	0.013783	-0.060922	0.040528	-0.041874	0.080753	-0.022255	-0.301686	0.024043	-0.041195	0.036874	0.119723	0.018186	0.042397	-0.054454	NaN	0.098485	0.055234	0.063940	0.145343	-0.279954	-0.005969	-0.047063	0.035929	-0.103823	0.028723	-0.071736	-0.057560	0.049905	-0.034014	-0.132108	-0.044401	0.015580	0.000345	0.077518	-0.020736	0.165293
YDR319C	0.063970	0.013909	0.063060	-0.026878	0.079098	-0.330246	0.034993	0.065040	0.002250	0.036468	-0.016752	0.021839	-0.003202	-0.028276	0.066014	0.007004	0.057770	-0.036737	-0.002910	0.447753	0.038626	0.024882	-0.016380	-0.030286	-0.048899	0.058907	0.138986	0.013667	0.073606	-0.053737	-0.076923	-0.009467	-0.057905	0.091221	-0.027090	-0.061511	-0.133767	-0.015889	-0.272959	-0.047101	-0.016776	0.008097	0.007613	-0.067880	0.168958	-0.011240	0.014764	-0.055908	0.114191
YDR321W	-0.012817	-0.012671	-0.013128	-0.118003	0.040615	-0.061413	-0.186813	-0.109984	0.100259	-0.148297	-0.038941	-0.072264	0.041817	-0.021489	-0.031431	-0.140601	0.111595	0.005564	-0.001483	0.151835	0.020850	0.033326	-0.026706	-0.014999	-0.071978	-0.147346	-0.296260	0.118440	0.031159	0.114670	0.005182	0.119566	0.107180	0.171494	0.049555	-0.081512	0.070993	-0.028817	-0.107357	0.024722	-0.038256	-0.020743	0.010998	0.057980	0.081117	-0.046154	-0.048281	0.025802	-0.068097
YDR528W	0.038363	-0.019530	-0.061405	-0.026567	0.015776	-0.048233	-0.210291	0.038208	0.167379	-0.079438	-0.005347	-0.019625	0.027784	-0.004775	-0.000863	-0.110141	0.070161	0.030178	-0.002450	0.195735	-0.035833	-0.044011	0.114309	0.008918	-0.086148	0.021381	0.179042	0.019839	0.032253	0.039816	-0.003472	-0.087572	-0.175034	-0.077027	0.020064	-0.146053	0.166453	0.062093	0.140997	-0.017133	0.406465	0.013758	-0.182820	0.070116	0.094057	-0.025365	-0.024188	0.025371	-0.014631
YDR530C	-0.033744	0.005877	-0.101783	0.023085	0.055234	-0.160862	-0.193876	0.076883	-0.001147	0.012220	0.083164	0.118323	0.014121	0.025479	0.067890	0.037933	0.147764	-0.055216	-0.090705	-0.007633	0.098666	0.007968	-0.076152	-0.020020	-0.126007	0.181735	0.067007	-0.173915	-0.052407	-0.022111	-0.146035	0.019103	-0.046424	-0.056507	0.016061	-0.024844	-0.039293	-0.042769	0.052264	-0.035533	-0.196084	-0.052107	-0.169334	-0.021696	-0.038719	0.019641	0.018453	-0.034067	0.053210
YDR532C	0.022829	-0.001260	0.078634	-0.076672	0.001250	-0.003207	-0.310624	-0.107131	0.068531	-0.132503	0.053430	-0.051394	0.019444	-0.031418	-0.041802	-0.107655	-0.071516	-0.045972	0.034253	0.060072	0.055186	0.023667	-0.076088	-0.036708	0.030626	-0.022377	0.246989	0.068004	-0.156052	-0.039101	0.094270	-0.060743	-0.021018	0.009129	-0.019522	-0.086558	0.290428	-0.025901	-0.085932	-0.065851	-0.210215	-0.061736	0.002628	-0.095510	-0.226568	-0.011724	0.036239	-0.022162	0.014968
YEL076C	-0.224849	-0.129523	0.018312	0.375777	0.158043	-0.121105	-0.300137	0.389729	0.339032	-0.032141	-0.004889	0.047455	0.088047	0.145985	0.032415	0.156942	-0.080963	0.152618	-0.051269	-0.061712	-0.017858	0.036983	-0.004907	-0.229074	-0.137885	-0.156944	-0.204679	-0.012353	-0.310188	-0.018964	0.028699	0.205850	0.009269	-0.144118	-0.085584	-0.297683	0.101410	-0.178853	0.070892	-0.012186	-0.127373	0.060449	-0.264616	0.118967	-0.076680	0.207036	0.097830	-0.017419	-0.068180
YEL076W-C	-0.100703	-0.048286	-0.117300	-0.007644	0.018415	-0.114116	0.042088	-0.169008	0.080747	-0.040310	0.012606	0.022258	-0.033229	0.070112	-0.032609	0.027340	-0.038640	0.067316	-0.006676	0.053891	0.056058	0.042932	0.041672	-0.131609	-0.095261	0.054895	-0.076207	-0.016036	-0.111688	-0.068424	-0.282721	0.042144	0.059623	-0.020620	-0.107908	-0.176849	0.051583	-0.219822	-0.085584	0.003203	0.115853	0.077604	-0.168486	0.141442	0.029490	0.083010	-0.028302	-0.048728	-0.177256
YER001W	-0.012295	0.009260	-0.014808	-0.034286	0.033098	-0.057009	-0.159855	-0.023176	0.100940	-0.010995	0.012840	-0.021344	-0.022613	-0.006334	0.031579	-0.129536	0.006794	0.070069	-0.005468	-0.135866	0.084259	-0.000323	0.061485	-0.065611	-0.007768	-0.106631	-0.230566	0.040248	0.084326	-0.015622	-0.030879	0.094938	0.027912	0.044774	-0.031102	-0.059176	0.026131	0.004655	0.004286	-0.015071	-0.016736	-0.017426	-0.049312	0.004615	-0.005859	-0.017726	-0.081662	-0.003550	-0.085935
YEL007W	0.039726	-0.112586	-0.270340	-0.106044	-0.050474	-0.065076	0.019442	0.070155	0.058196	0.049937	0.082185	0.021435	0.162708	-0.044193	0.065719	0.065269	-0.017152	0.106071	-0.030364	0.249624	0.034993	0.056594	0.005079	0.022647	-0.034239	-0.022154	-0.154251	0.009299	-0.092962	-0.043704	-0.043903	-0.027029	0.062556	-0.095213	0.024742	0.094317	-0.104444	0.095296	0.063261	-0.042284	0.029520	0.023486	0.108560	0.046682	-0.030318	0.069251	-0.052523	0.038451	-0.067528
YEL009C	-0.034866	-0.025244	-0.157094	0.050154	-0.035294	-0.128376	0.008156	-0.014821	0.040415	0.026825	0.075453	0.024984	0.060132	-0.030430	0.025724	0.052220	-0.001788	0.050359	-0.060701	0.251289	0.124102	-1.438973	0.120470	0.004237	-0.107582	-0.072866	0.034563	0.037781	0.133342	-0.113002	-0.095059	0.094410	0.094209	0.052008	-0.095515	-0.013313	-0.081548	-0.097846	0.091673	0.015977	-0.122169	-0.056842	0.029283	0.077296	0.028408	-0.011653	-0.154597	0.020132	0.029585
YEL011W	0.062957	-0.073666	0.099702	0.127943	-0.096020	-0.206006	0.112738	-0.066731	0.110812	0.044591	0.032289	0.134599	0.028781	0.020326	-0.000047	0.202013	-0.040113	-0.042714	0.064112	0.105259	-0.045469	-0.061793	0.075693	-0.006188	0.040471	0.062093	0.089721	-0.008868	-0.003717	-0.069110	-0.112734	-0.025688	-0.083386	-0.022267	-0.043716	0.020627	0.019161	-0.000442	0.026774	0.045370	-0.037804	-0.019128	-0.015490	-0.014597	0.259775	0.043081	0.100598	0.023431	0.127034
YER019W	-0.027227	-0.078154	-0.110526	0.018228	-0.096679	-0.060363	-0.023955	-0.031734	-0.080097	0.011381	-0.011696	-0.018704	0.008415	-0.014346	-0.031943	-0.003529	-0.097773	0.079568	-0.065405	0.089433	0.039022	0.022293	0.016586	-0.030637	-0.013581	0.053006	-0.096713	0.156261	0.016279	0.005787	-0.066301	-0.050398	-0.121964	0.035864	-0.048537	0.094568	0.040728	-0.043557	-0.004309	0.019700	-0.054034	-0.033717	0.050184	0.028567	0.291561	0.035429	0.006025	0.046330	-0.031517
YER021W	0.016736	-0.017334	0.064112	-0.007058	0.107577	-0.004988	-0.012629	-0.034218	-0.059272	0.005123	0.056384	-0.008772	0.071975	0.019545	-0.032436	-0.062850	-0.005874	0.106563	-0.050728	0.051851	-0.047955	-0.016518	-0.013517	-0.008219	-0.000599	-0.055345	-0.019664	0.116124	0.030219	0.031857	0.005458	0.036448	0.157326	0.001973	-0.139008	-0.022195	-0.034607	-0.047449	0.015617	0.065147	-0.065088	-0.008908	0.068644	0.010986	0.041317	0.040107	-0.037542	-0.006323	-0.033890
YER023W	0.029540	-0.029177	0.026078	0.018076	0.015841	0.007851	0.142376	0.000987	-0.060085	0.088818	0.046782	0.033592	-0.008699	-0.022596	0.020232	-0.147169	0.010508	-0.005366	-0.082875	-0.109156	0.027467	0.008756	-0.024876	-0.003362	-0.046176	-0.043058	-0.292662	0.156321	0.021136	0.054033	-0.062886	0.047136	0.214634	-0.030448	-0.005498	0.007457	-0.006849	-0.038277	0.078907	0.012866	-0.090321	-0.049241	-0.067061	0.021918	0.062882	0.056843	-0.035424	-0.017903	0.003349
YEL029C	0.020871	-0.111839	0.106595	-0.200750	-0.023913	0.014411	0.187769	-0.104280	-0.092258	-0.097253	-0.006627	0.002934	-0.070156	0.013307	0.005375	-0.130352	-0.007292	-0.068354	0.020409	0.106032	-0.067513	-0.014331	-0.008281	0.066405	0.002650	0.016683	0.013288	0.092714	0.050735	0.122277	0.016361	0.051599	0.217985	-0.086551	-0.057481	0.016341	-0.028352	-0.078098	-0.003760	0.014020	-0.094516	-0.059727	0.047561	-0.087783	-0.173292	-0.032265	-0.012892	0.010065	-0.000985
YEL031W	-0.037516	-0.124302	-0.203165	-0.027058	-0.054453	-0.036152	-0.001855	-0.126363	-0.068035	-0.056684	0.020215	0.041467	0.034506	0.003235	0.047329	0.043094	0.010446	0.068421	-0.150491	0.159936	0.063045	0.020241	0.087945	-0.007924	-0.056132	0.028499	0.017235	0.163477	0.061551	-0.002053	-0.049920	0.063014	0.207639	-0.160051	-0.167429	0.051437	0.016765	0.020816	-0.006222	0.015989	0.025466	-0.033991	-0.040090	0.078076	-0.004111	0.015205	-0.047382	0.057224	0.033833
YEL033W	-0.050764	-0.184527	-0.315371	-0.210558	-0.073376	0.161562	NaN	0.011433	0.070451	0.025781	-0.071356	-0.006951	-0.097476	0.066709	-0.070558	0.075106	0.062370	0.066990	0.042176	0.367530	-0.080176	-0.007580	0.051323	0.027098	0.045240	0.069222	-0.073891	0.004848	0.004465	-0.037951	0.007488	0.131349	0.150950	0.264325	-0.043269	0.179324	-0.023356	-0.093468	-0.205890	-0.023660	-0.595637	-0.067752	-0.093179	-0.170588	0.027717	-0.040292	-0.030901	0.011120	0.025564
YER042W	0.079706	-0.082606	0.169602	-0.212506	-0.016895	-0.006520	NaN	-0.055086	0.107845	-0.079166	0.000579	0.053969	-0.024976	0.034177	0.069955	0.088851	-0.030543	0.245223	-0.011229	-0.089051	-0.067596	0.038500	0.002277	0.028262	0.074700	0.234029	-0.021812	0.041853	-0.001958	-0.050919	0.066126	-0.064222	-0.101076	-0.035527	-0.058697	0.041819	-0.018281	-0.059878	-0.003357	-0.011479	0.140493	-0.019974	0.041480	-0.035986	-0.028159	-0.034090	0.060658	0.008641	-0.051000
YER044C	0.265006	0.032514	0.093657	-0.023338	0.162706	-0.156159	0.607343	0.031456	0.187094	0.047091	0.131720	-0.011986	-0.007338	0.089210	0.009264	-0.260941	-0.011439	-0.141046	0.113053	0.069368	-0.081396	0.015954	0.090872	-0.017601	0.066112	0.161576	-0.324886	0.042570	0.097893	-0.012706	-0.095675	-0.022171	-0.040179	-0.067267	-0.059123	-0.068572	-0.041842	-0.069097	0.117620	0.012663	-0.011851	-0.004888	0.115649	-0.073841	0.150720	0.004493	0.018845	-0.082959	0.037316
YER045C	0.079047	0.002069	0.284538	-0.114923	-0.039760	0.032815	-0.167824	-0.015095	-0.067122	-0.104178	-0.025188	0.012196	0.025695	0.006277	0.045765	0.047063	-0.023768	0.052178	0.052852	0.140458	-0.067612	0.018458	0.049710	-0.039669	0.049417	0.001206	-0.158214	0.019566	-0.037577	-0.090271	0.017385	0.055347	-0.189188	0.195909	-0.050349	-0.061961	-0.117497	-0.047353	-0.108300	-0.128720	-0.069868	0.096153	0.070621	-0.027663	0.094638	0.011232	0.067174	0.001113	-0.036811
YEL053C	0.016071	-0.013302	-0.007684	-0.154010	-0.043890	0.061781	0.012855	-0.015707	-0.024800	-0.059462	0.059571	0.063754	0.033337	0.011373	0.009009	0.099837	0.041401	0.014299	0.103119	0.143440	-0.036397	0.041464	0.080767	-0.030911	-0.015813	-0.025500	-0.055967	-0.013553	0.114803	0.084205	0.042810	0.044482	-0.192545	0.169049	0.019629	-0.047258	-0.001611	-0.016928	-0.079599	-0.027261	0.197771	-0.045017	0.108359	-0.004271	0.044719	-0.041355	0.027267	-0.003889	-0.002621
YEL055C	-0.058305	-0.079766	0.011771	-0.139486	0.013236	0.058372	-0.150468	-0.012823	0.011834	-0.013385	-0.051077	0.081899	0.055828	0.038897	0.001902	-0.001183	0.022346	0.099978	0.000713	0.177897	-0.031004	0.052924	-0.003360	-0.004859	-0.045638	-0.055779	-0.262813	0.113719	0.039082	0.077570	0.082506	0.135389	0.016760	0.218902	0.043346	-0.033726	-0.045333	-0.065198	0.003958	0.012104	-0.005975	-0.016243	0.001732	0.057300	0.080242	0.005756	-0.003556	0.046566	-0.004331
YEL057C	0.104903	-0.094173	NaN	-0.062775	0.011543	NaN	NaN	-0.002893	-0.199875	0.106488	-0.027015	-0.144096	0.096363	-0.003485	-0.037809	0.096801	0.068611	-0.075932	0.327964	0.135795	-0.035642	0.092142	0.198465	0.122266	-0.027482	0.400707	-0.080083	-0.120981	-0.009400	-0.017427	-0.095795	-0.060988	-0.520920	-0.178454	0.000890	0.047831	-0.393408	-0.132094	NaN	0.079420	-0.304877	-0.027724	-0.314371	-0.145762	0.102894	-0.092410	-0.020315	0.045694	0.055074
YER062C	0.177135	-0.007130	0.068370	0.124599	0.133009	0.094384	0.085772	0.171586	0.048856	0.061470	0.025427	-0.034807	0.032136	0.035514	0.029690	0.093877	0.151930	-0.001406	0.058588	0.016866	-0.085835	-0.006958	-0.013838	-0.110231	-0.073342	-0.118004	-0.079964	-0.051287	-0.016380	0.027243	-0.017599	0.013021	0.007390	0.187779	-0.172445	-0.040929	-0.104748	0.003487	0.006910	-0.011091	-0.038416	0.113832	0.133118	-0.008380	-0.008418	0.009615	-0.006020	0.071321	0.003338
YER064C	0.074989	-0.052166	-0.144985	0.020811	0.024722	0.018321	NaN	0.091278	0.100695	0.019076	0.044768	0.027147	0.117420	-0.017851	0.013805	0.123380	0.090264	-0.012681	-0.009420	0.016753	0.023096	-0.009640	0.059063	-0.025898	-0.077748	0.020349	-0.037271	-0.007264	0.106729	0.038298	-0.076817	-0.053725	-0.004815	0.056465	-0.085595	-0.157917	-0.025600	-0.109222	0.037955	-0.016255	-0.047931	-0.012085	-0.015785	0.039299	-0.032036	-0.003259	-0.028883	-0.002322	-0.049364
YER066C-A	NaN	NaN	NaN	0.113203	-0.034433	NaN	NaN	-0.185996	0.025187	-0.073514	0.005299	0.040834	0.091491	0.024620	0.057693	-0.074655	0.058635	0.134934	-0.001257	0.273452	0.061144	0.009809	-0.205067	-0.006694	-0.036896	0.017469	0.141021	-0.031280	-0.116339	0.130414	0.116576	-0.113209	-0.277069	-0.054021	-0.033208	-0.156449	-0.545651	-0.031151	NaN	-0.620413	-0.226764	-0.000884	-0.068384	0.048015	0.389583	0.119230	-0.055018	0.088616	-0.106897
YFR006W	-0.023772	-0.136464	0.114871	-0.134288	0.074552	-0.117190	-0.211118	-0.074796	0.123264	0.049699	-0.018373	0.067416	0.022607	-0.005780	-0.004059	0.041593	0.017349	-0.095287	-0.120786	-0.008239	0.080724	0.000495	-0.000546	0.006617	-0.023332	0.094790	-0.073462	-0.027557	0.052265	-0.086582	-0.079061	-0.024255	-0.163800	-0.026340	0.012324	0.027302	-0.051280	-0.009974	-0.003676	0.012860	-0.121949	-0.005203	-0.122962	0.044755	-0.096399	-0.033863	-0.069855	-0.026189	0.125572
YFR008W	0.053655	-0.110347	0.909150	-0.040231	-0.004995	-0.120296	0.047915	-0.011109	0.080143	-0.018753	0.067019	-0.010371	0.021498	-0.027814	0.047148	-0.003548	-0.228529	-0.041243	-0.053711	0.037814	-0.044917	-0.019425	0.001734	-0.018661	0.039698	0.084795	-0.028236	0.043756	-0.068455	-0.040676	0.003563	-0.049204	-0.061329	0.058381	-0.011193	0.025167	0.070732	0.031276	-0.155080	-0.029091	-0.092091	-0.023532	-0.033852	-0.045622	0.031087	-0.014320	0.010867	-0.040195	0.034267
YFR010W	0.028330	-0.158401	-0.028425	-0.093019	-0.055057	0.022223	-0.129514	-0.008313	0.004932	0.073911	0.026661	0.025447	0.023549	0.006214	0.008217	0.164160	-0.015327	0.025371	0.004860	-0.132963	-0.036964	0.012727	0.043448	0.029089	0.050877	0.025136	0.132154	0.033161	-0.060880	-0.005562	0.042847	-0.031813	-0.079826	0.019174	-0.162270	-0.024164	-0.074443	-0.066842	0.028778	-0.058177	0.095049	-0.019490	0.019349	0.014224	-0.103023	-0.026491	0.024231	-0.025454	0.058840
YGL042C	-0.082973	-0.075837	-0.491685	0.147115	-0.259624	0.272132	0.510281	0.289942	-0.208964	0.192037	0.156563	-0.021884	-0.017897	-0.032537	0.032723	-0.037988	-0.136179	0.068199	0.006664	0.287181	0.086147	-0.030672	-0.046351	-0.042593	0.070421	-0.006893	0.003291	0.120496	-0.369150	-0.054984	-0.224089	0.105846	NaN	-0.596333	0.039460	0.373013	-0.218746	-0.223045	-0.220540	0.087105	-0.020898	0.058231	0.101398	-0.021846	-0.385412	0.005115	0.057536	0.121860	0.010989
YGL044C	-0.007274	-0.049748	0.086440	0.024580	-0.076415	-0.187518	-0.054311	0.049029	0.037270	0.098662	0.019862	-0.048021	0.018984	0.031933	-0.035397	0.082565	-0.057632	0.058207	0.002779	-0.013069	-0.013767	0.004184	-0.018161	-0.038013	-0.011338	0.026559	-0.090649	-0.129904	-0.021255	0.082735	0.071468	0.032834	0.175488	0.062648	-0.003906	0.040763	-0.174342	0.005339	0.046508	-0.019936	-0.175650	-0.003880	-0.048730	-0.015959	-0.056836	0.039001	-0.061483	0.017028	0.025521
YGL046W	NaN	0.490892	NaN	0.179002	-0.100383	NaN	NaN	0.522281	0.301253	0.036751	0.089274	-0.286677	-0.151091	0.015048	-0.041348	-0.039334	-0.111110	0.067867	0.047808	-0.110440	0.262197	0.040028	-0.067880	-0.025191	-0.039524	0.023195	0.271462	-0.272456	0.221300	0.075724	0.007971	0.191773	-0.287220	0.042116	0.041991	0.687013	NaN	0.013762	NaN	-0.136949	0.368467	0.049980	-0.278467	-0.092341	NaN	0.049678	-0.004653	-0.056228	-0.434509
YFR029W	-0.098674	-0.023073	NaN	0.068579	-0.092536	-0.102425	0.009596	NaN	-0.063170	0.079692	0.116578	-0.105083	0.017856	0.040210	0.021076	0.122545	-0.110195	0.019094	-0.048537	-0.243141	-0.100000	0.045176	0.019556	-0.257686	-0.031116	0.051113	-0.073891	0.007654	-0.046894	0.070779	0.029196	0.003308	-0.360046	0.121937	0.031412	-0.181468	-0.392819	-0.045813	NaN	0.104132	0.188985	0.034155	-0.149958	0.036170	0.194812	0.035967	-0.084292	0.044432	-0.127717
YFR031C	0.017670	0.037632	-0.104035	0.002076	-0.108431	0.022318	-0.111802	-0.057748	-0.127852	0.015434	0.002043	-0.000447	-0.030496	0.005227	-0.051832	0.291037	-0.063363	0.081539	-0.035385	-0.177538	-0.006728	0.043133	-0.000937	0.118226	0.138475	0.080640	0.333229	0.146643	-0.038969	0.030329	0.073959	-0.040028	-0.118952	0.127461	-0.017139	0.107946	-0.008158	0.046186	0.185647	-0.025106	0.193341	-0.066355	0.073951	-0.046715	-0.002261	0.057714	0.048180	-0.006107	0.021473
YFR032C	NaN	0.503819	NaN	-0.008904	-0.029927	-0.574826	NaN	0.214931	0.014921	-0.132477	-0.133295	0.044375	0.320634	-0.143415	-0.144701	-0.172842	0.000517	-0.023288	0.120652	0.197896	0.035042	-0.020897	0.076201	0.285013	0.021878	0.120598	0.056797	-0.073703	0.084537	-0.008379	0.004181	-0.313077	0.120019	0.416567	0.017795	0.345710	-0.427853	-0.126572	NaN	-0.130472	-0.213794	-0.082012	-0.028301	-0.203980	-0.868128	0.056809	-0.006139	0.076914	0.049412
YGL066W	NaN	NaN	NaN	NaN	NaN	NaN	NaN	NaN	NaN	NaN	0.004997	-0.030179	0.067356	0.206710	0.027801	-0.085940	0.049092	0.038378	-0.046666	NaN	-0.024546	0.061622	0.053382	-0.014617	0.011970	-0.145100	-0.377711	0.026902	0.041274	0.095208	0.174314	-0.056903	0.830158	NaN	0.003674	0.057221	0.159838	0.185727	NaN	0.014201	0.013675	0.091336	NaN	-0.003823	-0.675647	0.018050	0.012324	NaN	-0.067372
YGL068W	NaN	NaN	NaN	-0.151734	NaN	NaN	NaN	NaN	NaN	NaN	0.111441	0.087826	-0.071336	0.002408	-0.108913	-0.154479	0.026419	-0.063380	-0.122785	NaN	NaN	NaN	NaN	0.656193	0.108019	NaN	NaN	0.157481	NaN	NaN	NaN	-0.058258	1.006641	NaN	NaN	NaN	NaN	-0.604522	NaN	NaN	NaN	NaN	NaN	-0.054775	-0.227571	NaN	0.033926	NaN	0.003421
YGL070C	0.046148	0.084176	-0.030383	0.030732	-0.089027	0.047876	0.078195	-0.230670	-0.007994	-0.022388	0.092119	0.031229	-0.144236	-0.051661	-0.057589	-0.159932	-0.033978	-0.093232	0.001621	-0.137920	-0.102446	0.000904	0.069009	0.002204	0.052746	0.104481	0.134760	0.187438	-0.179962	-0.059737	0.024117	-0.031093	-0.066970	-0.004679	0.040753	-0.110036	-0.082666	-0.071857	0.235757	0.037902	0.223796	0.001785	0.018609	-0.094228	0.267793	-0.049724	0.032389	-0.013734	-0.081803
YFR051C	0.081307	0.080485	-0.206728	0.035224	-0.028146	0.032253	0.096761	-0.130500	-0.058868	-0.002374	0.023828	-0.023194	0.074577	-0.028716	0.009961	0.081170	0.056160	0.006894	-0.123105	0.166844	0.111792	-0.016120	0.050391	0.051699	-0.053080	0.026534	-0.380984	-0.012320	0.052063	-0.057522	-0.044067	0.028872	0.138828	-0.067759	-0.037895	-0.055471	-0.027485	0.045934	0.083855	0.044010	0.063798	-0.002707	-0.019708	0.046991	0.231478	0.040048	-0.050414	-0.035791	-0.070276
YFR053C	-0.219927	-0.101507	0.364694	0.234417	0.038719	-0.390052	0.789740	0.280472	0.043409	-0.179908	0.366467	0.674972	0.481754	0.296076	0.416198	0.483973	0.250188	-0.105791	-0.287218	0.201554	0.096132	0.027351	0.061287	0.159807	-0.136452	0.549747	-0.215078	-0.258616	0.261383	0.105043	-0.167135	-0.232659	0.209536	-0.301003	-0.078500	-0.014835	0.001155	0.355102	-0.603368	0.154097	0.112344	0.147280	-0.012888	0.094211	0.470162	0.236702	0.110979	-0.382354	0.270869
YFR055W	0.028860	-0.003296	0.097419	-0.043288	-0.076999	0.094078	0.099057	0.044840	0.220922	-0.053100	0.004934	0.065319	0.023581	0.010232	0.007101	-0.032294	-0.032658	0.001649	-0.070221	-0.041752	0.023504	0.035867	0.301126	0.042677	-0.010391	0.076869	-0.056447	0.031321	0.078942	0.017835	-0.121449	0.107544	0.034045	0.058197	-0.029993	-0.010521	0.007494	-0.104089	-0.012984	-0.005271	0.083257	-0.048990	-0.037185	-0.122461	-0.153014	-0.013120	0.017444	-0.003124	0.095044
YGL090W	-0.090358	-0.001034	0.120100	-0.026711	0.003924	0.096199	-0.064979	-0.052902	0.073767	-0.054723	0.006494	-0.016130	-0.031331	-0.082209	-0.025105	0.001108	-0.043229	0.089659	-0.042312	0.013693	0.041912	-0.016422	0.022208	0.165483	0.014059	-0.062793	0.069779	0.002712	-0.033677	0.044985	-0.042589	-0.035598	-0.031447	0.162156	0.014152	-0.092777	-0.035721	-0.151760	0.071153	0.009233	-0.005293	0.083339	-0.075846	-0.098722	-0.063522	-0.025793	0.039049	-0.011962	-0.092899
YGL092W	-0.067539	-0.024284	-0.036040	0.080641	-0.071765	0.034375	-0.165999	-0.098644	-0.045429	0.002975	0.000246	-0.003373	0.077182	0.015615	0.022214	-0.022238	0.048592	0.125834	-0.051315	-0.128355	0.038281	0.020590	0.021539	-0.023559	-0.063695	-0.097065	-0.056835	0.078597	0.018396	0.086297	-0.001697	0.173930	-0.051170	0.151560	0.025514	0.019708	-0.034557	-0.004923	0.030738	0.031948	0.218918	-0.043589	0.044642	0.082015	0.193537	0.004019	0.017756	0.028163	0.001339
YGL094C	-0.012097	-0.014255	0.108629	0.044687	-0.043932	0.103485	0.023900	-0.011003	0.001557	-0.036684	0.064425	-0.061888	0.042105	-0.003609	0.028874	0.045053	0.087522	0.100824	-0.019566	-0.236452	0.055632	-0.000222	-0.050673	-0.082465	-0.070424	0.003979	-0.063120	0.048000	0.006019	0.080928	-0.011538	0.088003	0.169621	0.095038	-0.031482	-0.036170	-0.040773	0.003352	0.011086	-0.004512	-0.047834	-0.053571	-0.080500	0.017627	0.004413	0.021899	-0.031713	0.059460	0.067091
YGL018C	0.076910	0.028606	NaN	-0.030662	-0.006852	-0.002122	0.104457	-0.029198	0.076686	0.057883	-0.018272	0.008115	-0.036076	0.049734	-0.017922	-0.031991	0.045980	-0.036499	0.029956	-0.481204	0.009436	0.020774	-0.073762	-0.034365	-0.011979	0.020726	-0.226833	0.023518	-0.057305	0.044272	0.019827	-0.062785	-0.181864	0.128269	-0.060180	-0.036798	-0.126578	0.058504	-0.021398	-0.000063	-0.228343	0.027588	0.082054	0.003857	-0.357098	-0.030942	0.083652	0.000062	0.060075
YGL020C	0.062098	-0.009782	0.057856	-0.083611	-0.002794	-0.078799	NaN	0.049566	0.027051	-0.013287	0.015356	-0.010288	-0.020511	-0.052838	-0.062129	-0.163606	-0.028897	-0.134092	0.059996	-0.190695	-0.003517	0.044721	-0.005220	-0.011650	0.013357	0.017781	0.057766	0.076205	-0.035053	0.034813	0.007652	0.010853	0.000601	-0.026866	-0.005990	0.023653	-0.118429	-0.053950	0.014251	-0.039948	-0.170164	-0.041872	0.075508	-0.063684	-0.107259	-0.037599	-0.027445	-0.005883	0.046198
YGL022W	-0.094786	0.009258	-0.040357	-0.016294	0.006912	0.056706	-0.098304	-0.102854	0.056525	-0.044394	-0.052626	0.010098	0.026595	0.006723	0.017966	0.076073	-0.039749	0.011787	-0.072384	0.020653	0.042012	0.012836	0.000277	-0.026378	-0.044283	-0.051254	-0.014288	0.036298	-0.070499	0.003947	-0.012417	0.029195	0.112359	0.008880	-0.077693	-0.032694	0.045557	0.071146	0.022921	0.024454	0.005881	-0.036062	0.086535	0.077751	0.008491	-0.003725	-0.044862	-0.016240	0.000424
YGL114W	-0.071198	-0.042414	-0.012933	-0.022270	0.023919	-0.011100	-0.148324	-0.008503	0.088652	-0.130948	NaN	-0.029337	0.049700	-0.013201	0.016975	-0.030344	0.025769	-0.030345	-0.053063	-0.019095	-0.000008	-0.002639	-0.003478	-0.030106	-0.049110	-0.000446	0.027973	0.020679	-0.076941	-0.058135	-0.051247	0.015172	0.095531	0.127372	-0.041851	0.062510	-0.116866	-0.019336	0.011922	0.012156	0.011175	-0.008403	-0.013181	-0.010139	0.330071	0.019325	-0.056909	-0.020906	0.056966
YGL116W	0.067090	-0.042287	-0.118964	-0.027687	-0.000984	0.035670	-0.106309	0.078534	0.081595	-0.031799	0.032053	-0.002307	-0.009073	-0.026603	0.035273	0.155844	-0.033060	0.032570	0.026205	-0.094340	0.028100	0.016154	-0.062623	-0.024369	0.014419	-0.018480	-0.052858	0.091735	-0.175097	0.036335	0.032846	-0.031071	-0.008417	0.058802	0.123940	-0.028039	0.078981	-0.035112	-0.052360	-0.047525	0.035886	0.102365	0.066151	-0.031766	-0.115603	-0.024671	-0.005882	-0.005496	0.040146
YGL118C	-0.010000	0.017137	-0.291564	0.035020	-0.021304	0.057469	-0.087610	-0.145699	0.031566	-0.115731	0.166839	-0.027888	-0.031319	-0.060620	0.072537	0.134675	-0.057737	-0.048116	0.190969	-0.303727	-0.053625	-0.011029	-0.056652	-0.026936	0.102098	-0.045070	0.087669	0.181943	-0.045107	0.028674	0.111647	0.021409	-0.230016	0.080560	0.101706	0.220019	0.073526	0.209146	-0.172470	0.206837	-0.262425	-0.045003	-0.146761	-0.081879	-0.310431	-0.061948	0.084108	-0.018762	0.105224
TH299RLAB	NaN	NaN	NaN	NaN	NaN	NaN	NaN	NaN	NaN	NaN	NaN	NaN	NaN	NaN	NaN	NaN	NaN	NaN	NaN	NaN	NaN	NaN	NaN	NaN	NaN	NaN	NaN	NaN	NaN	NaN	NaN	NaN	NaN	NaN	NaN	NaN	NaN	NaN	NaN	NaN	NaN	NaN	NaN	NaN	NaN	NaN	NaN	NaN	NaN
TH213_16R	NaN	NaN	NaN	NaN	NaN	NaN	NaN	NaN	NaN	NaN	NaN	NaN	NaN	NaN	NaN	NaN	NaN	NaN	NaN	NaN	NaN	NaN	NaN	NaN	NaN	NaN	NaN	NaN	NaN	NaN	NaN	NaN	NaN	NaN	NaN	NaN	NaN	NaN	NaN	NaN	NaN	NaN	NaN	NaN	NaN	NaN	NaN	NaN	NaN
TH302_4R	NaN	NaN	NaN	NaN	NaN	NaN	NaN	NaN	NaN	NaN	NaN	NaN	NaN	NaN	NaN	NaN	NaN	NaN	NaN	NaN	NaN	NaN	NaN	NaN	NaN	NaN	NaN	NaN	NaN	NaN	NaN	NaN	NaN	NaN	NaN	NaN	NaN	NaN	NaN	NaN	NaN	NaN	NaN	NaN	NaN	NaN	NaN	NaN	NaN
YPL145C	-0.081128	-0.051942	-0.010392	0.010902	-0.047923	0.036764	-0.105341	-0.056989	-0.154620	-0.008528	0.015798	-0.100225	0.062067	-0.000542	0.085142	-0.074338	0.010103	0.114881	-0.126856	0.069371	-0.062426	0.003642	-0.013604	-0.028945	-0.063978	-0.059601	0.017868	0.159810	0.169610	-0.016571	-0.028168	0.105301	0.078520	0.082855	0.000566	-0.022059	0.000082	0.027761	NaN	0.050812	-0.135186	-0.000520	-0.013344	0.080641	-0.090702	0.063854	-0.067563	-0.025688	0.002301
YPL147W	-0.035447	-0.032858	0.090372	-0.075576	-0.035048	0.024130	NaN	-0.008137	-0.149512	0.014659	-0.095312	-0.121275	0.010462	-0.012429	0.053918	-0.083168	0.002138	0.101339	0.025334	0.071164	0.032889	0.007782	-0.018543	-0.027436	-0.004814	-0.146929	-0.139887	0.111020	-0.047832	0.031880	0.035303	-0.160015	-0.079349	0.045505	0.027930	0.019309	-0.009911	-0.015668	NaN	-0.034814	-0.024896	0.049587	-0.095437	NaN	-0.034691	0.006285	0.001380	0.012566	0.057332
YPL149W	-0.068224	-0.058560	-0.138763	-0.009082	-0.078038	-0.029527	NaN	-0.086667	-0.112595	0.043422	-0.077892	0.001498	-0.007259	-0.033960	0.026883	-0.000331	0.089025	0.003404	-0.036665	0.039837	0.097640	0.030575	-0.003256	-0.019635	0.022640	-0.075521	0.119899	0.014568	-0.107711	-0.088621	-0.118826	-0.157929	0.039343	0.082863	-0.129266	-0.040754	-0.060671	-0.015220	0.040709	0.000429	0.004497	0.033602	-0.124350	NaN	-0.111115	-0.059781	-0.045463	0.113916	0.005673
TH297_1	NaN	NaN	NaN	NaN	NaN	NaN	NaN	NaN	NaN	NaN	NaN	NaN	NaN	NaN	NaN	NaN	NaN	NaN	NaN	NaN	NaN	NaN	NaN	NaN	NaN	NaN	NaN	NaN	NaN	NaN	NaN	NaN	NaN	NaN	NaN	NaN	NaN	NaN	NaN	NaN	NaN	NaN	NaN	NaN	NaN	NaN	NaN	NaN	NaN
TH298_4G	NaN	NaN	NaN	NaN	NaN	NaN	NaN	NaN	NaN	NaN	NaN	NaN	NaN	NaN	NaN	NaN	NaN	NaN	NaN	NaN	NaN	NaN	NaN	NaN	NaN	NaN	NaN	NaN	NaN	NaN	NaN	NaN	NaN	NaN	NaN	NaN	NaN	NaN	NaN	NaN	NaN	NaN	NaN	NaN	NaN	NaN	NaN	NaN	NaN
TH204_16G	NaN	NaN	NaN	NaN	NaN	NaN	NaN	NaN	NaN	NaN	NaN	NaN	NaN	NaN	NaN	NaN	NaN	NaN	NaN	NaN	NaN	NaN	NaN	NaN	NaN	NaN	NaN	NaN	NaN	NaN	NaN	NaN	NaN	NaN	NaN	NaN	NaN	NaN	NaN	NaN	NaN	NaN	NaN	NaN	NaN	NaN	NaN	NaN	NaN
YPL169C	-0.004806	0.025035	-0.031650	-0.009004	-0.056064	0.040163	-0.084356	-0.039535	-0.150526	-0.044466	0.066383	-0.029594	0.045511	-0.012032	0.066294	0.076948	0.016794	0.107011	-0.020375	0.111266	-0.013410	-0.008684	0.059826	-0.004241	-0.020681	-0.029681	-0.072922	0.053350	0.113870	-0.010789	0.007054	-0.060799	0.050312	0.067316	0.006347	-0.008519	-0.082813	-0.016124	0.053590	-0.023868	0.028656	0.057344	0.001793	0.001661	0.100914	-0.012491	-0.022127	0.003253	-0.107931
YPL171C	0.044998	-0.043259	0.271837	0.033394	-0.097795	-0.416500	0.139796	-0.067741	0.045462	-0.042815	-0.011079	0.054289	0.220015	0.031921	0.106280	0.147507	0.215610	-0.037810	0.120394	0.037580	0.043729	-0.018204	0.051598	0.002304	0.052047	0.283741	0.122543	0.020488	-0.075889	-0.087768	-0.065085	-0.103226	0.170829	-0.121798	-0.063279	-0.073210	0.139561	0.469290	-0.101436	-0.003202	0.095842	-0.020665	-0.133117	-0.029703	-0.280155	0.000903	0.047950	0.010605	0.090252
YPL173W	0.049555	0.033264	-0.063398	0.033031	0.036344	-0.133603	0.131879	-0.345631	-0.078868	0.004263	0.090254	0.000757	0.071761	0.024026	-0.066064	0.047363	0.106968	0.037033	-0.081566	0.098252	-0.092007	0.025735	0.050732	0.160344	0.055073	0.018201	0.122471	0.030006	-0.065660	0.026267	0.025769	-0.070278	0.005901	-0.115148	-0.016342	-0.036224	-0.361671	-0.045273	0.175236	-0.162330	-0.127631	-0.002696	-0.032858	-0.009767	0.063927	-0.039093	0.034417	-0.052885	-0.148150
TH306N70	NaN	NaN	NaN	NaN	NaN	NaN	NaN	NaN	NaN	NaN	NaN	NaN	NaN	NaN	NaN	NaN	NaN	NaN	NaN	NaN	NaN	NaN	NaN	NaN	NaN	NaN	NaN	NaN	NaN	NaN	NaN	NaN	NaN	NaN	NaN	NaN	NaN	NaN	NaN	NaN	NaN	NaN	NaN	NaN	NaN	NaN	NaN	NaN	NaN
TH296Y	NaN	NaN	NaN	NaN	NaN	NaN	NaN	NaN	NaN	NaN	NaN	NaN	NaN	NaN	NaN	NaN	NaN	NaN	NaN	NaN	NaN	NaN	NaN	NaN	NaN	NaN	NaN	NaN	NaN	NaN	NaN	NaN	NaN	NaN	NaN	NaN	NaN	NaN	NaN	NaN	NaN	NaN	NaN	NaN	NaN	NaN	NaN	NaN	NaN
TH296Y	NaN	NaN	NaN	NaN	NaN	NaN	NaN	NaN	NaN	NaN	NaN	NaN	NaN	NaN	NaN	NaN	NaN	NaN	NaN	NaN	NaN	NaN	NaN	NaN	NaN	NaN	NaN	NaN	NaN	NaN	NaN	NaN	NaN	NaN	NaN	NaN	NaN	NaN	NaN	NaN	NaN	NaN	NaN	NaN	NaN	NaN	NaN	NaN	NaN
YPL192C	-0.087607	-0.120303	NaN	-0.244523	-0.034716	0.044405	-0.130916	-0.115036	-0.001725	-0.079985	-0.128592	-0.095822	0.050711	-0.031942	-0.053298	-0.043132	-0.035986	0.001794	0.147013	-0.047388	-0.072568	0.026873	-0.025609	-0.024360	0.032511	-0.007104	-0.113496	-0.000602	-0.014303	0.017395	0.018430	0.081242	-0.009398	0.039619	0.001581	0.019306	-0.011682	-0.030330	0.110249	-0.006979	-0.087542	0.107692	0.008651	0.050701	-0.155402	-0.030853	0.014950	-0.001420	0.046453
YPL194W	-0.087787	-0.091340	-0.097324	0.001973	0.031500	-0.150850	NaN	0.015112	0.023198	0.023239	-0.003956	0.039640	0.125657	0.068904	0.005799	0.078334	-0.000038	0.076236	-0.110052	-0.040254	0.055535	0.023421	0.040823	-0.057356	-0.058088	0.162732	0.239956	-0.097382	-0.036962	-0.033038	-0.153683	-0.044716	-0.021106	-0.105767	0.010853	-0.074901	-0.032934	-0.052817	-0.016376	-0.027956	-0.051442	-0.012459	-0.091220	0.036965	-0.139696	-0.043249	-0.005591	-0.066035	-0.001326
YPL196W	0.103710	-0.037242	0.207367	-0.033886	-0.031752	-0.003541	0.084654	0.006246	0.069350	-0.077215	0.010917	-0.047266	0.104132	-0.012850	0.050351	0.012203	0.024298	-0.108854	-0.003645	-0.037257	-0.058702	0.016057	-0.105919	-0.017175	0.022372	0.125514	0.189792	0.017762	-0.015007	-0.044976	0.008692	-0.004683	0.051630	0.006372	-0.036420	-0.022317	0.073628	-0.039764	-0.010057	-0.002212	0.077693	0.057690	-0.182018	-0.071397	0.191729	-0.011613	-0.005589	-0.093756	-0.005042
TH296Y	NaN	NaN	NaN	NaN	NaN	NaN	NaN	NaN	NaN	NaN	NaN	NaN	NaN	NaN	NaN	NaN	NaN	NaN	NaN	NaN	NaN	NaN	NaN	NaN	NaN	NaN	NaN	NaN	NaN	NaN	NaN	NaN	NaN	NaN	NaN	NaN	NaN	NaN	NaN	NaN	NaN	NaN	NaN	NaN	NaN	NaN	NaN	NaN	NaN
TH294YLAB	NaN	NaN	NaN	NaN	NaN	NaN	NaN	NaN	NaN	NaN	NaN	NaN	NaN	NaN	NaN	NaN	NaN	NaN	NaN	NaN	NaN	NaN	NaN	NaN	NaN	NaN	NaN	NaN	NaN	NaN	NaN	NaN	NaN	NaN	NaN	NaN	NaN	NaN	NaN	NaN	NaN	NaN	NaN	NaN	NaN	NaN	NaN	NaN	NaN
TH304GLAB	NaN	NaN	NaN	NaN	NaN	NaN	NaN	NaN	NaN	NaN	NaN	NaN	NaN	NaN	NaN	NaN	NaN	NaN	NaN	NaN	NaN	NaN	NaN	NaN	NaN	NaN	NaN	NaN	NaN	NaN	NaN	NaN	NaN	NaN	NaN	NaN	NaN	NaN	NaN	NaN	NaN	NaN	NaN	NaN	NaN	NaN	NaN	NaN	NaN
YPL216W	0.048683	0.172197	0.386108	-0.251802	-0.025595	0.147621	-0.291570	0.158170	0.098081	0.061249	-0.010513	0.080266	-0.098145	-0.079394	-0.004027	0.092873	-0.052771	-0.046370	-0.062615	0.363595	0.088356	-0.014116	0.034199	0.000870	0.035273	-0.001281	0.282222	0.038597	-0.157368	0.086560	0.028527	0.101792	-0.158085	0.002438	-0.051039	0.096180	0.513794	0.166521	-0.080531	-0.016780	0.042300	NaN	0.008214	-0.118379	NaN	NaN	0.029022	0.095155	-0.012410
YPL218W	NaN	0.115363	-0.010726	0.064551	0.049338	-0.004772	NaN	-0.199735	0.072769	-0.027224	-0.105413	-0.042999	-0.099305	-0.032361	-0.043576	-0.128045	0.021549	-0.057227	-0.043510	-0.130583	-0.080962	0.020806	-0.025377	0.021301	-0.050989	-0.069098	0.259977	0.011761	-0.098310	0.020253	-0.058181	0.003047	0.061458	-0.148171	-0.001240	0.052061	0.000057	-0.032524	0.019048	0.017413	-0.083835	0.038466	0.070370	-0.072899	NaN	NaN	-0.039186	-0.026744	0.037388
YPL220W	NaN	0.053034	0.043058	0.066242	0.067257	-0.052370	NaN	-0.074382	0.023831	0.004292	-0.003238	-0.077383	-0.108021	-0.010872	-0.055278	-0.041965	-0.043670	0.062457	-0.105556	0.006468	0.027349	0.000408	-0.012876	0.012033	-0.004548	-0.079189	0.020149	0.240454	0.049076	0.033559	0.085038	0.044809	0.041353	-0.002054	-0.007239	0.101909	-0.043098	-0.006572	-0.065049	0.023016	-0.139484	-0.029231	-0.029616	-0.180733	NaN	NaN	-0.092114	-0.005099	0.023521
YGR062C	0.042759	0.065601	-0.003499	0.095107	-0.008097	-0.147764	0.018545	0.025663	-0.137687	0.065006	-0.002351	0.006157	-0.150437	-0.027462	-0.047884	-0.074992	-0.059986	-0.090789	-0.045250	-0.032137	0.004948	0.014982	-0.019988	0.047288	0.053954	-0.019880	-0.186713	0.019813	-0.015703	-0.035873	0.098538	-0.043484	-0.083795	-0.007710	0.026818	0.095432	-0.006219	0.003240	-0.038201	0.000501	-0.109568	0.027159	-0.061166	-0.077139	0.135507	-0.000252	0.025183	-0.000983	0.037252
YGR064W	0.028273	0.072483	0.050207	-0.015675	0.028077	0.121838	0.072887	-0.249557	-0.111112	0.024422	-0.049669	-0.032234	-0.021537	-0.146855	-0.016139	-0.142852	-0.101952	-0.075652	-0.066566	0.221819	0.006215	0.057738	0.061909	0.100792	0.119402	0.169524	-0.149509	0.151662	-0.033631	-0.151613	0.053195	-0.095857	NaN	0.127850	0.016414	0.083965	0.074679	-0.033913	0.060816	-0.003496	-0.122571	0.018933	-0.550619	0.035566	NaN	-0.080158	0.001727	-0.100399	0.041924
YGR066C	0.012807	0.072661	0.194822	-0.012791	0.028066	0.035379	0.052884	-0.041624	0.021642	0.126305	0.084691	-0.019364	0.060865	0.097566	0.037369	0.057402	0.003746	0.005815	-0.086787	0.089448	0.036542	0.010283	0.033315	0.005481	0.030927	0.157275	-0.086705	0.016065	-0.034482	-0.041968	-0.081559	-0.100724	-0.472861	0.510807	0.019168	0.163509	-0.010013	-0.022673	-0.025089	-0.007477	-0.180215	-0.034241	-0.364573	-0.006735	0.168517	0.009267	-0.031661	0.013414	0.085063
YGR155W	-0.022298	0.039775	0.131699	-0.016110	-0.009320	0.168752	NaN	0.070299	0.090857	0.033895	0.121719	-0.087841	0.049487	-0.031412	0.020333	-0.157801	-0.040514	0.061358	-0.061481	-0.014731	0.067293	0.001595	-0.038025	-0.048552	-0.097644	-0.121369	-0.659428	0.078546	-0.019893	0.032448	0.050462	0.040126	0.128909	0.045412	0.079627	-0.004883	0.002720	-0.015882	-0.000095	0.041291	-0.065932	0.026458	0.001226	0.027290	NaN	NaN	-0.105534	0.024110	-0.050935
YGR157W	0.018634	0.031879	-0.054238	-0.030083	-0.066921	0.116051	NaN	0.050373	-0.211918	-0.040130	0.167288	0.017039	-0.028559	0.035468	0.029116	-0.089423	-0.059900	0.138601	0.028388	0.049276	0.003969	0.003423	0.073421	0.042299	-0.035183	-0.081811	0.065922	0.120316	0.129249	0.032767	0.104443	0.029240	0.081109	0.022152	0.034513	0.114731	0.001534	0.103748	-0.024418	0.032875	-0.049290	-0.020300	0.054605	NaN	NaN	NaN	-0.069725	0.025002	0.050547
YGR159C	0.029218	0.028465	0.035530	-0.035343	0.074407	0.085690	NaN	0.018582	-0.028583	-0.018175	0.145450	0.029629	-0.047421	0.021611	-0.024058	-0.030634	-0.055712	0.078657	-0.005517	0.031822	0.045623	0.026118	0.033698	-0.026706	-0.067694	0.014472	-0.071466	0.034458	0.071687	-0.096348	0.036646	0.130290	0.092176	0.040785	0.022981	-0.038525	0.001214	-0.104161	-0.076117	0.048963	-0.023007	-0.008172	-0.089385	0.029660	0.005537	-0.075548	-0.104306	0.010949	-0.152610
YGR086C	-0.067712	-0.077150	-0.016504	0.124397	0.104124	0.002665	-0.057715	0.100150	-0.083246	-0.125595	0.136734	0.137953	-0.059977	0.062547	0.038592	0.066435	-0.001695	0.109659	-0.177644	0.082608	-0.048168	0.024821	0.102267	0.063216	0.028124	0.024170	0.136269	-0.063308	0.064067	0.131461	0.072553	0.002664	0.098268	-0.005712	0.026454	-0.096747	0.016070	0.025678	-0.046664	0.035679	0.015122	-0.023986	-0.040791	0.090850	0.001969	0.025327	-0.097585	-0.028473	-0.079428
YGR088W	-0.043726	-0.184584	0.207336	0.082862	0.014016	0.064015	0.387055	0.003544	0.001356	-0.177205	0.024785	0.190375	-0.005356	0.091551	0.100187	0.174746	0.081915	0.006083	-0.158123	-0.091597	-0.083584	0.020382	0.077762	0.008634	0.077359	0.303782	-0.164184	-0.225639	0.174003	0.101213	-0.008542	-0.044715	0.017732	-0.156722	0.006197	-0.028154	0.204083	0.115654	-0.031122	-0.031910	-0.087911	0.017117	0.135807	0.121611	0.331124	-0.014035	-0.018794	-0.091910	0.054050
YGR090W	-0.103201	-0.055675	0.015784	-0.035622	-0.034623	0.187634	-0.100803	0.005280	-0.009967	-0.190694	0.006402	0.106578	-0.010715	0.007996	0.065794	0.070609	0.041119	0.062663	-0.062183	0.146138	0.020303	0.025289	0.089374	-0.029215	-0.060856	-0.188287	-0.137730	0.053713	-0.003146	0.021915	0.069355	0.048808	0.079379	0.095288	0.020042	-0.151424	-0.017231	0.035400	-0.010906	-0.005101	0.156766	-0.036316	0.079266	0.038570	0.126561	-0.063034	-0.025107	0.074187	-0.017030
YGR175C	-0.075325	-0.027407	0.003076	0.005956	0.093732	-0.039863	NaN	-0.038727	0.102902	-0.025749	-0.143343	-0.461490	-0.012410	0.016783	0.154589	0.033834	-0.069320	0.067415	-0.062995	0.104354	0.107283	0.045235	0.066401	0.024792	-0.065700	0.065208	0.151583	-0.003611	0.026868	-0.062512	0.036249	0.027709	-0.061707	0.054372	-0.099053	-0.066176	-0.034074	-0.026044	-0.000963	-0.019645	0.021596	0.030657	0.030243	0.022498	0.062118	-0.022803	-0.044098	0.028590	0.037473
YGR177C	-0.049863	-0.017226	0.031801	-0.014865	-0.008640	-0.020677	0.095586	0.093307	-0.036820	-0.019062	0.008280	0.014730	-0.019678	-0.049746	-0.028996	-0.026397	0.015878	-0.015985	-0.069636	0.076053	0.122103	-0.000835	0.116314	-0.046210	-0.106885	-0.041554	-0.502863	0.108901	0.092916	0.006877	-0.071778	-0.036310	0.042652	0.057667	-0.036327	-0.048397	0.021791	-0.018939	0.155300	0.029009	0.031865	-0.013520	-0.000582	-0.041301	0.188415	-0.060676	-0.040107	0.080303	-0.028587
YGR179C	0.086737	-0.000410	0.195337	-0.002229	0.032916	-0.003226	-0.026509	0.113349	0.024076	-0.038019	-0.001885	0.045894	0.042404	-0.049070	-0.088951	-0.008590	-0.027240	-0.035604	-0.003545	-0.150047	-0.062998	0.000261	0.043754	0.056078	0.047051	0.006178	0.267389	0.018505	0.049118	0.044617	0.038968	-0.066225	-0.059137	0.178836	-0.001195	-0.331361	0.132213	0.055490	0.448068	0.045497	0.103090	-0.064044	0.084958	-0.055691	0.063927	0.012257	0.008697	0.042599	-0.067709
YGR109W-A	-0.067558	-0.057468	0.225295	0.094749	0.056111	-0.013864	-0.037663	0.011183	0.055301	-0.062252	-0.013613	-0.004489	-0.093124	-0.004359	-0.038477	-0.086473	-0.078215	-0.048852	0.027384	0.041054	0.069816	-0.002536	-0.079525	-0.056923	-0.063970	-0.071946	-0.268363	0.102130	-0.042473	-0.042068	0.034324	NaN	-0.159589	-0.057234	-0.005827	-0.078934	0.352376	0.062100	0.016302	-0.072723	-0.043947	0.026313	-0.047740	-0.014663	-0.234916	-0.033309	0.042257	0.048839	NaN
YGR110W	0.057621	0.032248	0.244756	0.000793	0.071786	0.095440	-0.068085	0.388442	-0.051509	-0.150193	0.053709	0.042051	-0.117283	-0.014318	0.013107	0.245566	0.096087	-0.079821	-0.151126	-0.030374	0.161894	0.029760	0.042212	-0.008246	-0.055352	0.598280	0.700033	-0.139511	0.049623	-0.003199	0.222949	-0.170209	-0.305557	-0.768313	-0.101882	-0.155558	0.426505	0.082770	-0.103319	-0.046977	-0.050942	-0.035023	0.069016	0.053994	-0.210637	0.058958	0.022870	-0.874749	0.080376
YGR112W	0.062690	-0.059197	0.328300	-0.026125	0.077488	0.083031	-0.232905	-0.462359	0.185126	-0.252966	0.132149	0.163390	-0.052152	-0.060570	-0.035286	-0.064667	-0.049877	-0.157124	-0.175725	0.001593	0.005331	0.052907	0.043571	-0.032854	-0.034305	0.224020	0.006563	-0.097989	0.033799	0.019242	0.060268	0.036961	-0.155988	-0.087204	0.012922	-0.044095	0.539293	0.078688	0.125517	-0.134572	0.023862	0.063279	-0.110893	0.040641	-0.013732	0.025966	-0.007344	-0.028183	0.058425
YGR199W	NaN	-0.065001	0.107847	0.086496	0.250142	0.020019	NaN	0.023587	0.150259	-0.117686	0.134706	0.044561	-0.033920	-0.039998	0.045293	-0.009673	-0.032000	0.015746	-0.072305	0.072416	0.076345	0.010975	0.011624	0.008123	-0.018603	-0.021611	0.200206	0.064138	-0.110790	-0.020843	0.036554	-0.002306	0.163651	0.055261	0.007749	0.009477	0.039052	0.136339	-0.184742	-0.046641	-0.088405	0.084568	0.113404	0.036180	-0.124231	0.038709	-0.007785	-0.022150	0.112947
YGR201C	0.064878	-0.009796	0.235171	0.014583	0.074596	-0.022861	-0.006377	-0.144212	0.127415	-0.084707	-0.023426	0.012094	-0.059149	-0.040414	0.174512	0.095420	-0.013034	-0.071997	0.022417	-0.150872	-0.076388	-0.021998	-0.024165	0.015314	0.021803	0.350500	-0.009021	-0.107351	-0.072337	-0.138013	0.089144	-0.032443	0.276549	0.007007	-0.070685	-0.068290	0.000538	0.084632	0.072104	-0.098115	-0.025016	-0.148435	0.159063	0.000443	-0.131377	-0.058387	0.058018	-0.046337	0.125267
YGR203W	0.068510	0.027763	0.156583	0.000778	0.077543	-0.096272	-0.074980	-0.317624	0.101107	0.001907	-0.012562	-0.070816	-0.061289	-0.099766	-0.047773	0.028079	-0.073947	-0.124616	0.015989	0.454037	0.055321	-0.007099	0.029378	-0.010138	-0.052177	0.139200	0.074974	-0.078905	0.072538	-0.162492	-0.045084	-0.034452	0.001102	0.083878	-0.037375	-0.138395	0.103771	-0.048883	0.102517	-0.081036	-0.233429	-0.048716	-0.068051	-0.000758	0.036406	0.064308	-0.021298	-0.080672	-0.009199
YGR131W	0.050827	0.087452	0.086792	0.054855	-0.127532	0.167616	0.088069	-0.122132	0.138236	0.053478	0.086009	-0.015533	-0.081437	0.027202	-0.020439	-0.051928	0.002324	-0.021846	0.009057	0.033028	-0.007527	0.060152	0.042759	-0.021229	0.015709	-0.129822	-0.044175	0.019194	-0.030433	0.044359	-0.082556	-0.131935	0.090585	-0.221563	-0.075326	0.003127	0.162933	-0.045217	0.049829	0.015723	0.050609	0.125598	-0.053061	-0.045661	-0.564848	-0.019971	0.042613	0.019084	0.147903
YGR133W	0.046789	0.087538	0.063100	-0.214677	-0.112854	0.042358	0.035141	-0.053219	-0.120529	0.002184	0.052402	0.018900	-0.164106	-0.027004	-0.065673	-0.033074	-0.043686	-0.073885	-0.057338	0.030866	0.030519	0.059120	0.052075	-0.005009	0.051826	-0.109002	-0.098099	0.074104	-0.107516	-0.003349	-0.019254	-0.082533	0.079848	-0.178233	-0.064619	0.039684	0.058079	0.006221	0.044153	0.017502	0.003571	0.020436	0.080575	-0.071754	NaN	NaN	0.048666	0.019078	0.006403
YGR135W	0.080233	0.093522	0.110905	-0.120655	0.003880	0.069261	0.047954	-0.112103	-0.089383	-0.011367	0.007267	-0.008016	-0.088872	0.015818	-0.066527	-0.075384	-0.050394	-0.041221	-0.001870	-0.029708	-0.228926	0.027086	-0.003593	0.078439	0.124242	-0.098443	0.192526	-0.010923	-0.120772	0.039509	0.000641	-0.099055	-0.018757	-0.006778	0.619145	-0.002785	0.008120	-0.027414	0.070941	0.007526	-0.071687	-0.053884	0.050915	-0.063728	NaN	NaN	-0.002149	-0.031977	-0.083727
YGR223C	-0.014236	0.073421	0.181955	0.041605	-0.049273	-0.048537	0.070194	0.089157	-0.131941	0.065032	-0.024068	-0.022385	-0.025658	0.019587	-0.054525	-0.035615	0.014226	-0.059379	-0.060122	0.279555	-0.066963	-0.008117	-0.020040	0.044361	0.023462	0.035629	0.015408	-0.060082	-0.127125	0.039529	-0.029851	-0.028372	0.196724	0.008868	0.125243	-0.233417	0.098747	0.077237	0.050436	0.047049	0.005076	0.030336	0.094253	-0.076082	-0.186223	-0.009569	0.000221	-0.007566	-0.027057
YGR225W	0.052539	-0.020864	0.115637	0.014229	-0.030579	-0.015120	-0.029467	0.092629	-0.001612	-0.039150	-0.017225	-0.018927	0.056615	0.016292	-0.097446	-0.093513	-0.167927	0.016489	-0.187283	0.007484	-0.009019	-0.014520	-0.043071	0.115857	0.038738	0.092747	0.104042	-0.038016	-0.006024	-0.083581	-0.186444	-0.020302	-0.043677	0.386575	0.167515	-0.090720	0.067264	-0.012529	0.302161	0.029658	-0.283459	0.045912	0.045468	-0.063106	-0.168926	0.001164	-0.026775	-0.015676	0.104342
YGR227W	-0.110898	0.087540	-0.242881	0.016789	-0.042452	-0.050381	0.040412	0.128378	-0.219070	0.047040	0.046509	-0.026375	-0.103526	-0.052674	0.022671	-0.034952	-0.085950	-0.044438	-0.076520	0.061542	0.093633	-0.001150	0.043156	0.041155	-0.024923	0.077701	0.153260	0.051445	0.001955	-0.171028	-0.046686	0.010686	0.023942	-0.039193	-0.067917	-0.058583	-0.005930	0.034172	-0.088813	-0.021856	0.063788	-0.012657	0.113694	0.066530	0.343633	0.012046	-0.088422	0.032742	0.110649
YHR084W	-0.014198	-0.061974	-0.035007	-0.015767	-0.070465	0.077995	0.208310	0.147154	-0.113606	-0.003223	0.029766	-0.044625	-0.020511	-0.035914	0.069827	0.104996	0.009300	-0.007057	-0.078597	0.361870	-0.048208	0.036732	-0.041493	0.019393	0.021545	-0.062225	0.218408	0.060034	-0.048671	0.067934	0.010772	0.050612	0.108498	-0.046836	0.016146	0.034001	0.024644	0.093109	0.024861	0.036604	0.064083	-0.030299	0.186260	0.064286	NaN	NaN	-0.031135	0.029201	0.125714
YHR086W	0.002927	0.104825	-0.099934	-0.108557	-0.069072	0.081578	-0.078599	-0.001910	0.093383	-0.018605	0.153209	0.062053	0.000842	-0.027773	-0.014230	0.113292	0.006006	-0.039117	0.102812	0.117643	0.082682	0.030092	0.056470	0.014913	-0.018673	0.047968	0.041244	-0.122441	0.070656	0.049552	-0.047249	-0.015912	0.006457	-0.010064	-0.024755	-0.195175	0.020156	0.006496	0.052066	-0.049353	-0.036836	-0.062891	-0.227568	NaN	NaN	NaN	-0.076711	0.013354	-0.098972
YHR088W	-0.080867	0.070305	0.049317	-0.095479	0.057110	-0.078314	-0.233107	-0.062493	-0.160106	0.102176	-0.083147	-0.063885	-0.063792	-0.032718	-0.016172	-0.075626	0.052904	-0.036976	0.036687	-0.237440	-0.116481	0.030418	0.097002	0.031519	0.051226	-0.015160	0.115540	0.199475	-0.085855	0.021129	0.041103	0.016580	0.257094	0.153238	0.018934	-0.099526	0.123901	-0.240567	0.063941	-0.011503	-0.009460	-0.015136	0.262763	-0.099386	-0.034209	-0.043091	-0.035098	-0.004400	-0.270033
YHR177W	-0.010040	0.152302	0.077960	-0.070827	-0.174158	-0.197653	-0.333593	-0.015291	-0.094369	-0.058029	-0.132111	-0.228152	-0.024781	-0.170920	-0.067163	-0.323233	0.026944	-0.182656	0.040388	0.055229	0.032080	0.012258	0.096085	-0.154284	-0.033210	-0.014715	-0.073236	0.000957	0.184997	0.054609	-0.039655	-0.187582	0.296808	-0.198224	0.073687	-0.367547	0.439034	-0.274882	-0.117855	-0.096574	0.155847	-0.021469	0.036150	-0.244114	NaN	-0.032048	-0.016835	0.012082	-0.410850
YHR179W	0.098564	0.163647	0.118878	-0.130673	0.047478	0.139767	0.222397	0.152025	0.031702	-0.015709	0.104379	-0.002700	0.128555	-0.047247	0.046964	-0.009643	0.064528	0.009399	-0.015231	0.033800	0.076650	-0.047267	0.010100	-0.032424	-0.070997	-0.046768	-0.167003	-0.022125	0.141575	0.028292	0.012002	0.024818	0.121088	0.096058	-0.156226	-0.094021	0.022420	-0.000373	0.006681	-0.030534	0.116175	0.045672	0.138533	-0.068722	-0.041224	0.018055	-0.026622	-0.014443	0.091950
YHR181W	0.039266	0.124897	-0.009018	-0.071827	-0.055302	-0.008718	0.025798	-0.098833	-0.137671	-0.039527	-0.023631	-0.070972	-0.035342	-0.022311	-0.098372	-0.100638	-0.019839	-0.101197	-0.051672	-0.323186	0.038739	-0.027861	0.034894	-0.005869	-0.049088	-0.013784	-0.049750	0.076331	0.013347	-0.058505	0.021503	-0.002639	-0.066873	0.042084	-0.040299	-0.095955	0.109100	-0.166015	-0.041303	-0.035182	-0.188344	-0.027405	0.145713	-0.006229	-0.141468	-0.026115	0.000715	-0.008390	0.098230
YHR108W	-0.009483	-0.017117	-0.136775	-0.059866	-0.055099	0.117258	NaN	-0.004901	0.037486	-0.054184	0.013010	-0.047222	-0.014200	-0.006198	-0.017593	-0.078441	0.072562	0.090842	-0.113436	0.087693	0.033601	0.022883	0.002634	-0.010452	-0.066003	-0.017208	-0.281605	0.078496	-0.007078	0.040624	-0.006337	0.040083	0.045409	-0.121399	0.044842	-0.133228	0.080375	0.051796	-0.100104	-0.020934	-0.088926	-0.049981	0.029208	-0.028504	-0.000496	-0.019775	-0.049601	0.007436	-0.004700
YHR110W	0.074927	-0.079530	0.004835	-0.130491	0.018942	0.056075	0.078096	0.125707	-0.043413	-0.054227	-0.015152	0.053574	-0.076496	-0.034398	-0.055717	-0.035908	-0.007201	-0.067154	0.012407	-0.020128	-0.074993	0.015355	0.033133	0.008239	0.054224	0.019070	0.048108	0.028603	0.049569	0.072419	0.013721	-0.097496	-0.059083	-0.012054	0.003720	-0.084840	0.001545	0.014206	-0.002994	-0.035680	0.050724	-0.021724	0.162740	-0.053636	0.118615	-0.028929	0.026485	-0.068657	0.019619
YHR112C	0.048621	0.041009	0.020297	0.012222	0.046689	0.151884	0.196339	0.186764	0.138398	0.024533	0.058431	0.048635	0.128464	0.005207	-0.008133	0.242444	0.121750	0.073654	-0.006366	-0.344321	-0.001130	-0.029989	-0.024261	0.032261	-0.058416	0.266542	0.039791	-0.204434	0.082687	0.101926	-0.094684	-0.039797	0.127357	0.222041	-0.120741	-0.142150	0.076004	-0.017428	0.166496	-0.001770	0.120201	0.059302	0.096873	-0.040721	0.299978	0.055427	0.000384	-0.046273	-0.008221
YHR201C	0.058607	0.011739	0.057181	-0.070493	-0.084738	0.187022	-0.019544	-0.039861	-0.030457	-0.047953	-0.003569	-0.046156	0.035851	-0.011763	-0.087083	-0.058526	-0.017696	-0.055383	0.037699	-0.123042	-0.154520	0.001549	-0.000483	0.062318	0.055482	-0.014042	0.145665	0.057234	-0.066071	-0.029775	0.042440	-0.022414	-0.026789	0.139836	0.041439	-0.069708	0.058889	0.007345	0.068497	-0.040992	0.080820	-0.007174	0.027185	-0.076697	0.133777	-0.025682	0.020308	0.014356	0.075425
YHR203C	-0.042437	-0.148072	-0.009877	-0.094941	0.015377	0.144877	-0.049390	-0.024069	0.017281	-0.057890	0.143779	-0.067211	0.129507	0.041842	-0.004089	-0.013854	0.095039	0.043726	0.011587	0.045676	-0.004546	-0.012414	0.053221	-0.021415	-0.077394	-0.046819	-0.059727	0.103078	0.118841	-0.009333	0.026118	-0.032992	0.003136	-0.023310	0.024981	-0.043672	-0.020896	0.038363	-0.043196	0.015589	-0.131669	0.035257	-0.014451	0.089371	-0.014483	0.030609	-0.099004	0.004905	0.040823
YHR205W	-0.021795	0.063372	-0.230338	0.039230	0.023154	0.125926	-0.093151	0.066683	-0.035876	0.004653	-0.054915	-0.049317	0.063667	0.044046	-0.031274	-0.050745	0.047165	-0.054935	-0.063996	-0.043905	0.019986	-0.005853	0.014098	-0.003890	-0.023045	-0.042292	-0.236845	0.007598	-0.027728	-0.089506	0.073687	0.018447	0.137409	-0.005437	0.020741	0.004126	0.077219	0.022942	-0.135500	-0.019990	-0.097673	0.015561	0.019242	0.040006	-0.215209	0.006557	-0.054187	-0.002675	0.052262
YHR132C	NaN	0.028567	-0.012459	-0.067654	0.019917	0.097173	NaN	-0.016578	0.180345	-0.043751	0.104656	-0.030019	-0.043296	-0.045375	-0.009475	-0.069027	-0.048358	-0.039954	-0.012016	-0.058153	0.033460	0.025258	-0.038583	-0.026199	-0.066786	0.085087	-0.207242	0.067355	0.051849	-0.077593	0.017568	0.008530	-0.029035	0.037888	0.051642	-0.113974	0.058112	0.036455	-0.000528	-0.012917	-0.088357	0.007066	0.057198	0.015360	0.098918	0.024741	-0.046409	-0.030668	0.029498
YHR133C	-0.029478	-0.071745	-0.103997	-0.076929	0.026373	0.044153	-0.160851	-0.065669	0.136934	-0.054009	0.018819	-0.036590	-0.027658	-0.057259	0.035930	-0.087827	-0.074385	-0.041931	0.018597	-0.012099	-0.004734	0.034294	-0.006557	0.010027	-0.058338	-0.069688	-0.149915	0.097224	-0.016995	-0.128871	0.035097	0.018892	-0.060276	0.090457	0.007985	0.092892	0.044327	0.008833	-0.028802	-0.024686	-0.158961	0.014523	0.095717	0.045388	0.220509	-0.002395	-0.058211	0.008997	0.055045
YHR135C	-0.017543	-0.094806	-0.201194	-0.058784	0.005219	0.045600	-0.266440	0.006819	0.130526	-0.046586	0.115240	0.041848	0.043438	-0.018141	0.016079	0.180557	0.026179	-0.041857	0.003051	0.140650	0.099076	0.032897	0.031163	-0.023282	-0.042808	-0.007049	0.102252	-0.109978	0.037650	-0.063304	-0.058809	-0.012529	0.091230	0.173719	-0.020447	-0.173048	-0.020990	-0.052492	0.033093	-0.042451	0.035121	0.036691	-0.013234	0.026814	-0.121921	0.058501	-0.048422	-0.016806	-0.055845
YIL003W	0.031968	0.115227	-0.003242	-0.175994	-0.052129	0.090665	0.019439	-0.016178	-0.142012	0.013017	-0.056077	-0.059930	-0.089609	-0.062087	-0.051118	-0.067533	0.008958	-0.021871	0.037913	-0.019298	0.021461	0.014149	-0.001920	-0.035286	-0.003425	-0.183730	-0.014251	0.094979	-0.050651	0.009683	0.070814	-0.121329	0.159222	-0.048457	0.012230	0.122358	0.114189	0.026123	0.033613	-0.038577	-0.113663	-0.019563	0.057987	-0.033282	0.175367	-0.089016	0.010484	0.040576	-0.185591
YIL005W	-0.052265	0.098605	0.062054	0.029523	0.008548	0.100648	-0.000155	0.027224	-0.122376	0.020757	0.055906	-0.000420	0.010647	-0.018549	0.006815	-0.018017	0.002266	0.088050	-0.056115	-0.200202	-0.050612	-0.005121	-0.004227	-0.025369	0.001163	-0.131547	0.061642	-0.037331	-0.091554	0.086096	-0.023355	0.051445	0.180309	0.071220	0.080748	-0.034693	0.056640	0.035153	0.085014	0.025187	0.069649	-0.033190	0.059989	0.043008	0.401459	0.077752	-0.056606	0.088087	-0.029649
YIL007C	0.049887	0.082974	0.078953	0.065830	-0.061596	0.021127	0.006854	-0.061255	-0.103204	0.015149	-0.132520	-0.069220	-0.025760	0.006490	-0.071200	-0.039287	-0.016520	-0.072251	-0.031573	0.131943	0.003477	0.018306	-0.006457	-0.021514	0.064728	-0.015934	0.011341	0.054239	-0.156414	-0.017615	0.013428	-0.033348	0.320242	-0.013377	0.033697	-0.026145	0.151723	-0.032066	0.004214	0.008830	0.014826	-0.003348	0.075110	-0.089345	-0.056274	0.037905	0.074866	-0.032511	0.017042
YHR153C	0.086205	-0.121045	0.073596	0.093534	0.094988	0.049860	0.094610	0.259738	-0.167707	-0.076560	-0.169292	-0.255333	-0.002286	0.008474	-0.053894	-0.065024	0.062725	-0.106216	-0.284713	-0.244596	0.030280	-0.017174	-0.082310	-0.048599	0.094966	-0.021699	-0.039620	0.457357	-0.116479	-0.056043	0.088327	-0.055656	-0.200989	0.164171	0.123769	-0.127526	-0.019299	0.059569	NaN	-0.083142	-0.214837	0.019241	0.098308	-0.061118	-0.282469	-0.045669	0.066331	-0.046264	0.083532
YHR155W	-0.084171	-0.115460	-0.049665	0.049160	0.043233	0.046340	0.017636	-0.298194	-0.215384	-0.103021	-0.088915	-0.091914	0.089403	0.014123	0.072579	0.143870	0.017897	0.025787	-0.163380	NaN	-0.168545	0.011817	-0.006090	-0.014332	0.135681	0.006782	0.012554	-0.068940	-0.046283	-0.098322	0.035317	0.063995	0.383946	0.307064	-0.029328	-0.359922	0.005747	0.157164	NaN	-0.068359	0.107862	-0.013738	-0.002878	0.132520	-0.192308	0.039018	-0.055296	0.051448	0.061282
YHR157W	0.056341	0.044923	0.476188	0.005137	0.004279	0.323744	0.144464	0.034250	0.303366	0.017898	-0.102069	-0.013403	-0.149293	-0.160067	-0.057427	-0.035740	-0.069151	-0.122876	0.068525	-0.375568	-0.081015	-0.014597	0.050908	0.002547	0.054910	0.001657	0.089668	0.010677	0.084029	-0.040673	0.056398	-0.100120	0.060308	-0.032036	0.027508	-0.058898	0.291356	-0.033919	0.403560	0.228904	0.094336	0.014607	0.176353	-0.130591	NaN	-0.055761	-0.010529	0.013238	0.135675
YIL025C	0.672382	NaN	NaN	-0.108744	0.458290	-0.033215	NaN	-0.329444	-0.190801	0.032856	-0.173516	0.070297	-0.150589	-0.087786	0.093814	0.117111	-0.036155	0.095257	0.058500	-0.348798	-0.034998	0.042603	0.034982	-0.007544	0.066645	0.007429	0.044057	-0.010125	0.032714	-0.079496	0.134451	-0.057460	0.327068	NaN	0.007462	0.024966	NaN	0.050734	0.194507	0.138534	0.119161	0.032654	0.139504	0.106230	-0.716508	0.133105	-0.008110	-0.057452	0.133515
YIL027C	0.053291	0.075702	-0.029877	-0.018183	-0.025014	0.031156	-0.130328	-0.050266	-0.039428	0.125069	-0.177371	-0.096427	-0.144706	-0.017759	0.000436	-0.148756	-0.066983	-0.051826	0.098492	-0.264987	-0.053636	0.032281	0.081259	0.013957	0.245019	0.016054	0.101994	0.139923	-0.253862	-0.003883	-0.001968	-0.080078	-0.284262	-0.062782	0.027702	0.091192	0.122106	-0.054505	0.046748	-0.004819	0.120112	-0.006297	-0.008536	-0.083510	-0.057843	0.008081	0.229848	-0.013034	-0.010947
YIL029C	0.128901	0.034833	-0.033156	-0.068505	0.011732	-0.218288	-0.021366	-0.336986	0.174472	-0.007145	-0.178217	-0.004567	-0.043197	-0.027223	-0.028936	-0.008982	-0.042728	-0.091169	0.025381	-0.535141	-0.083146	0.036278	0.089612	0.035398	0.210617	0.060591	0.134086	-0.017868	-0.155824	-0.042027	-0.007565	-0.097628	-0.175420	-0.084239	0.062697	-0.285512	-0.036737	-0.250513	0.585394	-0.117873	-0.126550	0.038152	-0.026903	-0.186599	-0.257153	-0.046365	0.029698	-0.046838	-0.038817
YJL019W	-0.099258	-0.137406	-0.114536	0.016515	0.045407	0.069142	-0.068608	0.044021	0.128624	-0.033639	-0.063651	-0.035004	0.051499	0.001858	-0.024017	-0.056763	-0.072012	0.114250	-0.116704	-0.022883	-0.014052	-0.012052	-0.004619	-0.059701	-0.084938	-0.142507	-0.146088	-0.034297	0.199258	0.007413	-0.034468	0.019037	0.039961	-0.021215	0.006092	-0.194162	1.012549	-0.366170	0.084763	-0.011621	-0.082268	-0.036265	-0.120653	0.088880	-0.465486	0.049966	-0.030734	0.009477	-0.091155
YJL021C	-0.043787	0.039132	-0.224457	-0.066569	-0.010960	0.099827	0.029310	0.056084	-0.130152	-0.017896	-0.031153	0.060134	0.105476	-0.010285	0.000133	0.325745	0.039718	0.042334	-0.129126	NaN	NaN	NaN	NaN	0.553830	NaN	NaN	NaN	-0.041334	NaN	NaN	NaN	-0.014068	NaN	NaN	-0.042088	-0.078202	0.113645	0.085277	0.063224	-0.016196	0.327490	-0.036719	NaN	0.167410	-0.000887	0.123686	-0.044064	NaN	0.106513
YJL023C	0.031294	-0.236380	0.037478	-0.066902	0.003196	0.035535	0.210006	-0.108828	-0.139068	-0.073648	-0.109228	0.031279	-0.092824	-0.038031	-0.076444	0.055594	0.048413	-0.100771	0.026364	-0.387614	-0.053757	-0.009594	0.046296	0.030670	0.005631	-0.123321	0.165782	0.062214	0.051411	0.048005	0.119036	-0.031405	-0.417832	0.220812	0.031582	0.157548	0.174066	0.112454	0.039629	-0.104183	-0.199995	-0.059296	-0.081820	0.085606	-0.611091	0.036464	0.006527	0.060679	0.056099
YJL116C	0.136006	NaN	NaN	0.188607	-0.026579	NaN	NaN	-0.228666	-0.112069	-0.545181	0.100457	-0.209007	NaN	0.300463	-0.108949	-0.562606	NaN	0.095922	NaN	NaN	-0.083077	0.132828	0.079925	0.038556	0.035058	NaN	0.064299	NaN	0.144999	0.024798	0.015360	-0.100776	NaN	NaN	0.052574	0.689132	NaN	0.164105	-0.801539	-0.101853	-1.124977	0.072160	NaN	NaN	NaN	0.270053	0.028973	0.225266	0.075970
YJL118W	-0.013240	-0.003697	0.025082	0.014073	0.061161	0.098864	-0.002655	0.063504	0.021648	-0.039766	0.031071	-0.055969	0.065207	-0.016155	-0.065946	-0.042555	0.040299	0.105192	0.062230	0.041652	0.019945	-0.005309	0.028500	0.002985	0.002263	-0.151634	-0.054829	-0.033693	0.004628	0.054008	0.005425	-0.015505	-0.026524	0.093245	-0.000313	-0.043403	-0.152171	-0.156131	0.002076	0.033046	0.013116	0.077747	-0.083193	0.007943	-0.275616	0.004648	-0.020024	0.034805	0.098327
YJL120W	-0.016829	-0.006661	0.006223	0.075912	0.069454	0.049707	-0.169270	0.064132	-0.005227	0.005240	-0.007193	-0.084224	-0.052795	0.028320	-0.044354	-0.093347	0.058483	0.044645	0.048294	-0.167555	-0.012644	0.042169	-0.011373	-0.028420	-0.113941	-0.169679	-0.331558	0.045483	0.072674	-0.024527	0.104511	0.101658	-0.239203	0.214512	0.064809	0.036434	-0.114825	-0.231281	0.001718	-0.016387	-0.030245	-0.016371	-0.023114	-0.036478	-0.163617	-0.078284	-0.012983	0.063482	-0.056948
YJL044C	-0.049557	-0.118887	0.229239	0.042873	0.162294	0.153169	0.215617	0.130553	0.006475	-0.072737	0.117898	0.008248	-0.101704	0.026732	-0.030144	0.029846	0.087904	0.063805	0.074959	-0.404872	-0.014910	0.018254	0.049422	-0.027575	-0.062304	-0.145622	-0.153233	0.014221	-0.011026	0.019480	0.010751	0.023054	0.061924	0.111146	0.140188	-0.175341	-0.042145	-0.099016	0.099374	0.009161	0.086837	0.073650	0.244432	0.137501	0.131063	0.002391	-0.016653	-0.029759	0.040228
YJL046W	NaN	NaN	NaN	NaN	NaN	NaN	NaN	NaN	NaN	NaN	0.103544	0.019006	0.000525	-0.015152	-0.073691	-0.110335	0.078106	-0.056248	-0.001328	NaN	NaN	NaN	-0.524831	NaN	NaN	NaN	NaN	0.002080	NaN	NaN	NaN	-0.061597	0.481754	NaN	0.004379	-0.032403	-0.035467	-0.017976	-0.037734	0.003920	-0.028510	NaN	NaN	0.026838	NaN	NaN	-0.015915	NaN	-0.096408
YJL048C	NaN	0.032110	0.129254	0.000704	0.061882	0.021465	0.216271	-0.242174	0.228485	-0.059170	0.016170	-0.050066	-0.050026	-0.009952	-0.044237	-0.058653	-0.013794	-0.090582	-0.085416	0.021429	0.027008	-0.038464	-0.071723	0.000703	-0.037584	0.092205	-0.086070	-0.074603	0.096190	-0.099717	0.026958	-0.068799	0.207236	0.039390	0.043609	-0.178913	0.096257	0.065584	-0.085781	0.047108	-0.104051	-0.009747	-0.087324	0.118242	-0.311580	0.024219	0.014255	-0.014384	0.133087
YJL140W	0.050514	0.075434	0.026717	-0.059213	-0.016530	0.068462	-0.159602	-0.090657	-0.001554	0.066456	-0.177269	-0.012150	-0.055442	-0.005452	-0.021996	0.028144	0.026120	-0.045900	0.157869	-0.147382	-0.081223	0.039864	0.060254	0.093195	0.182391	0.063993	0.343844	0.072515	-0.233974	-0.064989	0.091031	-0.065573	-0.213933	0.116728	-0.007290	-0.034282	0.005176	0.003492	0.042088	-0.114434	0.101741	NaN	0.185071	0.039855	NaN	NaN	0.092754	-0.036930	-0.036527
YJL142C	-0.005038	0.019320	-0.038689	-0.113640	0.031568	0.076532	0.039559	0.041649	0.043253	-0.125590	-0.016355	0.025495	-0.050977	-0.025584	0.031682	0.284287	-0.056563	-0.016460	0.040118	-0.125336	0.010391	0.027193	0.055803	0.034340	0.022402	0.134966	0.114564	-0.069670	-0.086997	-0.072518	0.039210	-0.081029	-0.162261	0.037373	0.046230	0.058703	0.032656	0.118233	-0.100424	-0.066300	0.057075	0.059753	0.270043	0.205969	0.021563	0.072517	0.028760	-0.029179	0.113366
YJL144W	NaN	NaN	NaN	-0.321875	NaN	NaN	NaN	NaN	NaN	-0.120755	-0.125304	-0.050112	0.241309	-0.059057	0.119293	0.531535	-0.123932	0.039254	0.093445	NaN	NaN	NaN	-0.386055	-0.323605	NaN	NaN	NaN	-0.240513	0.518925	NaN	NaN	-0.145256	NaN	NaN	NaN	NaN	NaN	-0.259901	NaN	NaN	0.092408	0.260869	NaN	-0.052433	0.069352	NaN	0.052146	NaN	0.059388
YJL068C	0.106456	0.085932	0.143889	-0.172611	-0.050577	-0.000474	0.103936	-0.009666	-0.054408	0.170104	0.116069	0.099836	-0.204879	-0.020974	-0.008008	-0.018733	0.057307	-0.002749	-0.047844	0.064234	0.126392	-0.020406	0.016851	0.005478	-0.009254	0.078359	-0.335290	0.008660	0.088282	-0.000830	-0.054423	-0.018332	0.133954	-0.082610	-0.052802	0.086331	0.050881	0.035565	0.033809	0.009316	-0.007369	-0.094147	0.061575	0.082699	0.095844	0.016699	0.028486	-0.044917	0.067750
YJL070C	-0.002569	0.031644	0.131720	0.008718	-0.157986	0.216451	0.104766	-0.075936	-0.223347	-0.116712	-0.019183	0.013528	0.061130	-0.031231	0.206542	0.089085	0.086236	0.046456	-0.127748	-0.119348	0.027783	-0.010920	-0.001827	0.004151	-0.001432	-0.040365	0.002169	0.020640	0.029487	-0.002590	0.061423	0.015717	0.278176	-0.035863	-0.001053	0.015876	0.033204	0.287238	0.095674	0.058262	0.199886	0.028484	0.126094	0.109545	-0.776125	0.138313	0.004741	0.011061	0.136841
YJL072C	-0.039900	-0.013964	0.074006	0.085583	-0.074008	-0.058649	0.125886	0.014130	-0.063977	0.065944	-0.044711	0.040544	-0.038089	0.003914	-0.137602	-0.100101	-0.027568	-0.116117	-0.032834	-0.147611	0.045629	-0.009610	-0.056453	-0.039838	-0.004738	0.078546	0.025985	-0.133450	0.094670	-0.073240	-0.074169	-0.022945	0.003005	-0.053726	0.025228	0.070229	0.190306	-0.058313	0.116298	-0.019204	0.030644	0.042274	-0.102975	0.016543	-0.271332	-0.013006	0.015056	-0.017114	-0.130485
YJL164C	-0.041732	-0.001477	0.084748	0.148974	-0.084329	-0.072636	0.070195	-0.053675	-0.082889	0.033497	-0.002513	-0.061676	0.104122	0.042484	0.008986	0.074440	0.003360	-0.022940	-0.086976	0.104356	0.046501	-0.036513	0.005220	-0.012839	-0.023813	0.001300	0.028647	0.110363	0.186384	0.059896	0.023344	-0.024619	-0.016429	0.052917	-0.010860	0.054445	0.039698	0.030225	0.009633	0.002517	0.002789	-0.028563	0.015163	0.102443	-0.153974	0.112235	0.011307	-0.045874	0.120621
YJL166W	-0.022398	0.076011	0.107896	0.031718	0.030107	-0.188300	0.122048	0.011759	-0.059477	-0.013377	-0.233566	0.002353	0.046157	0.042048	-0.110388	-0.152243	0.013743	-0.091521	-0.019646	-0.052562	0.008535	-0.020290	-0.053588	0.074544	0.120931	0.098662	0.390213	-0.135357	-0.014024	-0.019724	0.072649	-0.117107	-0.115925	-0.010061	0.101276	0.030964	0.077831	-0.013484	0.032930	-0.047479	0.188224	-0.016640	0.020324	0.011084	-0.002933	-0.059970	0.169637	-0.056279	-0.035813
YJL168C	-0.017662	0.010355	0.123859	0.066710	-0.083345	0.031789	0.012050	-0.056878	-0.004577	-0.018485	-0.033215	-0.050719	-0.023585	-0.009100	0.009856	-0.116312	0.040827	-0.036469	-0.050407	0.028361	-0.086754	-0.003985	0.021679	-0.004201	0.026119	-0.220987	0.094171	0.080575	0.133759	0.037407	0.059448	-0.086879	0.071007	0.016260	0.037374	0.040210	0.129629	-0.054018	0.062942	0.020697	0.141191	-0.035342	-0.000390	0.030482	0.472300	0.008598	0.008420	0.017494	0.000911
YJL092W	-0.005573	-0.036986	0.212968	-0.011076	-0.029376	0.051687	-0.004382	0.019822	-0.046423	0.006338	-0.068338	-0.038612	-0.072741	-0.069778	0.113907	0.115156	0.067503	0.125567	-0.116872	-0.080729	-0.046472	0.006312	-0.008190	0.098250	-0.018069	-0.104177	0.289393	0.010228	0.075151	0.070874	0.054523	0.002063	0.141790	-0.010559	0.020545	0.093513	0.095717	0.132074	-0.019589	0.078160	0.268972	-0.126327	0.196849	0.159508	-0.212665	0.050991	-0.015324	0.097408	0.039517
YJL094C	-0.016487	-0.076107	0.082466	-0.051504	-0.003854	0.088990	0.141048	-0.061253	-0.007046	-0.058149	0.025346	0.034490	0.021678	0.004515	0.016356	0.091029	-0.036801	-0.002851	-0.035546	-0.193192	0.026322	0.009630	0.096976	-0.090049	-0.052848	0.067348	0.282588	-0.061249	0.101904	0.029951	-0.023982	0.007298	0.134833	-0.135748	-0.104079	-0.044531	0.050300	0.000941	0.006847	-0.015857	0.130394	-0.084643	0.079853	0.133287	-0.006262	0.050673	-0.041385	0.020931	0.108073
YJL096W	0.030050	0.046094	0.095812	0.093628	0.011441	0.036868	-0.022896	0.045278	-0.133298	0.016567	-0.135364	-0.011681	-0.117538	0.033324	-0.085116	-0.103651	0.029233	-0.086740	0.004279	0.018070	0.017056	0.029055	0.066650	0.014252	0.058042	-0.058097	0.006345	0.019775	-0.060932	-0.015019	0.003007	-0.167218	0.061165	-0.057381	-0.015826	0.002181	0.137543	0.050326	0.008894	-0.005829	0.164017	0.000981	-0.019666	0.011787	0.154415	-0.023416	0.093771	-0.009468	-0.100162
YJL188C	-0.136906	0.163382	-0.158085	0.401551	0.364262	-0.782506	NaN	0.059369	-0.085396	-0.085256	-0.148765	0.041934	0.127913	0.009471	-0.161810	-0.041065	-0.318545	0.053761	0.019275	0.408781	0.059485	0.005426	0.066078	0.016024	0.089633	-0.010010	0.123903	-0.115823	0.080217	-0.046700	0.025569	-0.063478	-0.014904	-0.107425	-0.055532	-0.135938	-0.251751	0.119959	-0.138422	-0.157840	-0.056888	-0.045699	0.124183	-0.008430	NaN	-0.003033	0.011054	0.053155	0.108671
YJL190C	0.011781	0.015540	0.023484	-0.050217	-0.063086	0.007444	0.037347	-0.031709	-0.048651	-0.026315	-0.202039	0.017904	-0.053735	-0.001958	-0.064039	-0.167554	-0.084541	-0.020611	-0.012390	0.066722	-0.176670	-0.042842	0.036381	0.035134	-0.012081	-0.007979	-0.165703	0.218866	0.099792	-0.061387	0.020493	-0.060049	-0.050125	-0.087973	0.076955	-0.006090	0.052373	-0.021033	0.002296	-0.019993	-0.138874	0.007420	-0.006069	0.046148	-0.034502	-0.017518	-0.050951	0.042631	-0.043915
YJL192C	0.087655	-0.027385	0.105924	0.032280	-0.044249	0.036346	-0.014550	0.086751	-0.093225	0.022690	-0.017173	0.078270	-0.129939	-0.030794	-0.068918	-0.174277	-0.001640	-0.084432	-0.007593	-0.113142	-0.188016	-0.022408	-0.037744	0.048084	0.013318	-0.000480	-0.184129	0.068835	0.100966	-0.009842	0.058690	-0.046724	-0.069014	-0.126008	0.085679	-0.040009	0.020872	0.003007	0.003112	-0.007399	-0.004127	-0.009015	0.164040	0.061583	-0.071874	-0.017291	-0.014155	0.003227	-0.069960
YKL015W	-0.035727	-0.074173	0.064269	0.061560	0.003210	0.149449	0.036928	-0.095533	-0.015067	-0.005609	-0.007059	-0.095475	0.018648	-0.019136	0.001931	-0.010514	0.013761	0.101598	0.019717	-0.143785	0.042806	-0.023082	0.029849	-0.063584	-0.041828	-0.272758	-0.043957	-0.082383	0.136569	0.058735	0.013395	0.011365	0.062970	-0.054133	-0.060955	-0.078913	0.023489	0.070647	0.011707	0.003385	-0.012798	-0.039188	0.040455	0.057922	-0.002622	-0.008618	-0.027470	0.053273	-0.003255
YKL017C	0.077931	-0.003947	0.469995	-0.047764	-0.055176	0.094816	0.063995	0.032966	0.036654	0.044727	0.057324	-0.094864	0.026088	-0.040008	0.005566	0.010245	-0.001628	0.022992	0.049733	-0.507521	-0.051357	-0.031457	-0.060867	-0.029856	-0.001138	-0.164636	0.087665	0.037411	0.115480	0.074355	0.096515	0.019320	0.436605	0.131999	0.069443	-0.025495	-0.034496	0.114434	0.023594	-0.144969	0.143026	-0.050626	0.103539	-0.005538	-0.122963	-0.022213	-0.031031	0.082381	0.075194
YKL019W	-0.019415	-0.015525	0.112633	-0.090188	-0.049370	0.137822	0.019137	0.086349	-0.010172	-0.039781	0.081042	-0.026980	0.004642	-0.049566	-0.020004	-0.032677	-0.010947	0.003843	0.008903	-0.057397	-0.018228	-0.005946	-0.018999	-0.004275	-0.056145	-0.113137	-0.154247	-0.035767	-0.020656	-0.064496	-0.035867	0.036101	0.170918	0.063595	0.080917	-0.001252	-0.077582	-0.028456	-0.070932	0.017388	-0.257881	-0.001001	-0.028763	-0.039747	-0.017051	-0.049016	-0.008363	-0.028675	0.052498
YKL108W	0.039261	-0.102332	0.067121	0.042960	-0.063060	0.124595	0.066650	0.086032	0.056675	-0.083010	-0.000743	-0.006377	0.030138	-0.015600	-0.029769	-0.032179	0.088190	-0.038174	-0.010431	-0.030794	0.072097	0.044872	-0.023819	0.099001	0.044428	-0.072618	0.198702	-0.056472	-0.048610	-0.046221	0.051070	-0.057157	-0.084627	0.151180	0.046715	-0.146774	0.329146	-0.046517	0.072418	0.011721	-0.010742	0.053554	0.093631	-0.143380	0.343848	-0.023426	0.035645	-0.026010	-0.041293
YKL110C	0.062245	0.001605	0.024865	-0.133951	0.020322	0.229642	-0.067111	0.140360	0.061307	0.111232	0.008378	-0.086953	-0.010138	-0.006073	-0.059652	-0.019192	-0.101367	-0.007277	0.067757	-0.128845	-0.108268	0.032720	0.019872	-0.004355	0.019120	-0.058220	0.175646	0.056206	0.132601	-0.050504	0.072380	0.001845	-0.045098	0.140624	0.061086	-0.075546	-0.046260	0.037742	0.001292	-0.072818	0.057502	0.056479	0.215216	-0.088121	-0.103295	-0.054405	-0.003422	0.044118	-0.081227
YKL112W	-0.057786	-0.054710	0.064698	-0.012291	-0.068291	0.147639	-0.027175	-0.052051	-0.087560	0.004004	0.033299	-0.055413	0.035575	0.003581	-0.046619	-0.053233	-0.009666	0.080240	-0.126111	0.046834	-0.005675	-0.054790	-0.046607	-0.036730	-0.030931	-0.086267	0.157279	0.020446	0.227846	-0.027214	0.025486	0.000623	0.102149	-0.015429	0.083281	-0.107165	0.009147	-0.015442	-0.123043	-0.019867	0.146958	0.002282	-0.028409	0.031242	-0.066567	0.046746	-0.068384	0.021832	-0.028331
YKL038W	-0.074641	-0.032668	0.429312	0.115134	-0.034328	0.046739	-0.229071	-0.016914	0.013701	-0.076322	0.065100	-0.030319	0.033776	-0.014274	0.048507	0.109060	-0.057226	0.017107	-0.085872	-0.029655	-0.026026	-0.040458	-0.002196	-0.040913	-0.039150	0.041726	-0.076149	-0.093473	0.009997	0.031356	-0.074232	0.017122	-0.004119	-0.049321	0.034586	-0.187097	0.250086	-0.027831	0.234729	0.162891	0.077199	NaN	-0.021051	0.072566	0.073995	0.009882	-0.026444	-0.033863	0.002535
YKL040C	0.097980	-0.007968	0.122288	-0.035462	-0.001690	0.027963	0.001726	-0.052712	0.089416	0.052822	0.039981	0.010146	0.006305	-0.055156	-0.037182	-0.083329	-0.087864	-0.007353	0.047751	NaN	-0.120175	-0.026680	-0.027390	-0.023669	0.064676	0.043125	0.299191	0.085140	-0.066358	0.009036	0.097941	-0.052587	-0.125468	-0.012443	0.034855	0.034923	-0.005833	-0.055828	-0.051836	-0.025733	-0.079228	0.023115	0.151894	-0.037856	-0.240034	-0.017667	-0.027715	-0.019740	0.016956
YKL042W	-0.038027	-0.140213	0.067196	0.086165	-0.031838	0.030678	0.058162	-0.036703	0.096935	-0.015052	0.046787	-0.046120	0.039244	-0.023172	0.011353	-0.089333	-0.015522	-0.022155	-0.014557	-0.145400	0.002791	-0.059084	-0.071248	-0.027382	0.027771	-0.054861	0.069802	0.008180	-0.090222	-0.042986	0.019540	-0.001250	-0.027307	0.043804	0.069202	-0.007754	-0.138971	0.057329	-0.056801	-0.031247	-0.098220	-0.009647	0.013665	0.016268	0.229508	0.047723	0.021887	-0.005227	0.068671
YKL132C	-0.053634	0.098276	-0.012278	-0.082956	-0.019199	-0.609626	-0.053948	0.081590	0.096076	0.111193	0.086425	-0.084775	-0.015084	0.038488	-0.045276	-0.081093	-0.012091	0.070318	0.026614	0.258440	0.080206	-0.025807	-0.011958	0.016761	-0.024078	-0.066474	-0.056033	0.049340	0.052107	0.041629	-0.044839	0.107385	0.137132	-0.037436	0.163676	-0.118363	-0.126132	0.008847	0.027061	0.081666	-0.133860	0.008532	-0.119503	-0.040578	0.024786	0.067392	-0.038027	-0.003955	0.099759
YKL134C	-0.000351	0.233305	-0.653240	-0.440510	NaN	NaN	NaN	NaN	NaN	NaN	NaN	NaN	1.261296	-0.157739	0.249869	0.332580	-0.445990	-0.427932	NaN	NaN	0.033644	0.085916	-0.147771	0.129141	-0.018143	NaN	0.148589	-0.074514	0.113556	0.051480	-0.215264	NaN	NaN	NaN	0.035173	0.361601	-0.493035	NaN	-0.097287	0.415148	-1.296533	NaN	NaN	-0.090915	NaN	-0.271394	NaN	NaN	NaN
YKL136W	NaN	NaN	-0.876988	0.047330	-0.390824	NaN	NaN	NaN	0.094749	0.253113	0.008099	0.594135	0.104502	0.489024	-0.148337	0.265494	-0.044727	0.322943	-0.033724	NaN	0.318039	-0.216912	-0.127132	NaN	0.186154	0.100558	0.168057	-0.147236	-0.149706	-0.122562	0.115391	0.178535	NaN	0.100121	0.018430	0.032626	NaN	0.021084	NaN	NaN	NaN	0.118490	0.214640	0.206624	NaN	-0.145898	-0.030973	-0.085488	-0.002240
YKL061W	0.092934	0.116446	0.006644	-0.074012	-0.098928	-0.271231	-0.007897	-0.134511	0.245128	0.071651	-0.219184	-0.033900	-0.075470	-0.027256	-0.063401	0.022910	-0.094979	-0.073220	0.018272	-0.470328	0.058455	0.024955	0.069287	0.060779	0.136122	-0.123023	0.253525	0.009479	0.105952	-0.056378	0.008520	-0.080173	0.173636	0.282795	-0.020164	0.142483	0.166949	-0.016368	0.294144	-0.080959	0.054845	0.016786	0.179284	-0.151706	0.007949	-0.052367	0.216065	-0.020558	0.048671
YKL063C	0.008998	0.035229	-0.090512	0.054201	0.086271	-0.211581	-0.070432	-0.024017	0.083712	0.102649	-0.218770	-0.056120	-0.195877	0.038563	-0.088526	-0.153733	-0.034620	-0.068976	-0.066069	-0.378952	-0.103201	0.040445	0.065067	0.104374	0.213800	-0.020371	0.326149	-0.020761	-0.079333	-0.007626	0.028789	-0.102933	-0.040966	0.163627	-0.043568	0.016233	0.056980	-0.145131	0.147818	-0.038040	0.006289	0.026126	0.178057	-0.133197	-0.084684	0.008465	0.130040	-0.045796	-0.127205
YKL065C	0.067466	0.105538	0.115323	-0.036722	-0.019064	-0.258246	0.040840	0.045321	0.179522	-0.033638	-0.058827	0.035210	-0.117170	-0.008677	0.002298	0.016949	0.000266	-0.162247	0.016556	0.006307	0.084241	0.049708	0.039499	0.010884	0.034763	-0.042896	0.166313	-0.149141	0.141863	0.093774	-0.042762	-0.067286	0.041925	-0.048143	-0.066007	-0.023867	0.009640	-0.050212	0.035558	-0.015209	0.075925	-0.025941	0.005163	-0.051017	0.054568	0.034530	0.005940	-0.060110	0.016434
YKL156W	NaN	NaN	-0.107207	-0.059332	-0.132294	-0.121873	NaN	-0.095698	0.063536	-0.012942	-0.349879	-0.050386	-0.119945	-0.021597	-0.056336	-0.216985	-0.068468	-0.072879	0.085108	-0.152678	-0.256080	0.004991	0.028206	0.033927	0.219790	0.065341	-0.022128	0.161087	-0.155997	-0.107790	-0.004285	-0.090404	-0.060701	-0.049652	0.054314	0.078715	0.141662	-0.062858	0.085315	-0.076339	0.117601	-0.027139	0.008354	-0.090446	-0.028680	-0.034323	0.340239	0.019548	-0.066924
YKL158W	-0.016261	0.064648	0.065876	0.028869	-0.030097	-0.206897	-0.034095	-0.179976	0.197487	-0.027177	0.005751	-0.083792	0.041472	0.093057	0.068760	-0.001987	0.103464	0.011319	-0.092962	-0.007379	-0.234538	0.018523	0.048958	0.030031	0.220168	-0.009588	-0.139563	0.181239	-0.199683	-0.057852	0.034674	0.208197	-0.072738	-0.133494	-0.022712	-0.139717	0.145425	-0.186668	0.167707	-0.045770	0.313444	-0.072834	-0.091270	-0.130522	-0.351191	-0.041985	0.001109	0.023503	0.133714
YKL160W	0.040510	0.064423	0.087927	0.011932	-0.068301	-0.015411	-0.056526	-0.033490	-0.035033	0.015474	-0.273655	0.053636	0.003190	0.072084	-0.006516	0.058153	0.018692	0.001071	0.015704	-0.101490	-0.162433	0.041870	0.084967	0.034313	0.266191	-0.079714	0.104045	0.049160	-0.092087	0.032327	0.085038	-0.143251	-0.159590	0.031329	-0.018753	0.080060	0.154489	-0.056922	0.109913	-0.086735	0.260892	0.054401	0.144765	-0.138066	0.006031	-0.009766	0.351656	-0.010196	0.029163
YKL085W	-0.089611	0.005000	-0.109438	0.128865	0.122151	-0.171814	0.238086	-0.014476	-0.128857	0.014040	0.112988	0.139399	0.069436	0.113895	0.043447	-0.084874	0.024553	0.030518	-0.178612	0.210110	0.054151	0.011225	0.050355	0.032993	0.050594	-0.033919	-0.054997	-0.029330	0.003201	0.124343	-0.058560	-0.092213	-0.049728	-0.205036	-0.067300	-0.004655	0.132056	0.066703	-0.072266	0.114750	-0.011854	0.006035	-0.044580	-0.048013	0.091987	-0.029730	0.017980	-0.044911	-0.053787
YKL087C	0.002467	0.058738	-0.115124	-0.037376	0.043054	-0.010811	0.058555	-0.038471	0.046795	-0.004555	0.044265	0.043428	0.041686	-0.002756	-0.062499	0.088469	-0.034981	-0.013838	0.010725	0.230509	0.080489	0.019197	0.016467	0.009029	0.024469	0.006633	-0.020503	-0.160183	0.111926	0.032499	-0.092874	-0.054951	-0.070467	-0.011063	-0.003255	-0.025145	0.006898	0.047281	0.019678	-0.019517	0.129194	0.021044	-0.099725	-0.019471	-0.016461	0.041052	0.040195	0.025448	-0.030798
YKL089W	0.234833	-0.107743	0.562641	-0.082145	0.044493	0.152282	-0.047258	0.054766	-0.038894	-0.140699	0.038911	-0.075839	0.119823	-0.135545	-0.088284	-0.112668	-0.007913	-0.047632	0.056254	0.072751	-0.069240	0.039746	0.031651	0.052729	0.111306	0.011499	0.435955	0.000115	0.050327	0.058032	0.119101	-0.067484	-0.099701	-0.211143	-0.023891	-0.271256	-0.167900	0.146059	-0.211503	-0.054821	-0.100826	-0.015386	0.192410	-0.048361	0.009505	-0.038299	-0.032835	0.021400	-0.131849
YKL179C	-0.017672	-0.006045	0.098669	-0.079415	-0.004643	0.147294	-0.077090	-0.143563	-0.027468	-0.003455	-0.009846	-0.129550	0.037014	-0.023936	-0.020467	-0.077976	-0.084928	0.049285	0.001114	0.034883	-0.074962	-0.012871	-0.015041	0.018480	0.017033	-0.181135	0.073217	-0.052325	0.180602	0.099833	0.011579	-0.035161	-0.058507	-0.088842	0.002429	-0.102954	0.009500	-0.012424	-0.063560	-0.006506	-0.021302	0.020916	0.096505	-0.037704	-0.052151	0.042982	-0.030478	0.012872	-0.029908
YKL181W	-0.008650	-0.019804	-0.063418	-0.130906	0.035247	0.123008	-0.125143	0.068129	-0.001992	0.077478	0.089728	-0.092518	-0.013315	-0.014308	-0.031370	-0.097818	0.049755	0.060174	0.027605	-0.079810	0.029729	0.006536	-0.057792	-0.001964	-0.055627	-0.203730	-0.371482	0.065188	0.055604	0.075413	0.011120	0.083014	0.113928	0.003003	0.061086	-0.043415	0.008901	-0.061431	-0.014648	0.065759	-0.072896	0.043348	0.089830	0.017446	0.017482	0.011215	-0.087541	0.003291	0.001407
YKL183W	0.196120	0.040104	0.067579	-0.079108	0.091142	0.029431	-0.127485	0.011799	0.212683	0.049900	0.053080	-0.108787	-0.037722	-0.027233	-0.122929	-0.059534	-0.060264	-0.110000	0.122704	-0.171710	0.030586	0.031938	-0.050761	0.041122	-0.026864	-0.024705	-0.332415	0.133914	-0.028315	0.021718	-0.131240	-0.014930	-0.026900	0.004068	0.051931	-0.064221	0.059415	-0.159911	0.039470	0.056035	-0.125904	0.037678	0.043607	-0.045849	0.157587	-0.030335	-0.053885	-0.025424	-0.281308
YLL063C	0.076371	-0.180155	0.376645	0.011383	0.033398	0.014664	NaN	0.014735	0.107736	-0.033992	-0.017839	-0.070014	0.040390	-0.096341	-0.149065	0.060883	-0.157407	NaN	0.323444	-0.002288	0.009816	0.005327	-0.032680	0.023759	-0.023179	-0.160877	-0.246530	-0.018596	0.002229	-0.084288	-0.026449	-0.058986	-0.068934	0.039563	0.047093	-0.049588	0.156920	-0.023048	0.046411	-0.012436	-0.063103	0.022669	0.049718	-0.064772	-0.198219	-0.016127	-0.013154	0.000181	0.060647
YLL065W	NaN	0.212520	0.433957	-0.209138	0.018606	-0.088816	-0.329261	-0.075603	0.024770	-0.225508	-0.042526	0.062903	0.013317	-0.135888	-0.014552	0.219449	-0.015020	-0.084070	0.033038	0.147912	-0.244195	0.001101	-0.014545	0.033830	-0.025441	-0.105588	0.250555	-0.222858	0.171375	-0.101450	0.058351	-0.039833	0.223346	-0.017535	0.018654	-0.135865	0.073311	-0.034807	0.127986	0.005199	-0.016581	0.003217	0.347192	-0.018416	-0.170620	-0.022286	-0.030560	-0.106107	0.019176
YLL067C	0.002998	-0.139367	0.003121	-0.093599	0.013466	-0.062299	-0.095136	0.042058	-0.040599	-0.070975	0.075150	-0.005341	0.003079	0.011225	-0.031764	0.208030	-0.050998	0.046160	-0.046300	0.033215	-0.014165	-0.010536	0.021502	-0.005409	-0.091535	-0.050855	-0.066063	-0.136336	0.173561	-0.080011	-0.123058	-0.107674	0.049239	-0.056583	-0.041925	-0.027848	0.013461	0.033185	-0.079555	0.019654	-0.013785	0.052308	-0.039052	-0.023582	0.043200	0.064134	0.003224	-0.058370	0.077187
YLR091W	NaN	-0.290981	-0.013622	-0.002632	0.074301	0.001850	-0.075022	-0.151822	0.028476	-0.145400	0.086167	-0.070652	0.083061	-0.051844	-0.050236	-0.146258	0.008261	-0.072745	-0.006326	0.109041	-0.039552	0.013183	-0.097275	-0.065930	-0.073064	0.002076	-0.083001	-0.093404	-0.024907	0.036143	-0.124502	-0.018032	-0.190678	-0.055505	0.037683	0.009807	0.093283	-0.040666	0.022509	-0.110991	-0.200349	-0.071231	-0.429665	-0.031536	-0.185951	0.007914	-0.045302	-0.060309	-0.105393
YLR093C	0.129864	-0.197702	-0.194203	0.031171	-0.009714	-0.042765	-0.032989	-0.077686	-0.028493	0.025282	-0.128578	-0.040026	-0.009358	-0.024930	-0.044697	-0.036142	-0.110538	-0.010505	0.103326	-0.199880	-0.212434	0.014203	-0.019209	0.030697	0.111803	0.054602	-0.030918	0.095254	-0.271491	-0.069906	0.037862	-0.044167	-0.125106	0.002072	0.028149	-0.006386	0.010306	0.031191	-0.047661	0.026047	0.017691	0.014142	0.095152	-0.007582	-0.050930	-0.021788	0.107149	-0.024162	0.024207
YLR095C	-0.040221	-0.129408	-0.287799	0.018949	0.044779	-0.027806	NaN	-0.088832	0.020835	0.129796	0.029781	-0.056058	0.109098	-0.014687	0.015974	0.096205	-0.087107	0.046073	0.070661	-0.027420	-0.019905	0.013861	-0.014382	-0.040520	0.035040	0.027883	-0.084173	-0.063695	-0.092441	0.000216	-0.074639	-0.010151	-0.100998	0.099138	0.025022	-0.080476	-0.062228	-0.006659	-0.005908	0.004164	-0.163144	-0.013595	-0.058969	0.000059	-0.032053	0.044811	0.012874	-0.013901	-0.092905
YLR020C	NaN	0.006544	0.153830	-0.002712	-0.039579	0.213928	NaN	0.026260	-0.037745	0.075627	0.048884	-0.002588	0.004547	-0.031452	-0.050945	-0.136444	0.008722	-0.017043	0.100683	-0.086161	-0.003080	0.012640	-0.005447	0.040191	0.028853	0.019659	0.020409	0.065656	-0.006481	0.039923	0.110236	0.000578	0.099421	-0.075134	0.031889	0.014197	-0.027907	0.019933	-0.149172	0.024182	-0.021983	0.021896	0.037167	-0.070026	0.134817	0.036591	-0.002588	0.073062	0.039123
YLR022C	NaN	0.112057	0.221065	0.003807	-0.086180	0.007027	NaN	-0.078063	0.012641	-0.028638	-0.143685	-0.051921	-0.142964	-0.025231	-0.113074	-0.164339	-0.088766	-0.076123	0.217811	-0.015037	0.007199	0.024660	0.016213	0.046248	0.199767	0.124823	-0.158199	0.099190	-0.143119	-0.088707	0.159812	-0.063706	-0.139354	-0.004452	0.062130	-0.021832	-0.062553	0.038340	0.136309	-0.011948	0.021858	0.031883	0.111711	-0.112889	0.491062	-0.068003	0.053222	-0.012812	-0.126444
YLR024C	NaN	0.078344	NaN	0.119664	-0.035179	-0.240621	NaN	-0.073771	0.030175	0.033512	0.074970	0.025954	0.096309	-0.048128	0.062456	0.156764	0.017827	0.140690	0.016022	0.023598	-0.053252	-0.025062	0.064152	-0.092403	-0.018198	0.030023	0.090468	-0.021563	0.042902	-0.004981	0.090228	0.170294	0.096235	0.074575	-0.150292	-0.148770	0.205553	0.169758	-0.091280	0.101472	-0.040223	-0.035580	-0.005851	-0.055894	-0.131547	0.027150	-0.031882	0.031748	0.006516
YLR115W	NaN	-0.031920	-0.030413	0.168874	-0.060507	0.131892	NaN	0.078553	0.001423	0.130265	0.091716	0.062418	0.070678	0.005557	0.129133	0.152317	0.034056	-0.022389	-0.062810	0.327680	0.169973	-0.049708	-0.082779	-0.085630	-0.007565	0.113985	-0.177782	-0.121088	0.080265	-0.017824	-0.050677	0.050661	0.263480	-0.032641	-0.153939	-0.047572	0.219006	0.047486	-0.041626	0.143498	-0.036089	0.009101	0.014523	0.003396	-0.193366	0.092739	-0.044376	-0.002809	-0.085408
YLR117C	NaN	-0.095148	-0.220943	0.016250	-0.099523	0.162337	NaN	0.003561	0.052581	0.017698	0.034006	-0.028593	0.009800	0.024412	-0.029597	0.032182	-0.015984	-0.042549	0.020517	0.212293	-0.010172	0.025629	0.054731	-0.045379	0.030616	-0.019292	0.183680	-0.109325	0.095432	0.018999	-0.035540	-0.044911	0.212339	0.137875	-0.030023	-0.045830	0.089170	0.030259	0.041260	0.060243	0.204495	0.014652	0.048121	-0.022602	0.049959	0.051356	-0.001978	0.009536	-0.007584
YLR119W	NaN	-0.198042	NaN	0.099590	-0.088736	0.140383	NaN	-0.005944	-0.007976	0.111810	-0.175481	-0.020478	-0.229053	0.023974	-0.052234	-0.097228	-0.041125	-0.098823	0.161776	0.006596	0.035961	0.038730	0.095895	0.003331	0.173777	0.027427	0.203304	0.029543	-0.098328	-0.047324	0.044334	-0.178557	-0.091478	0.171200	-0.034089	0.114313	0.044187	0.020341	0.005352	-0.060378	-0.032154	0.007694	0.158745	-0.086473	-0.255246	0.031756	0.051298	0.000075	0.121840
YLR043C	NaN	NaN	-0.074282	0.027862	-0.068738	0.035593	NaN	-0.041589	0.049509	0.080514	-0.262374	0.082207	-0.198398	0.023199	-0.017464	-0.209238	-0.068924	-0.147297	0.147463	-0.019466	-0.036658	0.006791	0.042454	0.079561	0.182523	0.114595	-0.179277	0.083871	-0.165087	-0.130481	-0.006261	-0.082827	-0.099215	-0.055563	-0.086606	0.062451	0.118610	0.024185	0.067497	-0.038482	0.107865	-0.007317	0.114178	-0.076676	-0.010955	-0.014560	0.324580	0.010401	0.032612
YLR045C	NaN	-0.033753	0.021367	0.124279	-0.083284	0.140935	-0.033093	-0.063661	0.068823	0.044643	-0.027337	0.003783	-0.033284	-0.015713	-0.013847	-0.029902	0.023819	0.014851	0.116902	0.076703	0.008448	0.000696	-0.022026	0.023922	0.023400	-0.020312	0.235777	0.112255	0.107600	0.048083	-0.030416	0.054672	-0.092623	0.030499	-0.077302	0.056818	-0.006891	0.015235	0.051273	-0.010056	0.225453	-0.005288	0.062470	-0.121695	-0.190718	0.011207	0.039000	-0.026057	-0.114195
YLR047C	NaN	-0.074951	-0.357304	0.136726	-0.074595	-0.187652	-0.008041	-0.112010	0.024151	0.025464	0.014850	0.086537	0.044604	0.061731	-0.029377	0.034545	-0.099637	0.018914	0.100001	0.138641	0.002737	0.019271	0.020114	-0.042086	-0.062106	-0.057695	-0.074979	0.056272	0.269008	-0.005409	-0.006755	0.038157	0.345671	-0.166993	-0.017268	-0.068371	0.124106	-0.001195	0.059812	0.044526	-0.103249	0.004580	-0.104131	-0.051395	0.055826	0.103406	-0.012882	0.065642	-0.132419
YLR139C	NaN	NaN	NaN	0.029035	-0.000260	0.410919	NaN	-0.045063	0.107861	0.029278	0.029436	-0.037867	-0.012454	0.002587	-0.093930	-0.185434	-0.058528	0.012564	0.050170	-0.326886	0.034664	0.027320	0.056006	-0.183155	-0.074998	-0.082507	-0.092135	0.045071	0.158346	-0.022977	-0.042548	0.020307	0.114620	-0.002805	-0.001112	0.126840	-0.013805	-0.017173	0.081981	0.006651	0.058425	-0.025184	0.036563	-0.023260	0.122720	-0.046425	-0.029424	0.012051	-0.082483
YLR141W	NaN	0.162743	-0.085455	0.011724	0.004869	-0.019163	-0.188966	-0.138205	0.012507	0.056566	-0.041299	-0.144352	0.014659	-0.056411	-0.048390	-0.193236	-0.058938	-0.021187	0.234251	-0.198475	0.055166	0.007600	-0.026390	0.205928	-0.031939	-0.101260	0.065542	-0.013446	0.064243	0.000249	-0.051047	0.046474	-0.106509	0.060906	-0.015830	-0.065712	-0.030405	-0.068236	-0.069799	-0.035694	0.018173	-0.063947	0.033732	-0.067038	-0.342322	-0.077037	-0.008576	-0.010151	0.020474
YLR143W	NaN	0.140324	0.181755	-0.138586	0.005059	0.002822	-0.338718	0.153716	0.001972	-0.097689	0.019393	-0.018526	0.003997	0.002187	-0.027273	-0.033916	0.036365	-0.007978	0.153015	-0.153847	0.018106	-0.028415	-0.085536	-0.051083	-0.035531	-0.179138	0.009626	0.095354	0.026041	0.118935	0.051167	0.090469	-0.120433	-0.010895	0.090969	0.069598	0.040635	0.035842	-0.020377	-0.040120	0.248679	-0.016168	0.104792	-0.035563	0.049433	-0.054990	0.009448	0.066536	0.016514
YLR067C	NaN	NaN	NaN	-0.046939	-0.037727	-0.067764	NaN	-0.076642	-0.079097	0.021701	0.034839	0.004046	0.087741	-0.069611	-0.071869	-0.002424	-0.054086	0.025484	0.092796	1.275111	-0.073034	0.014967	-0.162899	-0.103595	0.009303	-0.091135	0.225081	0.054285	0.101144	0.141941	0.106048	0.077922	-0.040024	-0.166109	0.059999	0.003612	-0.100371	-0.099177	0.359469	0.050478	0.000023	-0.019333	0.199019	-0.022860	0.276066	-0.049417	-0.030568	0.043347	-0.048010
YLR069C	-0.057987	0.027283	-0.260492	-0.016323	-0.012935	0.047104	0.299965	NaN	-0.054329	-0.032571	0.088009	-0.056612	0.047044	-0.003123	-0.081002	-0.007560	0.047042	-0.031891	0.023685	-0.149381	0.073728	0.013184	-0.069858	-0.072961	-0.086628	-0.245238	-0.135059	0.009830	0.120548	0.061379	-0.056594	0.033500	0.095787	-0.053037	-0.044580	0.045005	-0.006644	-0.030845	-0.040904	0.050414	0.152043	-0.046774	-0.001434	-0.032697	0.531316	-0.035194	-0.030007	-0.044558	-0.030177
YLR071C	NaN	0.016280	0.164524	-0.027815	-0.059056	0.057429	0.116838	-0.546676	0.088595	-0.072998	0.075620	0.024344	-0.017699	0.029267	-0.038572	0.020275	-0.011027	-0.025497	0.179615	-0.391793	-0.035002	0.005029	0.003697	-0.034059	-0.039768	-0.596431	0.237930	0.036021	0.024372	0.024841	0.039523	0.070337	0.097379	0.144930	0.037446	-0.038749	-0.038877	0.050479	-0.267497	-0.027932	0.100249	-0.040382	0.089350	0.022573	0.051395	0.007063	-0.045087	0.011360	-0.059019
YLR161W	-0.138480	-0.068843	0.406311	-0.036212	0.000344	0.095320	-0.104353	-0.074171	-0.036495	-0.008406	-0.013802	-0.066924	0.050275	-0.060088	-0.018158	-0.133686	-0.199367	-0.130964	0.072008	-0.107770	-0.028135	0.007817	0.018503	0.006800	-0.124021	-0.044463	0.082034	-0.034007	0.152813	-0.084143	-0.066972	-0.062801	0.025350	0.016785	0.082413	-0.103711	0.070601	0.041841	-0.250376	-0.039812	0.086242	0.029283	0.060169	-0.000141	-0.015627	0.027825	0.006202	-0.009451	0.111943
YLR163C	0.161054	0.155048	-0.131896	-0.084021	0.144146	-0.044538	-0.033658	-0.243690	0.102238	0.026852	0.137633	0.043294	-0.032168	-0.043133	-0.032022	0.010946	0.044878	-0.043575	0.167287	-0.085861	0.012745	0.003694	-0.042728	-0.008773	-0.066626	0.041581	0.012142	-0.039773	0.123557	0.029774	0.045749	0.002153	0.092166	-0.053159	-0.042522	0.002225	0.043670	0.040214	-0.017088	-0.019882	0.093720	-0.016757	0.019673	-0.018829	0.251844	-0.051122	-0.001352	-0.033702	-0.023025
YLR165C	0.140922	0.212422	-0.587292	0.051983	0.085911	0.064180	-0.093392	-0.524122	-0.011572	-0.007684	0.066004	-0.037741	-0.049758	-0.032946	-0.056052	-0.064399	0.055073	-0.091066	0.104707	-0.223775	-0.042286	0.047345	-0.008436	0.059783	0.043621	0.070877	0.050652	-0.018765	0.143246	-0.103014	0.017616	-0.108283	0.064412	-0.153581	-0.007705	0.015796	0.035862	0.039626	NaN	-0.041158	0.052705	0.051911	0.234804	-0.069616	-0.167803	-0.079476	0.041646	-0.022252	-0.050990
YLR371W	-0.080294	-0.119015	-0.308561	-0.010879	-0.051972	0.023497	-0.118163	-0.272742	-0.086657	-0.113513	0.018328	-0.026506	0.048253	-0.025698	0.096403	0.114747	-0.020808	0.071235	0.153895	-0.166936	-0.037921	-0.015272	0.041131	-0.000426	0.006387	-0.169299	0.349728	-0.042629	-0.031915	-0.047543	0.059024	0.033911	0.021453	-0.098200	-0.031370	0.055330	0.000447	0.136612	-0.074406	0.011291	0.099442	-0.053955	0.024781	0.051569	-0.032476	0.008773	-0.000742	0.004519	0.092043
YLR373C	0.018708	0.044319	-0.375658	0.032815	-0.001770	0.024656	-0.086961	0.053076	0.064337	0.000040	0.006390	-0.036581	-0.008212	-0.016657	0.071713	0.108008	-0.020796	0.055664	0.072792	-0.119420	0.029555	0.015429	0.065201	-0.012886	-0.013166	0.026876	0.167187	0.008473	-0.063703	-0.081033	0.008362	-0.043696	0.137889	-0.015790	0.023684	0.117726	-0.186101	0.060941	-0.005786	0.085281	-0.074004	-0.118315	0.108774	0.054375	-0.084251	0.007033	-0.039539	0.024473	0.024430
YLR375W	-0.008482	-0.066630	-0.311290	-0.015990	0.035432	-0.049164	NaN	-0.015339	0.122037	-0.020922	-0.000893	-0.006888	-0.052734	0.011059	0.025200	0.020683	-0.068464	0.005174	0.040292	-0.050518	0.093085	0.006433	0.043840	-0.012694	-0.034445	0.136148	0.091993	-0.118734	-0.028327	-0.153398	-0.105906	-0.029362	-0.137449	0.042057	-0.029555	-0.012666	-0.054100	-0.020658	-0.020835	-0.002454	0.002568	-0.016668	0.036920	0.108726	0.026729	0.018318	-0.074985	-0.010548	-0.008515
YLR464W	NaN	NaN	NaN	0.566095	-0.001595	0.489002	NaN	0.066317	-0.145486	-0.038181	0.127450	0.088089	0.107578	0.053905	0.053961	0.093784	-0.082843	0.146635	-0.066906	0.288461	0.190640	0.013567	-0.044560	-0.045478	-0.107521	0.030279	0.092267	-0.246893	-0.325457	-0.052607	-0.327574	0.079347	0.054350	-0.097873	-0.146755	-0.233020	0.122476	-0.197068	0.005768	0.240459	0.139400	0.037364	-0.388139	0.088715	-0.112555	0.131619	0.035044	-0.024762	-0.202973
YLR466W	NaN	NaN	-0.048557	-0.011609	-0.122634	0.054134	NaN	0.201538	-0.006826	-0.029513	0.098532	-0.039656	-0.008230	-0.001487	-0.016980	0.287387	-0.049867	0.099162	0.049810	0.037325	-0.008051	0.024543	0.012958	0.040272	-0.032697	-0.106654	-0.049454	-0.076304	-0.112807	-0.015374	-0.024232	-0.117117	-0.028131	0.065098	-0.113125	0.084266	-0.058381	0.101494	0.021462	-0.003982	0.084049	0.046092	0.154523	0.022919	0.039131	0.048293	0.034556	-0.015201	0.078862
YML001W	NaN	-0.034034	NaN	-0.060338	-0.048540	0.220933	NaN	NaN	0.000621	0.002980	-0.081569	0.015028	-0.094278	-0.005587	-0.065277	-0.179844	0.004385	-0.096075	0.039567	-0.013545	-0.026840	-0.005698	-0.034764	0.026725	0.048771	0.019543	0.086896	0.036022	-0.139803	-0.032930	0.076290	-0.092494	-0.034572	0.080839	-0.081329	0.016865	0.005925	0.062852	-0.030413	-0.032545	-0.049023	0.011002	0.109318	-0.057296	0.173493	0.001399	0.021187	-0.077188	0.048586
YLR395C	NaN	0.141473	NaN	0.010602	-0.026967	-0.213175	NaN	NaN	0.157764	-0.029104	-0.263792	0.071788	-0.090442	0.011689	-0.196516	-0.235208	0.016782	-0.149217	0.082171	-0.168266	-0.101804	0.031822	-0.085463	0.101771	0.096639	0.168488	0.327320	-0.067912	-0.126045	0.011213	0.066473	-0.089225	-0.200091	-0.336228	0.110032	0.009740	0.058941	-0.007150	0.026318	0.008449	0.133140	-0.114638	0.089767	-0.062912	0.159567	-0.247480	0.111540	-0.112556	-0.020048
YLR397C	NaN	-0.124246	0.033886	0.066897	0.003515	-0.006366	NaN	NaN	0.067401	-0.023653	0.024253	0.009513	-0.085169	-0.006073	-0.031841	0.020473	0.091872	-0.019013	0.019571	0.122930	0.056340	0.027519	-0.024837	-0.055439	-0.021020	-0.092654	-0.200497	0.026153	0.146510	0.000294	0.030742	0.073545	0.216879	-0.107137	0.010588	0.171897	-0.091148	-0.107085	0.027408	0.029991	-0.033387	-0.018161	-0.114201	0.015013	0.197371	0.026123	-0.042966	0.001808	-0.018000
YLR399C	NaN	0.018292	0.069472	0.061794	-0.055605	0.113608	NaN	0.135855	0.097888	-0.143774	0.042767	0.062909	-0.101468	0.021339	0.039618	0.046216	-0.044389	0.062645	0.107925	-0.133614	-0.020022	0.009494	0.060588	0.034972	0.019434	-0.194120	0.426656	-0.044947	-0.117193	0.034919	-0.017460	-0.019696	0.083159	-0.082897	-0.059384	0.042945	-0.050220	-0.029485	-0.036261	0.047550	0.034128	0.029570	0.000837	0.069045	0.064288	0.097034	-0.044193	-0.016137	-0.112423
YML018C	NaN	0.043368	0.137795	-0.021355	0.005088	0.101149	NaN	-0.115654	0.102829	-0.063534	0.031894	-0.039091	-0.019105	0.002119	0.005007	-0.157665	0.021530	0.026164	-0.040994	-0.200487	0.055965	0.021291	0.009351	-0.034154	-0.094788	-0.156797	-0.115016	0.023831	0.106221	-0.077448	0.007651	0.057765	-0.034755	0.028906	0.046445	0.045604	0.099325	-0.049450	-0.065210	0.041045	-0.149463	-0.024233	0.161020	0.050722	-0.038607	-0.076202	-0.076451	0.074935	0.026879
YML020W	NaN	NaN	-0.082010	0.118446	0.003082	0.008222	0.050206	0.039924	-0.007767	0.159946	0.070527	0.003791	-0.088365	-0.003111	0.063294	-0.003835	-0.063809	0.006222	-0.035828	0.034201	-0.009012	-0.018985	-0.017974	-0.006932	-0.000886	0.031767	0.071084	0.041079	0.102053	0.052074	0.025149	-0.024484	-0.042800	-0.036171	0.012970	0.095587	0.111343	0.061738	-0.113473	-0.013220	-0.074666	-0.089285	0.079541	-0.011042	-0.019677	-0.025868	0.078221	-0.023552	0.034066
YML022W	NaN	-0.011225	-0.032153	0.004235	0.056647	-0.104031	NaN	-0.069455	0.045372	0.005216	-0.130830	0.021271	-0.140902	-0.012655	-0.017590	-0.153620	-0.056580	-0.006861	0.033605	-0.091863	0.028614	0.008253	-0.029310	-0.043922	-0.035755	-0.116566	-0.065465	0.111594	0.182352	-0.064365	-0.104313	0.049623	-0.230408	0.017686	0.039858	0.026676	-0.005945	-0.116256	-0.099124	0.022265	-0.216120	0.007630	0.020567	-0.054091	-0.004879	-0.060350	-0.065107	0.022827	0.004817
YLR417W	NaN	NaN	NaN	-0.114754	-0.040795	0.087113	NaN	NaN	0.003444	-0.466393	0.001119	0.172610	0.013212	0.015425	-0.073289	0.057196	-0.030488	-0.037588	0.201777	-0.129033	-0.004422	-0.000756	0.004075	0.090074	-0.021918	-0.110818	0.032352	-0.121930	0.236933	0.088737	0.031549	-0.055285	-0.285394	0.119228	0.101414	0.187942	0.334720	0.080028	0.621660	-0.072442	0.440091	0.021727	0.082185	0.011368	-0.212955	-0.049833	-0.040938	0.064386	0.102604
YLR419W	NaN	0.298262	NaN	-0.120076	-0.062244	-0.119724	NaN	-0.120671	0.122279	-0.018920	0.046204	-0.041434	0.003183	-0.032264	-0.039638	-0.009490	0.098324	0.069554	0.166871	0.231388	0.040702	0.009459	0.016994	-0.160325	-0.024826	-0.146775	0.161372	0.027849	0.122341	0.075435	0.082459	0.125880	0.085301	0.193038	-0.004133	0.073405	0.158861	0.046411	-0.103599	0.041037	0.067745	-0.088789	-0.019721	0.124726	0.040557	-0.031817	-0.037094	0.039226	-0.043094
YLR421C	NaN	NaN	NaN	-0.033027	-0.016280	0.129015	NaN	NaN	-0.145391	0.097084	-0.197029	-0.061840	-0.079773	-0.000924	-0.016689	-0.061412	-0.031734	-0.005938	0.225176	-0.001680	-0.041931	0.035834	0.007945	0.018502	0.015288	-0.113884	0.124306	0.012387	-0.105511	0.053086	0.074788	-0.074007	-0.218004	-0.032037	-0.023641	-0.002696	0.024298	-0.003600	0.035274	-0.010346	0.144760	0.038501	0.061656	-0.054949	0.388080	-0.039423	0.107302	0.051247	-0.047133
YML042W	NaN	NaN	-0.062560	0.056936	0.010462	0.143889	NaN	NaN	-0.180670	0.044860	0.013530	-0.009647	-0.052918	-0.081296	-0.110872	0.218741	-0.045299	-0.068358	0.039397	-0.112491	0.056418	0.022805	-0.016123	-0.031750	-0.020275	0.095743	-0.158076	-0.179033	0.115067	0.009283	-0.010597	-0.092165	-0.207014	-0.041564	-0.038938	-0.060530	0.124117	0.037336	0.093216	0.008719	0.128646	-0.004597	-0.034816	-0.013012	-0.212422	-0.019444	0.036338	0.005760	0.106337
YML045W	NaN	NaN	-0.055890	0.035844	-0.053269	0.160794	-0.049789	NaN	-0.108718	0.052394	0.107714	0.043129	0.140266	0.073648	0.029490	0.817477	0.030082	0.086810	0.021822	0.007769	-0.062027	0.001648	-0.020973	0.120657	-0.082793	0.543306	0.389097	-0.103812	0.169405	-0.033293	-0.041486	0.028737	-0.031670	0.151461	0.132806	-0.073659	-0.014439	0.051625	-0.092132	0.024867	0.253669	0.014258	0.052260	0.076993	0.077699	0.088597	-0.107111	0.033644	0.218325
YML046W	NaN	0.031679	0.262012	-0.025241	-0.028320	0.053121	0.172905	-0.193690	0.132827	-0.001376	0.028329	-0.025636	-0.002158	-0.041766	-0.036876	-0.076813	0.018784	0.007215	0.116114	-0.407262	-0.109010	0.009965	-0.035369	0.086683	-0.028730	0.025972	0.209246	0.111412	0.068207	-0.032883	0.031783	0.013671	0.121105	0.103464	0.071065	-0.088759	0.024069	0.023858	-0.101695	-0.006401	0.020432	-0.003876	0.130716	-0.011485	0.022465	-0.061823	-0.029625	-0.006424	0.046324
YLR440C	0.112101	-0.073584	0.183303	-0.023843	0.123716	0.168357	NaN	-0.011073	-0.100992	0.031165	0.025427	0.004057	-0.010971	-0.031010	-0.006121	0.028013	-0.042988	-0.000021	0.150587	-0.120903	-0.032369	0.000037	0.024940	0.112672	-0.030876	0.017691	0.056568	-0.026232	-0.005980	-0.067056	0.043137	-0.008993	-0.122010	0.134138	0.017865	0.076315	0.001283	0.057151	-0.031856	-0.044802	-0.059955	0.123159	0.150342	-0.033557	0.199628	0.040625	0.026469	-0.016189	0.044598
YLR442C	NaN	0.314026	0.561180	-0.169966	NaN	0.212199	0.317811	0.477309	0.020738	-0.041346	0.060651	-0.030045	0.057638	-0.029997	-0.009354	0.032159	0.010479	0.088613	0.245548	-0.253842	-0.077929	0.011888	-0.031244	0.044023	0.017995	0.006217	0.137634	0.034586	-0.111958	-0.003448	0.130150	0.023569	-0.047333	0.039012	0.044958	-0.137673	0.118212	0.078290	-0.030681	-0.077267	0.134672	0.022413	0.231137	0.031823	0.410402	-0.038660	0.024685	-0.038338	-0.004899
YLR444C	NaN	NaN	NaN	0.044388	NaN	0.303961	NaN	0.462628	0.061476	-0.081805	0.045217	-0.056050	0.015845	-0.052307	-0.043791	-0.016890	-0.033587	-0.023722	0.023205	-0.015433	0.018142	0.000749	-0.029821	-0.040635	-0.052725	-0.060663	-0.108193	-0.039580	0.087476	-0.045057	0.143476	0.080927	-0.054169	-0.032285	0.033531	0.056709	0.063073	0.027411	-0.102032	0.008252	-0.016739	-0.017618	0.044899	0.091505	0.040797	0.058737	-0.025111	-0.015384	0.091928
YML063W	-0.228689	-0.787022	-0.195608	-0.130071	0.089606	0.546473	NaN	-0.182128	-0.377164	0.138737	-0.164827	-0.026018	-0.028900	0.012420	0.002863	-0.168529	-0.040499	-0.001042	0.070780	0.180311	-0.161802	-0.008370	-0.001654	0.023704	0.044837	-0.091389	0.070072	0.112612	-0.103934	-0.015934	0.171382	0.010917	0.062586	0.072239	0.119548	0.094699	-0.038184	0.024284	0.090897	-0.013399	0.032180	0.032198	0.078131	-0.025604	0.021374	-0.003766	-0.037402	0.001291	0.015502
YML065W	NaN	NaN	NaN	-0.196959	-0.127842	NaN	NaN	NaN	0.149135	0.123686	-0.090394	-0.107191	-0.032652	-0.224431	-0.072187	-0.147941	-0.346118	-0.094276	0.246476	NaN	-0.214533	-0.019120	-0.006094	-0.002386	0.043236	-0.067046	-0.131588	0.213601	-0.174198	0.055988	0.217665	-0.071529	0.109387	0.264353	0.116482	-0.491067	NaN	0.425229	NaN	0.103652	-0.118276	0.028538	0.213822	-0.307070	NaN	-0.318144	0.094219	0.021484	0.083058
YML067C	-0.132564	NaN	-0.065539	-0.039078	-0.020826	0.100552	0.115293	-0.187112	-0.151032	-0.193273	-0.046207	-0.113166	0.314038	-0.065019	0.053799	0.014698	0.097622	0.041200	-0.035206	0.257739	-0.077103	-0.021445	-0.031288	-0.024191	0.028115	-0.066602	0.197004	-0.081638	-0.053459	0.028260	0.120684	0.253612	0.110732	0.035337	0.007769	0.057410	0.058716	-0.185204	0.305295	-0.424639	-0.705565	0.092080	0.005053	-0.039487	-0.102299	0.009176	0.019355	0.055325	-0.077632
YMR135C	NaN	NaN	NaN	-0.010307	NaN	0.121545	NaN	NaN	0.179626	-0.024948	0.084462	-0.100111	-0.014802	-0.033454	-0.017595	-0.061978	0.000125	-0.007313	-0.006082	0.041145	0.101331	-0.013722	0.011333	-0.059821	-0.094517	-0.127178	-0.007119	-0.034290	-0.038903	0.042269	-0.055836	0.005539	0.090592	-0.028306	-0.029842	0.013230	0.020660	-0.000079	0.043552	0.007691	0.033632	0.002858	-0.009534	-0.028413	0.066463	0.022224	-0.069747	-0.044952	0.068779
YMR136W	NaN	NaN	-0.127402	0.122358	-0.089618	-0.028655	NaN	0.188128	0.033328	0.046398	0.056397	-0.082378	0.013210	0.035511	0.029340	0.046113	-0.000501	0.015348	-0.009723	0.112084	-0.034869	-0.034313	-0.128444	0.013603	-0.027400	-0.021079	0.054040	0.045605	-0.130446	-0.000718	-0.015356	0.037019	0.105645	0.023746	0.002313	0.013524	0.006604	0.015595	0.032621	0.035766	-0.032902	0.066061	0.011288	0.041456	-0.150057	0.090743	-0.005940	0.002833	0.031075
YMR138W	NaN	NaN	NaN	-0.014974	-0.019177	NaN	NaN	NaN	0.060625	0.047493	-0.132781	-0.025068	-0.090597	-0.044866	-0.181917	-0.116318	0.032961	-0.162170	0.023588	0.086703	0.008677	-0.029717	-0.011408	-0.047331	0.033660	-0.170997	-0.004773	0.112372	-0.207833	-0.000360	0.129318	-0.007397	0.111375	0.090563	0.057617	0.051035	0.204111	-0.024293	-0.013076	0.036206	-0.104085	-0.009562	0.137787	-0.061841	-0.222794	-0.044376	0.051936	0.026465	-0.011645
YMR223W	NaN	NaN	NaN	-0.028794	-0.019626	NaN	NaN	NaN	0.082572	-0.028920	0.010121	-0.056953	0.016367	-0.051865	-0.058730	-0.017868	-0.090375	-0.003542	0.049021	-0.039535	-0.067817	0.019790	-0.022856	-0.042926	-0.007901	-0.241642	-0.069509	0.059348	-0.140494	0.077438	0.059825	-0.205498	0.152456	0.006993	0.036112	-0.174941	0.047114	0.179816	0.105218	-0.083915	-0.040048	0.093478	-0.008463	0.013860	-0.227973	-0.017800	0.009975	0.000374	0.054865
YMR225C	NaN	NaN	-0.204117	0.135452	-0.058633	-0.013858	-0.101772	NaN	0.135708	-0.038777	0.097213	-0.032490	-0.030777	0.017762	0.024334	-0.000421	0.034000	-0.059849	0.065986	-0.206117	0.066933	0.005051	0.034449	-0.057330	-0.108257	-0.086679	-0.011127	-0.258275	0.105752	-0.173935	-0.201384	0.036932	0.155781	-0.109078	-0.007975	-0.079144	0.211845	-0.058611	0.077458	0.005734	0.012277	0.005737	-0.156792	-0.068851	0.051070	0.001884	-0.104855	0.022789	-0.239915
YMR227C	NaN	NaN	NaN	0.533499	0.727236	NaN	NaN	NaN	0.249389	0.014310	0.033083	-0.003878	NaN	-0.023088	-0.068253	0.089369	NaN	-0.413990	-0.000645	NaN	-0.060436	-0.020358	-0.167901	-0.260809	-0.006723	-0.547376	0.127768	0.089169	0.352503	0.268566	0.095638	0.233942	NaN	NaN	-0.021193	0.144500	0.107012	0.042749	-0.223760	NaN	-0.312134	0.088510	-0.021763	-0.013563	NaN	-0.061927	0.034896	-0.093641	-0.398344
YMR157C	NaN	0.121827	-0.100163	0.046880	-0.031909	0.147115	NaN	-0.006648	0.114710	0.107883	-0.051365	0.056422	-0.160204	-0.032280	-0.034154	-0.131200	-0.104294	-0.094279	-0.010720	-0.397728	-0.024590	-0.025258	-0.036454	0.026773	0.009971	0.056195	-0.076350	-0.090359	-0.027179	0.003036	0.066854	-0.049489	-0.036111	-0.090093	0.022196	-0.032593	-0.009204	0.010961	0.004078	0.009424	-0.174364	-0.041385	0.184103	-0.059687	0.093621	-0.057682	0.026007	-0.054936	0.074014
YMR158W	NaN	0.179430	-0.061940	0.104617	-0.034405	0.015310	NaN	-0.402452	0.102654	0.054856	-0.181515	0.065722	-0.160647	-0.019449	-0.112102	-0.135536	-0.095641	-0.084172	-0.079267	0.121025	-0.076235	0.000813	-0.004021	0.021885	0.140282	-0.006087	0.107370	0.137171	0.012357	-0.058589	0.069552	-0.114007	-0.405668	-0.082018	-0.005688	0.015360	0.182018	0.010329	0.108292	-0.047576	-0.001288	-0.073373	0.147137	-0.050426	-0.075484	-0.087425	0.151932	0.020882	-0.024004
YMR159C	NaN	0.085762	-0.045781	0.002828	-0.042658	0.234636	0.059402	NaN	0.068543	0.070338	0.033253	-0.050221	-0.055727	-0.030493	-0.082347	-0.040257	-0.010212	0.035050	0.003784	-0.187729	-0.068909	-0.003984	-0.047666	-0.011082	0.016926	-0.216101	0.070195	0.050730	0.109114	0.017818	0.039709	0.015214	-0.203322	0.044278	0.038594	-0.001541	0.011974	0.002731	0.026708	0.010504	0.030002	-0.027334	0.200840	-0.017438	0.092143	-0.085807	0.008383	0.033614	0.003148
YMR246W	NaN	0.121758	-0.015772	-0.028504	-0.049265	0.177975	NaN	0.032142	0.187440	0.036227	0.009456	-0.037552	-0.025863	-0.022093	0.012158	-0.070541	0.051033	0.018264	0.057502	-0.004874	-0.007809	0.004820	0.065294	-0.067769	-0.088822	-0.122510	-0.267205	0.193316	0.078296	0.092532	0.051123	0.114854	-0.088217	0.159351	0.123777	-0.047773	-0.000543	0.003080	-0.021512	0.019280	-0.027793	0.069290	0.084754	0.030353	0.209214	-0.005399	-0.054945	0.078077	-0.009634
YMR250W	NaN	0.027551	0.019348	0.225213	-0.043673	0.135425	0.718236	0.301430	-0.213375	-0.276366	0.145497	0.333491	0.244150	0.054518	0.097460	0.409023	0.067273	0.035023	-0.263143	-0.417585	0.121087	0.005037	-0.080988	-0.009994	-0.015784	0.274147	-0.158816	-0.305845	0.055661	0.124158	-0.019531	-0.005657	-0.183053	-0.203891	0.084104	-0.179249	-0.552087	0.411951	-0.157938	0.132219	-0.368121	0.051844	0.151573	0.122479	NaN	0.118113	-0.002877	-0.179756	0.222109
YMR251W-A	NaN	NaN	NaN	0.412362	-0.004277	0.142375	NaN	NaN	-0.012263	0.116278	-0.159857	0.346654	0.081160	0.116826	0.133825	0.268955	0.138157	-0.000235	-0.249205	-0.132034	-0.160028	-0.013131	-0.003833	0.116130	0.133153	0.139854	0.297333	-0.220768	-0.206010	0.080528	-0.095146	-0.153558	-0.225054	-0.230858	-0.060875	-0.050686	0.074160	0.114809	-0.284359	-0.009317	0.227623	-0.133041	0.058988	-0.029665	0.057627	0.001930	0.304410	-0.031516	0.053784
YMR177W	NaN	NaN	NaN	-0.129382	0.039893	0.198604	NaN	NaN	-0.077624	-0.009599	0.068628	-0.057803	-0.032120	-0.078142	-0.057212	-0.154368	0.024293	-0.006197	0.028901	0.085017	0.128027	0.004134	-0.044246	-0.036973	-0.060701	-0.088056	0.000402	0.015571	0.179980	0.082848	-0.052455	0.075767	-0.057272	-0.076421	-0.068373	0.024558	-0.032265	-0.024122	-0.011069	-0.020321	-0.028771	0.030661	-0.033665	-0.022095	0.018641	-0.029773	-0.048966	-0.043362	-0.007411
YMR179W	NaN	NaN	-0.040359	-0.024024	-0.105873	0.139474	NaN	0.248756	0.123169	0.058875	0.027181	0.022907	-0.003499	0.000010	-0.046839	0.139434	0.001411	0.052744	0.114398	-0.060748	-0.028695	0.000278	-0.071444	0.033636	0.026813	-0.157312	0.104098	-0.051742	0.115447	0.005983	0.034211	0.010734	0.018381	0.031496	0.089278	-0.080054	-0.019845	-0.022949	-0.018258	0.000706	0.214644	0.032807	0.132017	0.018063	-0.047344	0.007882	0.002388	0.002227	-0.077283
YMR181C	NaN	0.102227	-0.000437	0.039220	-0.005958	0.043869	0.121681	-0.022237	0.096053	-0.002333	0.059874	0.028539	0.124297	0.073912	0.060608	0.247642	0.013438	0.045315	0.028605	-0.082783	0.142476	0.001090	-0.013505	-0.055164	-0.051710	0.112880	0.190670	-0.225405	0.120544	-0.120234	-0.150705	0.083227	0.031842	0.052384	-0.002958	-0.048166	0.136894	0.055181	0.005125	-0.073365	0.040305	0.046360	-0.110013	0.348747	0.543041	0.084089	-0.000051	-0.013450	-0.076367
YMR271C	0.053265	-0.100169	0.500041	0.056460	-0.024097	0.120965	0.027498	0.052801	0.081567	0.106252	-0.044076	-0.013675	0.084708	-0.008545	0.054582	0.053450	-0.112016	-0.070622	-0.109937	-0.204456	0.036065	0.010054	-0.014879	-0.033511	-0.026891	0.314368	0.038504	-0.130173	-0.050950	-0.068382	-0.012465	0.002445	0.483776	0.237828	-0.082936	-0.109186	0.132748	-0.000277	0.185459	-0.078997	-0.203147	0.021590	0.171002	-0.011698	-0.015627	0.040122	0.014196	-0.042032	0.135622
YMR273C	NaN	-0.294071	-0.090459	-0.001628	-0.058456	0.087425	-0.082584	0.091754	-0.170738	-0.012545	0.059831	-0.020989	0.075592	0.016473	0.046260	-0.086684	0.105825	0.099924	-0.165048	0.208004	0.150738	0.007952	-0.056565	-0.084448	-0.124488	-0.037694	-0.466233	0.021701	-0.038057	-0.030837	-0.019994	0.063643	0.298042	-0.009933	0.041723	-0.124838	0.080436	0.014393	-0.155555	0.080818	-0.092033	0.027447	0.056317	0.043507	0.102421	0.023797	-0.093288	-0.002849	-0.016272
YMR275C	-0.025717	-0.199653	-0.006904	-0.062219	-0.194765	0.293876	-0.073258	-0.209826	0.026838	-0.095661	0.077759	0.003671	0.142450	0.000290	0.035056	0.082590	0.013565	0.049579	-0.030397	0.135802	0.062942	-0.012979	-0.012238	-0.046106	-0.062689	0.023351	0.199632	-0.024247	0.166743	-0.022149	-0.015891	0.081565	0.291800	0.010475	-0.107142	-0.067526	0.064466	0.012001	-0.139670	-0.028706	-0.023688	-0.013343	0.149176	0.080266	-0.115123	0.000389	-0.020752	-0.010219	-0.007212
YMR199W	0.134956	0.028094	-0.208252	-0.002285	0.038033	0.157726	NaN	-1.424050	-0.039751	-0.002123	0.108357	0.020859	0.123808	-0.001269	-0.011749	-0.038819	-0.047288	0.002228	-0.072672	0.105592	0.021991	-0.000544	0.010590	0.069747	0.002038	0.067638	-0.167204	-0.068442	-0.117679	-0.040493	0.045859	-0.050453	-0.012943	-0.127191	0.153162	-0.137226	0.056250	0.024097	-0.077889	-0.071705	-0.051226	0.109237	0.169140	-0.049635	0.535717	-0.080028	-0.058785	-0.049439	-0.034085
YMR201C	NaN	NaN	-0.109744	0.012854	0.026224	0.061898	0.154721	NaN	-0.082654	-0.092760	-0.077535	-0.113049	0.114638	-0.065379	-0.017866	-0.085498	-0.016610	0.021527	-0.021403	-0.085968	-0.017960	0.006387	-0.008380	-0.031433	0.017393	-0.089648	-0.070134	0.070600	-0.196983	-0.023485	0.037024	-0.048265	-0.006571	-0.041090	-0.012583	0.009963	0.134631	0.027867	0.043793	-0.049793	0.090084	-0.008393	-0.021396	-0.090335	-0.303378	-0.080691	0.041322	-0.000662	-0.013410
YMR203W	-0.077132	-0.105730	-0.243074	0.051457	-0.086044	-0.051965	0.221970	-0.050513	-0.047085	-0.074817	0.047012	-0.058308	0.026574	0.065388	-0.001232	-0.025865	-0.013000	-0.017996	-0.186363	-0.020843	0.032876	0.004730	-0.010387	-0.043455	-0.067060	0.003100	0.042116	0.022925	-0.034623	-0.125307	-0.082933	0.057787	0.198466	-0.038973	-0.041398	-0.075671	0.093712	0.069432	-0.152577	0.079947	-0.131359	0.010784	0.105421	0.117596	0.103280	-0.023475	-0.095265	-0.008899	0.006491
YMR294W	NaN	NaN	NaN	0.135824	NaN	0.401971	NaN	NaN	-0.067902	0.152183	0.046891	-0.043077	-0.045977	0.011868	-0.026645	-0.020569	0.033464	0.095889	0.098559	0.078123	-0.030358	0.013090	-0.011396	0.000192	-0.006144	-0.180080	0.106977	-0.054394	-0.080884	0.040526	0.025448	0.011138	0.008238	0.041213	-0.031074	0.065114	0.088309	-0.040858	0.039600	-0.001227	0.133098	-0.023399	0.056733	-0.024912	-0.095219	0.034184	0.022664	0.012909	-0.037154
YMR295C	NaN	NaN	-0.019584	0.044512	-0.035595	-0.030126	NaN	NaN	0.192237	-0.051445	0.069082	-0.085697	-0.054552	-0.039648	0.043381	0.041734	0.010453	0.049429	0.107449	0.182592	-0.016877	0.002670	-0.069691	0.017596	-0.021420	-0.016244	0.261913	-0.154690	0.015686	-0.003155	0.107369	-0.034244	-0.093354	0.004721	0.029457	-0.034441	-0.059222	0.023788	-0.006392	0.020969	-0.012620	-0.035555	0.069593	-0.027682	0.082172	-0.038914	-0.015990	0.006764	0.032778
YMR297W	NaN	NaN	-0.028935	0.086065	-0.039083	-0.041013	NaN	NaN	0.123408	-0.028875	0.127173	0.058340	-0.021750	0.027166	-0.014085	0.074793	-0.029889	0.018652	-0.142393	-0.002622	0.155505	-0.024327	-0.008334	0.023119	-0.081342	0.086708	0.069615	-0.148314	0.005990	-0.052609	-0.175967	0.008432	0.058522	-0.099849	-0.067173	0.021651	0.085162	0.052401	-0.091046	0.045134	0.069631	-0.045969	-0.076216	0.089269	0.048895	0.046342	-0.076974	-0.023339	0.027172
YNL178W	NaN	NaN	-0.140674	0.031816	-0.017084	0.174746	NaN	NaN	0.097324	-0.002472	-0.060845	-0.015100	-0.090781	0.005097	-0.057184	-0.154981	-0.016965	-0.011771	0.020749	0.131095	0.036221	-0.042265	-0.038196	0.020116	-0.008400	-0.116085	-0.089038	0.097374	0.057277	-0.006989	0.096401	-0.022838	0.130731	0.006181	-0.002821	0.076450	-0.018951	0.105264	-0.005050	0.045761	-0.044512	0.000429	0.001438	0.012832	0.041672	0.004517	-0.083706	-0.029836	-0.020100
YNL180C	NaN	NaN	-0.222476	0.123977	-0.186143	-0.094121	-0.668340	NaN	0.025800	-0.065462	0.003980	-0.027385	-0.085757	-0.068125	-0.054338	-0.183777	-0.101860	0.000263	0.077586	-0.278546	-0.023463	0.006091	-0.008467	-0.001466	0.079028	-0.006797	-0.072273	-0.042018	-0.021879	0.003333	0.097605	-0.056356	0.077484	-0.012713	0.028644	-0.067430	-0.076878	-0.013665	-0.006165	0.003647	-0.070195	0.101440	0.159703	-0.078305	-0.157272	0.039773	-0.061212	-0.034888	-0.117789
YNL182C	NaN	0.036727	-0.068171	0.010732	0.118084	0.308619	-0.273397	-0.176201	0.035698	0.036986	0.085669	-0.037066	-0.076169	0.024231	-0.012608	-0.105920	-0.010830	0.047613	0.140001	-0.003759	-0.021984	0.008588	-0.020143	-0.010860	-0.000568	-0.180141	-0.321186	0.050899	0.044637	-0.025676	0.132098	0.043348	0.096746	0.042678	0.112690	0.005699	0.024440	-0.025646	0.076551	0.099735	0.027809	0.027764	0.102467	-0.004072	-0.247069	-0.084408	-0.029870	0.040900	-0.190851
YNL274C	NaN	NaN	NaN	-0.035987	-0.016250	0.258307	-0.125570	NaN	0.081498	-0.077234	0.308319	-0.065257	0.015897	-0.029493	-0.024761	-0.022328	0.027436	-0.010312	0.148642	0.023102	0.110086	-0.009501	-0.008622	-0.116277	-0.108919	-0.114401	-0.382348	-0.129241	0.031118	0.090290	-0.122209	0.118386	0.155740	-0.103588	-0.063186	-0.140914	-0.000699	-0.128814	0.011304	0.017953	0.151921	-0.010539	-0.299170	-0.007481	-0.050292	0.075546	-0.109654	0.019224	-0.176736
YNL276C	NaN	NaN	-0.157276	0.109043	0.023757	0.215316	NaN	0.103019	0.031300	-0.007574	0.034194	-0.042301	-0.005911	-0.023600	-0.009749	-0.027709	-0.039389	-0.092097	-0.051811	0.037159	0.053832	-0.009840	-0.016785	-0.048414	-0.007132	-0.132158	-0.080673	-0.045662	0.126488	0.020520	-0.016538	0.151649	-0.222360	-0.147510	-0.004294	-0.100331	0.037827	-0.028678	0.021113	-0.042459	-0.034613	-0.013157	-0.029998	0.008346	0.191960	-0.016181	-0.029455	0.039489	-0.094832
YNL278W	NaN	-0.087650	NaN	0.137038	0.009313	NaN	-0.296370	NaN	0.099030	0.093738	-0.002781	-0.046469	0.018022	0.053491	-0.002683	0.085791	-0.088281	0.041851	-0.071632	0.139100	0.048233	-0.011598	-0.015734	-0.030191	-0.087132	-0.102012	-0.091187	-0.061155	0.102980	0.007046	-0.065733	0.035060	-0.043033	-0.078195	-0.026212	-0.062942	0.206012	0.126316	0.050819	0.047807	0.125957	0.012837	-0.087164	0.037479	-0.212657	0.008055	0.023019	0.012026	-0.100961
YNL202W	NaN	NaN	NaN	0.145560	0.033590	NaN	NaN	0.118744	0.279130	0.134544	-0.037679	0.067554	0.100003	-0.066673	0.001328	0.212015	0.059276	-0.079740	-0.052007	0.098355	0.113570	-0.020164	-0.042879	0.362548	-0.090802	0.187489	0.121269	-0.149896	0.295423	-0.087181	-0.128093	0.136411	-0.139244	0.065200	-0.127516	-0.314473	0.629986	-0.024359	0.184682	0.338183	0.026855	-0.060452	0.061288	-0.032738	0.192453	-0.034193	-0.031081	0.014604	0.094982
YNL204C	NaN	NaN	0.053511	0.083123	0.026182	0.098331	0.057168	-0.101362	0.027824	0.021046	-0.009239	0.050068	-0.064720	-0.053082	-0.006809	-0.042512	-0.079648	0.013002	0.038239	-0.045307	0.022270	-0.003014	-0.030071	0.232497	-0.059589	-0.099784	-0.013404	-0.074651	0.101931	-0.003530	-0.049010	0.144708	-0.248504	0.023981	0.046263	-0.213961	0.061144	-0.017583	0.057060	0.064399	0.058645	-0.027040	0.106783	0.071333	-0.505408	-0.032297	-0.034787	0.033909	0.077141
YNL206C	NaN	NaN	-0.206187	0.035031	0.024435	0.327740	NaN	-0.049383	-0.195263	0.128593	0.014500	-0.032903	0.013305	-0.013982	-0.031944	-0.041409	-0.058222	-0.020170	0.031537	0.085423	0.026718	-0.002045	-0.010569	-0.022186	-0.014012	-0.193375	0.044175	-0.084632	0.059728	0.101588	0.031802	-0.027377	-0.180478	0.026574	0.008244	-0.113820	0.027686	-0.008146	0.024780	-0.006158	0.100396	0.023385	-0.105136	0.009416	-0.044409	0.046543	-0.014337	0.007056	-0.033145
YNL296W	NaN	NaN	NaN	NaN	-0.547459	NaN	NaN	0.124146	NaN	-0.074889	0.068364	-0.194570	0.286851	-0.067084	0.006788	0.290730	-0.021382	-0.053640	0.115268	-0.092611	0.161235	0.061187	-0.268274	-0.398695	-0.062171	0.281940	0.175482	-0.103795	0.386668	0.021210	0.180545	0.161147	NaN	-0.305467	0.098621	0.462449	-0.930193	-0.281653	0.193834	0.231794	0.075209	0.082681	0.164036	-0.011594	NaN	-0.057701	0.007571	0.034071	-0.030905
YNL298W	NaN	0.151341	0.028606	0.127320	-0.037788	-0.188476	0.088185	0.083626	-0.046061	0.164773	-0.031469	0.026602	0.042036	0.020154	0.006932	0.156274	-0.024871	0.107264	0.030937	0.131553	0.019582	-0.024480	0.051823	0.037524	-0.047027	0.008106	0.097550	0.013869	0.212218	-0.112278	0.037935	0.057372	-0.099206	0.095874	0.035560	0.045923	0.032751	0.078900	-0.025844	-0.031041	-0.009146	0.000209	0.150466	0.040581	0.215775	-0.009073	-0.001995	0.041971	0.054557
YNL300W	NaN	-0.077506	-0.229204	-0.034950	-0.013036	0.063301	-0.263687	-0.320927	-0.037148	0.093394	0.050192	0.028271	-0.018845	0.023076	0.015011	0.107351	-0.013903	-0.069206	-0.086737	0.196497	0.119071	0.027605	0.025297	0.263916	-0.067507	0.108605	0.237762	-0.242386	0.094641	-0.244103	-0.173794	-0.121983	0.088656	0.082902	-0.206789	0.050129	-0.007478	-0.126145	-0.096195	0.007720	-0.186433	0.043916	-0.171822	0.125452	0.173822	0.026547	-0.096328	-0.032442	-0.309719
YNL226W	NaN	NaN	NaN	-0.270724	-0.249480	NaN	NaN	NaN	0.158446	-0.127193	0.315906	-0.535547	0.057478	-0.259777	-0.284161	-0.043736	-0.027944	0.094716	-0.200890	NaN	-0.143275	0.091910	0.240179	0.244712	-0.010880	-0.029391	0.229300	-0.032791	0.046010	-0.199889	0.016754	0.223430	NaN	NaN	-0.160865	0.094152	NaN	-0.243003	NaN	0.255514	-0.124329	NaN	-0.949413	0.019918	0.952451	0.139996	0.009863	0.697105	0.006397
YNL228W	NaN	NaN	NaN	-0.096538	0.013749	-0.094154	NaN	0.219285	-0.001814	-0.140454	-0.032906	-0.175455	-0.112968	0.018321	-0.055523	0.089834	-0.039242	-0.148911	-0.154830	-0.249863	-0.178330	0.062676	0.105335	-0.008499	0.102732	-0.196655	-0.216734	0.062660	0.079273	-0.111109	0.308801	0.139323	0.160432	0.495194	0.168018	0.086701	0.128502	0.086759	0.036149	-0.097033	0.292822	0.015380	0.512788	0.029666	NaN	-0.051441	0.020172	0.094736	0.053554
YNL230C	NaN	NaN	NaN	0.006587	0.098692	0.363101	NaN	0.106730	0.066206	0.071969	0.048873	-0.112643	0.011420	-0.070887	-0.080867	-0.228876	-0.102791	-0.062757	0.125539	-0.149674	-0.051876	-0.017877	0.039951	-0.001403	-0.012535	-0.079832	-0.146802	0.158813	0.106268	-0.025000	-0.018623	0.107677	0.299851	0.037349	-0.009068	-0.115286	0.035599	-0.017363	0.037146	0.026870	0.114212	0.050519	0.098558	0.051449	-0.955371	-0.018617	0.033156	-0.004759	-0.047352
YNL320W	0.371792	-0.919567	NaN	-0.013010	0.012017	NaN	NaN	NaN	-0.086338	0.351798	0.031972	0.032784	0.020554	-0.021237	0.045576	-0.039879	-0.016673	-0.007007	0.014274	-0.278501	0.016459	-0.005473	0.059628	0.036547	0.003780	0.090754	0.274477	-0.130075	-0.037487	-0.132211	-0.043654	0.041171	0.162884	-0.067163	-0.101688	-0.046184	0.048128	-0.017923	-0.033401	-0.070039	-0.011177	0.002238	0.208153	0.009955	0.347679	-0.012595	-0.007857	-0.039780	0.128153
YNL322C	NaN	NaN	-0.222584	0.081636	0.091704	-0.035142	NaN	NaN	-0.036951	0.060771	0.096868	-0.050693	0.021370	-0.005574	0.045833	0.175989	0.006013	-0.015811	-0.015373	0.023549	0.119345	0.007651	0.032261	0.009422	-0.012007	0.017508	-0.014741	-0.200497	-0.007606	-0.090623	-0.000166	-0.082495	0.167519	-0.047635	-0.026675	0.076290	-0.048138	0.100507	-0.005581	-0.046341	-0.105830	0.013367	0.053723	0.113455	-0.075617	0.028454	-0.025454	-0.029646	0.000288
YNL324W	NaN	NaN	0.141153	0.025699	0.013437	-0.091212	0.409980	-0.256265	0.133771	-0.370147	-0.031421	-0.167858	-0.234642	-0.142322	0.138300	0.316945	0.653149	-0.244088	0.200321	NaN	0.008486	0.017813	0.032204	-0.059142	-0.004630	0.098865	0.091321	-0.109137	0.155736	-0.135112	0.130353	0.125503	0.252252	-0.064351	0.011763	-0.004470	-0.062767	0.086243	-0.044928	-0.057418	-0.041366	-0.107868	0.378963	0.014139	0.458773	-0.117459	-0.005116	0.135616	0.013776
YNL250W	NaN	-0.015443	0.469995	0.182481	-0.018420	NaN	-0.271613	-0.195648	0.072685	-0.028024	-0.005678	-0.145885	-0.110018	-0.095632	-0.011259	0.062478	0.027119	0.000360	0.004670	0.143335	-0.005928	-0.033443	-0.027706	-0.060076	-0.008663	-0.172268	0.178594	0.053219	0.112047	0.036922	0.110908	0.002536	-0.069477	0.037204	-0.059970	-0.065877	0.283147	0.056052	-0.111292	-0.004030	-0.008560	-0.026644	0.161892	0.056230	0.037677	-0.005439	-0.062709	0.031741	0.006130
YNL252C	NaN	0.374825	-0.324109	0.038448	0.032076	0.057002	NaN	-0.020700	0.060668	0.129216	-0.043571	0.054767	-0.083357	-0.049464	-0.048938	-0.087881	-0.026984	-0.067679	-0.033908	-0.135153	-0.007972	-0.019956	-0.034679	0.207892	-0.002070	-0.082897	-0.067500	-0.040844	0.241235	0.058023	0.014649	-0.050958	0.046723	-0.118632	-0.002154	0.057958	0.081844	0.024573	-0.050996	0.037489	0.028403	-0.039909	0.126517	-0.007039	0.070235	-0.019407	-0.044966	-0.022005	0.046384
YNL254C	NaN	0.235156	-0.103124	-0.033999	-0.046281	0.912619	NaN	0.656517	0.273544	0.118907	0.045706	-0.052701	-0.086133	-0.034482	-0.162619	0.294130	-0.078941	-0.037371	-0.136269	-0.144848	-0.025707	-0.013962	-0.050553	-0.073097	-0.068578	0.190966	-0.106005	-0.079624	0.011326	0.079226	-0.106629	0.172876	-0.074724	-0.150188	0.100869	-0.133325	0.051042	-0.129645	-0.112832	0.077637	-0.056623	-0.012327	0.056560	0.002958	0.115235	-0.016200	-0.077726	0.066406	-0.113316
YNR005C	NaN	NaN	NaN	NaN	NaN	NaN	NaN	NaN	NaN	NaN	-0.284176	NaN	-0.226703	-0.019339	-0.201937	-0.302327	-0.455981	0.302932	0.150749	0.655297	-0.164095	0.041903	-0.016164	-0.281033	0.016183	NaN	0.029459	NaN	0.098466	-0.015354	0.303190	0.094233	NaN	-0.214457	-0.078155	NaN	NaN	0.342228	NaN	0.153827	0.380302	NaN	NaN	-0.056559	NaN	NaN	0.020186	NaN	0.008963
YNR007C	NaN	1.006049	NaN	-0.000589	-0.057250	NaN	NaN	0.539915	0.158506	0.044768	0.003085	0.073159	-0.007028	-0.004444	-0.061071	0.157767	-0.121558	-0.122940	0.055668	NaN	-0.049320	0.007468	0.019368	-0.089027	-0.015206	0.033884	0.149827	0.046022	0.077878	0.035465	0.005191	0.051619	0.179640	-0.125762	0.052996	-0.016903	0.029527	0.022964	0.225061	-0.143426	0.081303	0.124063	0.265162	-0.053307	0.152590	-0.010436	-0.093402	-0.051524	0.111284
YNR009W	NaN	-0.306984	0.031709	0.075063	-0.261091	-0.163557	1.090518	NaN	0.226776	0.095465	0.100793	-0.010825	-0.078243	-0.017085	-0.029288	-0.169401	-0.028249	-0.104195	-0.002872	-0.015638	-0.024134	0.004189	-0.059819	0.014897	-0.007144	0.105240	-0.147691	0.014718	0.047788	-0.038662	0.024764	-0.080915	-0.014356	-0.149952	0.054464	-0.048257	0.051994	0.096133	-0.021571	-0.013491	-0.045925	-0.070115	0.172161	-0.018970	-0.168331	-0.047081	-0.086748	0.000907	-0.044311
YOL139C	NaN	NaN	NaN	-0.036197	NaN	NaN	-0.140956	NaN	-0.094540	-0.037572	-0.049016	0.016738	-0.104124	-0.008034	-0.004108	-0.111002	-0.034298	-0.085341	0.083760	-0.132358	-0.187335	0.003417	-0.025951	0.019947	0.095617	-0.045926	-0.154255	0.156377	0.104904	-0.068183	0.096678	-0.132149	-0.086999	-0.031147	0.107857	0.002103	-0.000624	0.019569	-0.010858	0.000005	-0.011917	0.006432	-0.028983	-0.002809	-0.010130	-0.117828	-0.070606	0.038249	-0.035972
YOL141W	NaN	NaN	-0.274200	-0.033092	0.055828	-0.124585	NaN	NaN	0.118059	-0.149245	0.119896	0.035864	0.010267	-0.056030	0.037973	-0.090505	-0.069745	0.024069	-0.012933	0.135265	0.032825	-0.014834	-0.037434	-0.003400	0.008548	-0.099226	0.044487	0.105868	0.027847	0.041385	0.122665	0.254220	-0.021871	0.105646	0.045180	-0.039669	0.131788	0.020048	0.024657	0.026034	0.285396	-0.053758	-0.043029	0.076602	-0.355223	-0.018428	-0.015235	0.106269	NaN
YOL143C	NaN	NaN	-0.181145	-0.062697	-0.056226	0.218592	NaN	NaN	0.029367	-0.096026	-0.197256	0.004204	-0.111996	-0.029132	-0.098124	0.021586	-0.030999	-0.143062	0.083386	-0.140966	-0.359642	-0.042436	-0.150948	-0.017575	0.028957	0.093642	-0.013492	0.067849	0.008559	-0.035179	0.049556	NaN	-0.122211	-0.058521	-0.041002	-0.030939	0.053898	0.007647	-0.027651	-0.027952	0.029391	-0.038419	0.024219	0.085027	-0.033677	-0.061802	-0.013804	0.004647	NaN
YOR068C	NaN	-0.071353	-0.143930	-0.002646	-0.102188	0.244381	-0.056899	0.126236	0.029046	-0.081076	-0.128488	-0.140181	0.077426	-0.142002	-0.069275	-0.326911	0.084782	-0.135494	0.104032	-0.274128	-0.221937	-0.064439	-0.126816	-0.018737	0.036853	0.046752	-0.169563	0.162963	-0.029757	-0.007231	0.145676	NaN	-0.213491	0.087346	-0.022788	-0.030115	0.120372	0.012092	-0.054431	-0.007693	0.001740	-0.028696	-0.082703	0.063283	0.072346	-0.045635	0.111896	0.020451	NaN
YOR070C	NaN	0.027561	-0.146380	0.025550	0.017543	0.063722	-0.034381	-0.002462	0.107988	0.077436	0.086563	0.017583	0.020191	-0.055775	-0.018241	0.007166	0.037327	-0.085330	0.002061	-0.041198	-0.091301	-0.000919	-0.087718	0.022027	-0.011133	0.005355	0.048407	0.008919	0.016310	0.034803	0.000108	-0.039464	-0.079403	0.064696	0.021588	-0.021960	0.144929	0.089888	-0.057774	-0.020743	0.119461	-0.037394	-0.005657	0.012013	-0.052815	-0.003908	-0.039530	-0.001015	0.035181
YOR072W	NaN	NaN	-0.055505	-0.070105	-0.119049	-0.144228	NaN	-0.103813	0.153028	-0.119034	-0.039777	0.030637	0.028434	-0.213447	-0.159033	0.087255	0.350320	0.005186	-0.151210	NaN	-0.135425	-0.013506	-0.130025	0.003035	-0.006789	-0.002497	0.092406	-0.022127	0.050907	0.005284	0.257713	0.073682	-0.169990	NaN	0.006708	-0.129469	0.254016	0.333756	0.281134	-0.030744	-0.163422	0.028247	-0.283780	-0.032329	NaN	-0.038856	-0.068867	0.001813	0.092125
YOL163W	NaN	NaN	0.180513	0.193576	0.101419	0.027988	-0.106080	0.070627	0.040970	0.002605	0.047240	0.016366	0.039848	-0.066945	-0.041137	0.060684	0.025505	0.011518	0.084991	-0.166961	0.045779	0.017608	-0.058651	-0.067243	-0.090801	-0.061302	-0.184615	0.011761	0.136198	-0.191657	0.022797	0.049211	0.033072	0.223511	-0.029306	-0.125614	-0.097658	0.039017	-0.045384	-0.031885	0.087114	0.039827	0.040246	0.023737	0.055786	-0.024606	-0.038090	0.035337	0.013431
YOL165C	0.119249	0.430288	0.547718	-0.123568	-0.006229	NaN	-0.347597	NaN	-0.078033	-0.113152	0.158219	-0.059066	-0.006227	-0.175723	0.064608	-0.035449	0.118385	0.002805	0.121621	NaN	-0.076323	0.005348	-0.057513	0.021473	0.014288	0.116025	0.107642	0.112201	0.116614	-0.075983	0.098279	0.398258	0.231856	-0.089862	-0.084072	-0.097045	0.166270	0.135699	0.040345	0.017021	-0.109603	0.010184	-0.059476	0.125477	-0.147547	-0.061588	0.032301	-0.080407	0.057474
YOR001W	NaN	NaN	0.165347	-0.105410	-0.015559	-0.020945	NaN	NaN	-0.134506	0.066058	0.042212	0.095910	-0.002554	-0.022817	-0.009029	-0.113254	0.031753	-0.040620	-0.038719	-0.131681	-0.038496	-0.031240	-0.068236	-0.095105	-0.011071	0.011550	-0.336847	0.133769	0.187610	-0.127609	0.080300	-0.072706	0.121931	0.269049	0.106800	-0.107210	0.035151	-0.010633	-0.088438	0.004491	0.192989	-0.027389	-0.089049	0.083744	0.001341	-0.062510	-0.043484	0.054065	-0.062378
YOR092W	NaN	NaN	-0.077813	0.020997	0.013911	0.153216	-0.219968	-0.298470	-0.012318	-0.093630	0.068581	0.099866	0.008652	-0.080517	0.035924	-0.060357	-0.003992	-0.009221	0.000061	0.013683	0.239627	-0.050770	0.001144	-0.048053	-0.051944	0.146852	0.078075	-0.146279	0.192814	-0.112208	-0.106353	-0.031421	0.182934	-0.052678	0.014262	-0.052891	0.052158	0.085890	-0.143779	-0.049388	0.009787	-0.102170	-0.165985	0.066488	0.093621	0.052113	-0.057661	0.019574	0.048407
YOR094W	0.089333	-0.129265	0.136537	-0.044362	-0.001489	0.043900	-0.209091	-0.035953	-0.052456	-0.035125	-0.092914	-0.035200	0.062172	-0.057878	-0.041991	-0.180504	-0.027230	-0.089782	0.150269	-0.141387	-0.039821	0.017998	-0.016221	0.026618	0.041334	0.084883	0.129852	0.040734	-0.019694	-0.059473	0.108590	-0.069720	-0.065815	-0.008798	0.041734	-0.076215	0.076707	-0.011714	0.065551	-0.075021	-0.042338	0.014085	0.181886	-0.056400	0.053872	0.010454	0.024353	0.006568	-0.032614
YOR096W	NaN	NaN	NaN	-0.041120	0.025811	0.078358	NaN	NaN	-0.057698	0.059123	-0.089970	-0.024324	0.027278	-0.019531	0.001024	-0.056079	0.015588	0.051633	0.042972	-0.052555	-0.135940	0.005308	-0.067903	-0.020170	0.018613	0.000508	-0.024253	0.125769	0.019071	-0.051648	0.088439	0.013951	0.026677	0.039641	0.097865	0.013459	-0.032841	0.078995	0.010438	-0.008189	-0.045541	0.016629	0.031727	0.031103	-0.009360	-0.020474	-0.041288	-0.019901	-0.046290
YOR020C	NaN	NaN	NaN	0.128468	0.326307	0.217629	NaN	NaN	-0.269990	0.101203	-0.233354	0.112642	-0.020963	0.005434	-0.048813	0.069713	0.103538	-0.082231	0.118959	-0.217993	-0.063543	-0.005758	-0.062876	0.040036	0.161500	0.183005	-0.030911	0.084474	-0.168869	-0.099129	-0.026891	-0.148639	-0.020035	-0.033006	0.023446	0.044454	0.087219	0.013113	0.080171	-0.013187	0.075015	0.066194	0.085439	-0.054591	-0.045843	-0.066427	0.417276	-0.024621	0.033329
YOR022C	0.219824	-0.064679	-0.002962	0.125159	-0.076888	0.049332	NaN	-0.018867	-0.190411	0.034188	0.019867	0.030517	0.126536	-0.042513	0.090177	0.087589	0.044875	-0.043250	-0.058147	-0.012924	-0.120346	-0.004712	-0.082271	0.042432	0.136627	0.264730	0.154752	0.034195	-0.168401	-0.055326	0.020091	-0.114120	0.082369	0.174735	0.013955	0.058124	0.073571	0.006766	0.032828	-0.019401	0.158045	0.000535	0.372335	0.031022	-0.017475	-0.073202	0.025772	-0.048004	0.056403
YOR024W	0.076929	-0.169097	-0.007192	0.098699	-0.013963	0.027157	0.042067	0.002526	-0.040665	-0.015264	0.105864	-0.017197	-0.064519	-0.108966	-0.091526	-0.172658	0.064589	-0.103161	-0.038456	-0.102044	-0.095550	-0.005751	-0.054153	0.031865	0.134280	0.058451	0.117993	-0.069614	-0.078431	-0.018610	-0.050656	0.103874	-0.140343	0.087396	-0.006995	-0.030142	0.022865	0.062969	-0.027081	-0.000681	0.085454	0.055167	0.041109	0.047366	-0.096870	-0.102042	-0.019683	-0.008086	-0.147338
YOR116C	NaN	0.134614	0.081507	-0.043347	-0.101333	0.240408	-0.258073	-0.075485	0.040420	-0.006357	-0.003768	-0.081511	-0.035080	-0.063312	0.028063	-0.008637	0.084410	0.102125	-0.040511	0.218512	-0.157705	-0.003298	-0.053484	0.030599	0.017721	-0.206147	-0.154637	0.084301	-0.077028	-0.063767	0.011322	0.112398	0.092935	-0.125295	0.060464	0.101455	0.086631	0.060648	-0.067184	0.056962	0.111001	-0.049158	0.179802	0.104902	0.026598	0.013575	-0.036086	0.056529	0.079618
YOR118W	NaN	0.046054	0.083018	0.146768	-0.043674	0.057791	0.023652	0.080175	-0.032679	0.053980	0.096998	-0.011591	-0.022431	-0.000750	0.045709	-0.135665	-0.020238	0.064069	-0.044146	0.203779	-0.000814	-0.014373	-0.031790	-0.001868	0.031120	-0.061632	-0.138339	0.046640	0.112364	-0.092798	-0.071715	-0.022329	0.039289	-0.194088	0.010641	0.083109	-0.005406	-0.048698	0.015650	0.038729	0.073437	0.000809	0.061289	0.038896	-0.065649	0.043574	-0.032802	0.024704	-0.057111
YOR120W	NaN	0.055163	0.143979	0.191724	-0.022233	0.045792	0.121247	-0.011468	0.086592	-0.027078	0.067560	-0.047222	0.003440	-0.016288	0.045048	0.361120	-0.053832	-0.030054	0.020583	-0.030464	0.066173	-0.007687	-0.031968	-0.034174	0.024024	0.007977	0.050436	-0.128807	0.074668	-0.074933	-0.039061	-0.000861	0.131244	-0.284623	0.000350	0.018031	-0.066024	0.011364	-0.080245	0.032772	-0.065075	0.007662	0.190491	0.044726	-0.033705	-0.020650	-0.011919	0.028858	0.155827
YOR044W	NaN	NaN	0.404715	-0.047539	0.029634	0.466793	0.977394	NaN	0.144232	-0.050201	0.049837	0.080285	-0.125581	-0.108264	-0.112349	-0.091827	-0.012844	-0.109037	0.055642	-0.375568	-0.105192	-0.019015	0.019894	0.027737	0.055130	0.019567	0.182228	-0.124458	0.029101	0.006405	-0.009441	-0.264798	-0.208253	-0.366421	-0.029417	0.003218	0.122165	0.060020	-0.995581	-0.011419	0.409131	0.057994	0.282405	-0.076653	0.060765	0.047467	-0.041109	-0.034347	0.027535
YOR046C	NaN	0.002619	0.059786	-0.012266	-0.021143	0.170377	0.085115	-0.007237	0.217316	-0.081856	0.130081	-0.043217	-0.108390	0.044049	-0.014357	-0.103156	0.017864	-0.010274	0.073320	-0.007471	0.184963	-0.014353	0.031348	0.033931	0.053862	0.029495	-0.206932	-0.160622	0.079495	0.034377	0.083951	-0.033745	-0.173313	-0.183813	0.060200	0.055038	0.048826	0.126888	0.024047	-0.002482	0.071918	-0.001108	0.120827	-0.074179	0.026953	-0.028790	-0.007714	-0.002096	-0.010405
YOR048C	NaN	-0.019750	0.011392	0.013006	-0.020424	0.294796	-0.150398	0.176287	0.084385	0.015787	0.057975	-0.152222	-0.077457	0.054746	0.013499	0.109207	0.029228	0.044720	-0.033239	-0.065041	0.009865	0.020032	-0.010054	0.047602	0.015793	-0.026763	0.128207	0.026761	0.078122	-0.021811	0.050239	0.048486	-0.083214	0.004647	-0.003706	0.035185	0.025167	0.107897	0.005715	0.036126	0.135738	0.017997	0.114661	0.199275	-0.126514	-0.026277	-0.041188	0.068509	0.006847
YOR140W	NaN	0.142519	0.165751	-0.017894	0.259662	-0.043380	-0.055656	-0.259495	0.056069	-0.002682	0.011199	-0.075396	0.044313	-0.021281	0.101850	0.006540	-0.014550	0.060698	-0.116382	0.088336	0.022338	-0.010956	-0.032923	-0.031977	-0.067308	0.086850	-0.078576	-0.601694	0.085849	-0.111568	-0.145944	-0.065000	0.119037	-0.099357	0.012055	-0.025028	NaN	0.093507	-0.188744	0.137678	0.066015	-0.013184	-0.010328	0.106373	-0.339611	-0.017799	-0.133198	0.062391	0.045185
YOR142W	NaN	-0.074391	0.022013	0.081768	0.010232	0.041301	NaN	NaN	-0.059989	0.053705	0.106738	0.034188	0.021037	-0.008126	0.035556	0.009154	0.007428	-0.021214	-0.120046	0.057477	0.063147	-0.014141	-0.028591	0.000856	-0.070804	0.175632	0.127354	-0.036245	0.074814	-0.008689	-0.019818	-0.038477	0.005553	-0.132640	-0.003535	0.085956	0.023797	0.070598	0.017084	0.019698	0.047662	-0.000146	0.139908	0.051764	-0.010909	0.039455	0.028902	-0.030602	0.114021
YOR142W-B	NaN	NaN	0.000391	0.055998	-0.094942	0.184128	NaN	NaN	-0.152283	-0.066179	0.128896	0.063232	0.032803	0.057032	0.038923	0.775334	0.017760	0.047931	-0.038045	0.125125	-0.040413	-0.001464	-0.030701	0.099861	-0.121927	0.499134	0.349654	-0.004299	0.079296	0.034992	-0.061275	0.001977	-0.027286	-0.004693	0.146900	-0.097362	-0.013837	0.066699	-0.045632	0.037409	0.276226	0.025573	0.082213	0.060450	0.027063	0.123666	-0.095862	0.071781	0.197284
YPR049C	NaN	-0.410684	NaN	0.170569	-0.201274	0.191309	NaN	1.028892	0.008825	0.109865	0.039628	0.075306	0.059892	0.046982	0.009624	0.725856	-0.036557	0.045256	0.029645	0.167525	-0.014699	-0.025056	-0.053125	-0.013984	-0.086801	-0.020984	0.228231	-0.068627	0.072981	0.051121	-0.055256	0.036410	-0.098978	-0.064171	0.155735	-0.088220	-0.025452	0.089207	-0.082354	0.046178	0.268685	-0.028896	-0.173976	0.080372	-0.016064	0.069789	-0.054094	0.003755	NaN
YPR051W	NaN	NaN	-0.185571	0.019448	-0.215654	0.127845	NaN	NaN	0.027387	0.126956	-0.168024	0.027818	-0.058667	-0.024262	-0.036803	-0.107560	-0.091936	-0.062130	0.036245	-0.152355	-0.027754	-0.003418	0.014817	0.076172	0.052984	0.012466	0.197520	0.098881	0.047899	-0.026710	0.014963	-0.106420	-0.113548	0.116747	-0.006913	-0.031713	-0.002218	0.153377	-0.086129	-0.054821	-0.055271	-0.056998	0.124643	-0.072565	0.010933	-0.019720	0.113163	-0.029290	0.064971
YPR053C	NaN	NaN	0.020207	-0.034218	-0.028254	-0.092223	-0.061586	-0.379870	0.160242	0.091408	-0.179411	-0.043853	-0.096949	0.006212	-0.037607	0.007504	-0.008281	-0.088165	0.176341	-0.043415	-0.039948	0.021368	0.028956	-0.038027	-0.006042	-0.090944	0.425347	0.026161	0.176508	-0.155865	-0.067611	-0.030275	-0.077705	0.108364	-0.042390	0.000235	0.062739	-0.041515	0.029217	-0.075083	0.141662	-0.035240	-0.043409	-0.022576	0.098183	-0.026642	0.076329	0.018622	0.058867
TH299RLAB	NaN	NaN	NaN	NaN	NaN	NaN	NaN	NaN	NaN	NaN	NaN	NaN	NaN	NaN	NaN	NaN	NaN	NaN	NaN	NaN	NaN	NaN	NaN	NaN	NaN	NaN	NaN	NaN	NaN	NaN	NaN	NaN	NaN	NaN	NaN	NaN	NaN	NaN	NaN	NaN	NaN	NaN	NaN	NaN	NaN	NaN	NaN	NaN	NaN
TH213_16R	NaN	NaN	NaN	NaN	NaN	NaN	NaN	NaN	NaN	NaN	NaN	NaN	NaN	NaN	NaN	NaN	NaN	NaN	NaN	NaN	NaN	NaN	NaN	NaN	NaN	NaN	NaN	NaN	NaN	NaN	NaN	NaN	NaN	NaN	NaN	NaN	NaN	NaN	NaN	NaN	NaN	NaN	NaN	NaN	NaN	NaN	NaN	NaN	NaN
TH302_4R	NaN	NaN	NaN	NaN	NaN	NaN	NaN	NaN	NaN	NaN	NaN	NaN	NaN	NaN	NaN	NaN	NaN	NaN	NaN	NaN	NaN	NaN	NaN	NaN	NaN	NaN	NaN	NaN	NaN	NaN	NaN	NaN	NaN	NaN	NaN	NaN	NaN	NaN	NaN	NaN	NaN	NaN	NaN	NaN	NaN	NaN	NaN	NaN	NaN
YPR073C	NaN	-0.101102	0.107419	-0.074288	-0.026680	0.090381	-0.295221	0.046933	0.124911	0.084116	-0.178442	0.027925	-0.013383	0.009964	0.010021	-0.018410	-0.019922	-0.020438	0.090791	-0.012068	0.283453	0.004997	-0.027677	0.043571	0.076363	0.089120	0.282598	-0.205337	0.188086	-0.035882	0.026558	-0.090593	0.001155	-0.069576	0.013546	-0.017175	-0.013661	-0.012055	-0.054186	-0.052769	0.179488	-0.055495	0.007996	-0.046925	-0.194740	0.003425	0.016412	-0.024578	-0.014276
YPR075C	NaN	-0.300951	0.104403	0.018548	0.056794	0.114647	-0.111932	0.041378	-0.079404	0.068957	0.087653	0.008936	0.064582	-0.075702	-0.063169	0.166423	-0.019438	0.065337	0.026654	-0.047958	-0.003927	0.000921	-0.019082	0.024517	-0.063890	0.039988	0.301967	-0.127037	0.085594	-0.010781	-0.059241	0.038388	0.032415	0.042433	-0.007669	-0.065184	-0.054713	0.073005	-0.054316	-0.020998	-0.027268	0.037905	0.039762	-0.093040	0.080618	0.024812	-0.008637	-0.004474	-0.013512
YPR077C	NaN	0.069050	0.061520	0.289996	0.085748	0.084106	-0.017542	0.113885	-0.283991	0.131117	0.110642	0.140511	0.032613	-0.019969	0.016747	-0.160378	0.000023	0.095566	-0.164663	0.343082	0.144808	-0.601868	0.135978	0.244546	-0.085822	0.051704	-0.016866	0.004098	0.123686	-0.206622	-0.032810	0.094992	0.045986	-0.007739	-0.055841	-0.013994	-0.074324	0.111070	NaN	0.033038	-0.145027	-0.034529	0.330969	0.155665	0.122429	0.036976	-0.046546	0.040331	0.065026
TH304GLAB	NaN	NaN	NaN	NaN	NaN	NaN	NaN	NaN	NaN	NaN	NaN	NaN	NaN	NaN	NaN	NaN	NaN	NaN	NaN	NaN	NaN	NaN	NaN	NaN	NaN	NaN	NaN	NaN	NaN	NaN	NaN	NaN	NaN	NaN	NaN	NaN	NaN	NaN	NaN	NaN	NaN	NaN	NaN	NaN	NaN	NaN	NaN	NaN	NaN
TH296Y	NaN	NaN	NaN	NaN	NaN	NaN	NaN	NaN	NaN	NaN	NaN	NaN	NaN	NaN	NaN	NaN	NaN	NaN	NaN	NaN	NaN	NaN	NaN	NaN	NaN	NaN	NaN	NaN	NaN	NaN	NaN	NaN	NaN	NaN	NaN	NaN	NaN	NaN	NaN	NaN	NaN	NaN	NaN	NaN	NaN	NaN	NaN	NaN	NaN
TH296Y	NaN	NaN	NaN	NaN	NaN	NaN	NaN	NaN	NaN	NaN	NaN	NaN	NaN	NaN	NaN	NaN	NaN	NaN	NaN	NaN	NaN	NaN	NaN	NaN	NaN	NaN	NaN	NaN	NaN	NaN	NaN	NaN	NaN	NaN	NaN	NaN	NaN	NaN	NaN	NaN	NaN	NaN	NaN	NaN	NaN	NaN	NaN	NaN	NaN
YPR097W	NaN	0.123736	0.077815	0.047609	-0.030609	0.231816	-0.134816	-0.061673	0.064076	0.042733	0.045630	-0.017462	-0.022379	-0.011497	0.030440	-0.084261	0.061627	0.085097	-0.119007	-0.132429	-0.000400	-0.023334	-0.102040	0.040257	-0.019617	-0.160153	0.199912	0.095448	0.096951	0.065349	-0.020902	0.030540	0.108727	-0.093398	-0.012988	-0.003450	0.067810	0.097085	-0.068358	0.111158	0.110989	-0.020764	0.132973	0.019997	0.612011	0.032615	-0.041001	0.087366	0.080035
YPR099C	NaN	NaN	NaN	0.210954	-0.149953	NaN	0.510281	-0.028366	0.034468	0.016955	0.037985	-0.192525	-0.034102	-0.178752	-0.037121	0.192507	-0.088816	0.010829	-0.022027	NaN	0.118542	0.040811	-0.106781	-0.008221	-0.046279	0.289159	0.075469	-0.297490	0.152057	-0.096629	-0.026985	0.072641	0.103221	-0.392761	-0.315375	-0.229416	-0.554917	-0.344220	0.179533	-0.215760	0.052434	-0.225438	0.359656	0.036378	NaN	0.032271	0.002986	0.031593	-0.130817
YPR101W	NaN	0.112125	0.186506	0.024229	-0.087587	-0.018698	0.001648	-0.065921	0.136286	0.062068	-0.178503	-0.108636	-0.180661	-0.023371	-0.101117	-0.162039	-0.078269	-0.106503	0.085954	-0.300464	-0.003460	-0.007171	-0.057369	0.050870	0.100799	-0.068216	0.299791	-0.053962	0.000494	-0.007832	0.016372	-0.068879	-0.194004	-0.213310	0.105916	-0.101716	0.103048	0.110054	0.131365	-0.051822	-0.007351	0.037397	0.157283	-0.111274	0.085976	0.001439	0.018556	-0.031282	-0.022265
TH296Y	NaN	NaN	NaN	NaN	NaN	NaN	NaN	NaN	NaN	NaN	NaN	NaN	NaN	NaN	NaN	NaN	NaN	NaN	NaN	NaN	NaN	NaN	NaN	NaN	NaN	NaN	NaN	NaN	NaN	NaN	NaN	NaN	NaN	NaN	NaN	NaN	NaN	NaN	NaN	NaN	NaN	NaN	NaN	NaN	NaN	NaN	NaN	NaN	NaN
TH294YLAB	NaN	NaN	NaN	NaN	NaN	NaN	NaN	NaN	NaN	NaN	NaN	NaN	NaN	NaN	NaN	NaN	NaN	NaN	NaN	NaN	NaN	NaN	NaN	NaN	NaN	NaN	NaN	NaN	NaN	NaN	NaN	NaN	NaN	NaN	NaN	NaN	NaN	NaN	NaN	NaN	NaN	NaN	NaN	NaN	NaN	NaN	NaN	NaN	NaN
TH306N70	NaN	NaN	NaN	NaN	NaN	NaN	NaN	NaN	NaN	NaN	NaN	NaN	NaN	NaN	NaN	NaN	NaN	NaN	NaN	NaN	NaN	NaN	NaN	NaN	NaN	NaN	NaN	NaN	NaN	NaN	NaN	NaN	NaN	NaN	NaN	NaN	NaN	NaN	NaN	NaN	NaN	NaN	NaN	NaN	NaN	NaN	NaN	NaN	NaN
YPR121W	NaN	0.022402	0.093774	0.037605	-0.022276	0.227620	0.017458	0.019122	0.017715	0.046496	0.062741	-0.075463	0.085501	-0.046633	-0.037232	0.014494	-0.058790	-0.100343	-0.101848	-0.054504	0.049890	0.027681	-0.012821	0.033755	0.014069	-0.006570	-0.009661	0.010390	0.122402	-0.019672	0.026591	-0.022378	0.121998	0.048131	0.052892	-0.094001	0.581381	0.085231	-0.032088	0.012132	0.254995	0.017158	0.173644	-0.019307	-0.105640	-0.016535	-0.008970	0.014090	0.187432
YPR123C	NaN	0.019255	NaN	0.066638	-0.130885	NaN	0.179098	-0.122386	-0.086980	-0.043117	0.053890	-0.062780	0.167181	-0.351966	-0.090026	-0.315758	-0.048652	-0.520118	-0.142418	0.104541	0.097440	-0.015310	-0.029198	-0.150275	-0.053113	0.137308	0.040939	0.083064	0.341460	-0.010812	0.068514	0.202936	-0.030370	0.066378	0.126509	-0.584108	-0.120051	-0.293384	0.386172	0.405709	0.085275	-0.027546	-0.031447	0.178979	0.082538	-0.024193	0.009350	0.048750	-0.053551
YPR125W	NaN	0.152551	-0.034255	-0.007629	-0.019519	0.190287	0.045143	-0.024306	0.035051	-0.040650	0.117125	-0.010641	0.038389	-0.028079	-0.041652	-0.122733	0.143730	-0.036219	0.033273	-0.110440	-0.051931	-0.014979	-0.054395	0.039478	-0.103232	-0.057523	0.067530	-0.053106	0.043600	0.015893	0.023440	0.004460	-0.009373	0.041617	-0.038744	-0.140649	0.054446	-0.009079	0.011827	0.011295	0.218071	0.031198	0.128043	-0.011450	0.078517	-0.087786	-0.015005	0.025366	-0.068954
TH297_1	NaN	NaN	NaN	NaN	NaN	NaN	NaN	NaN	NaN	NaN	NaN	NaN	NaN	NaN	NaN	NaN	NaN	NaN	NaN	NaN	NaN	NaN	NaN	NaN	NaN	NaN	NaN	NaN	NaN	NaN	NaN	NaN	NaN	NaN	NaN	NaN	NaN	NaN	NaN	NaN	NaN	NaN	NaN	NaN	NaN	NaN	NaN	NaN	NaN
TH298_4G	NaN	NaN	NaN	NaN	NaN	NaN	NaN	NaN	NaN	NaN	NaN	NaN	NaN	NaN	NaN	NaN	NaN	NaN	NaN	NaN	NaN	NaN	NaN	NaN	NaN	NaN	NaN	NaN	NaN	NaN	NaN	NaN	NaN	NaN	NaN	NaN	NaN	NaN	NaN	NaN	NaN	NaN	NaN	NaN	NaN	NaN	NaN	NaN	NaN
TH204_16G	NaN	NaN	NaN	NaN	NaN	NaN	NaN	NaN	NaN	NaN	NaN	NaN	NaN	NaN	NaN	NaN	NaN	NaN	NaN	NaN	NaN	NaN	NaN	NaN	NaN	NaN	NaN	NaN	NaN	NaN	NaN	NaN	NaN	NaN	NaN	NaN	NaN	NaN	NaN	NaN	NaN	NaN	NaN	NaN	NaN	NaN	NaN	NaN	NaN
TH296Y	NaN	NaN	NaN	NaN	NaN	NaN	NaN	NaN	NaN	NaN	NaN	NaN	NaN	NaN	NaN	NaN	NaN	NaN	NaN	NaN	NaN	NaN	NaN	NaN	NaN	NaN	NaN	NaN	NaN	NaN	NaN	NaN	NaN	NaN	NaN	NaN	NaN	NaN	NaN	NaN	NaN	NaN	NaN	NaN	NaN	NaN	NaN	NaN	NaN
TH296Y	NaN	NaN	NaN	NaN	NaN	NaN	NaN	NaN	NaN	NaN	NaN	NaN	NaN	NaN	NaN	NaN	NaN	NaN	NaN	NaN	NaN	NaN	NaN	NaN	NaN	NaN	NaN	NaN	NaN	NaN	NaN	NaN	NaN	NaN	NaN	NaN	NaN	NaN	NaN	NaN	NaN	NaN	NaN	NaN	NaN	NaN	NaN	NaN	NaN
TH306N70	NaN	NaN	NaN	NaN	NaN	NaN	NaN	NaN	NaN	NaN	NaN	NaN	NaN	NaN	NaN	NaN	NaN	NaN	NaN	NaN	NaN	NaN	NaN	NaN	NaN	NaN	NaN	NaN	NaN	NaN	NaN	NaN	NaN	NaN	NaN	NaN	NaN	NaN	NaN	NaN	NaN	NaN	NaN	NaN	NaN	NaN	NaN	NaN	NaN
YOR354C	-0.022861	-0.120744	-0.055685	-0.058594	-0.074945	-0.070314	0.017183	-0.123434	-0.036255	-0.062370	0.062323	0.131002	0.040718	0.062107	-0.055158	0.065394	0.069014	-0.032499	-0.182084	0.190211	0.012800	0.064111	0.059980	0.037883	-0.018864	0.039452	0.209454	0.217777	-0.011955	0.144455	-0.025701	-0.002582	-0.082361	-0.066834	-0.038914	0.047782	-0.045741	0.050542	-0.048686	0.085904	-0.078669	0.201721	0.093508	-0.003985	NaN	-0.139357	0.002585	-0.045854	0.026832
YOR356W	-0.036417	-0.120012	0.055293	-0.083956	-0.111508	0.071068	0.046384	-0.053536	0.021867	-0.166326	-0.002442	0.058653	0.019481	0.034855	0.046564	0.013078	0.046339	-0.049653	-0.220708	0.051241	0.001316	0.028683	-0.079397	0.018432	-0.017162	0.106682	0.116188	0.169411	0.016365	0.162667	0.037335	-0.000911	0.087013	0.053743	0.083076	0.056534	-0.057661	-0.046832	-0.000366	0.003957	-0.078094	NaN	0.116391	-0.005820	NaN	NaN	-0.040284	-0.044574	0.003237
YOR358W	0.074884	0.037515	-0.265869	-0.040731	0.051378	-0.179694	-0.028737	0.390697	0.047244	0.036810	-0.002597	-0.020633	-0.022547	0.085991	0.019809	0.133114	0.117257	-0.070121	-0.027192	0.101780	0.119022	0.027703	0.015333	-0.042485	-0.018457	0.040614	-0.029939	0.035277	0.061186	0.023152	-0.055493	0.045659	-0.111762	-0.040822	-0.005351	0.091528	0.000408	-0.037453	0.034912	0.023402	0.104911	NaN	0.001959	-0.164249	NaN	NaN	0.002376	0.018151	0.038092
TH213_16R	NaN	NaN	NaN	NaN	NaN	NaN	NaN	NaN	NaN	NaN	NaN	NaN	NaN	NaN	NaN	NaN	NaN	NaN	NaN	NaN	NaN	NaN	NaN	NaN	NaN	NaN	NaN	NaN	NaN	NaN	NaN	NaN	NaN	NaN	NaN	NaN	NaN	NaN	NaN	NaN	NaN	NaN	NaN	NaN	NaN	NaN	NaN	NaN	NaN
TH302_4R	NaN	NaN	NaN	NaN	NaN	NaN	NaN	NaN	NaN	NaN	NaN	NaN	NaN	NaN	NaN	NaN	NaN	NaN	NaN	NaN	NaN	NaN	NaN	NaN	NaN	NaN	NaN	NaN	NaN	NaN	NaN	NaN	NaN	NaN	NaN	NaN	NaN	NaN	NaN	NaN	NaN	NaN	NaN	NaN	NaN	NaN	NaN	NaN	NaN
TH297_1	NaN	NaN	NaN	NaN	NaN	NaN	NaN	NaN	NaN	NaN	NaN	NaN	NaN	NaN	NaN	NaN	NaN	NaN	NaN	NaN	NaN	NaN	NaN	NaN	NaN	NaN	NaN	NaN	NaN	NaN	NaN	NaN	NaN	NaN	NaN	NaN	NaN	NaN	NaN	NaN	NaN	NaN	NaN	NaN	NaN	NaN	NaN	NaN	NaN
YOR378W	-0.170573	-0.140064	-1.473749	0.315377	0.123194	-0.364448	-0.060943	0.626695	-0.396552	0.448043	-0.013732	-0.027732	-0.109219	0.111625	-0.021687	0.108059	0.101846	-0.036470	-0.034003	0.429664	0.155922	-0.025460	-0.074865	0.165137	-0.058204	0.319530	-0.166376	0.055661	-0.361851	-0.061067	-0.197275	0.079258	-0.486554	-0.427792	0.118268	0.313400	-0.215531	-0.079004	0.015507	0.159156	-0.505633	-0.226713	-0.190922	0.023144	NaN	-0.139357	0.012757	0.055728	0.108276
YOR380W	-0.156622	-0.205652	-1.178877	0.151986	0.165766	-0.224771	-0.039203	0.328231	-0.172411	0.317972	-0.144737	0.028280	-0.045448	0.035259	0.036759	0.017715	0.005540	0.000860	-0.047535	0.550533	0.145695	-0.030940	-0.018230	0.124471	-0.060058	0.349098	-0.234504	-0.022379	-0.204165	-0.075949	-0.190883	0.033254	-0.282926	-0.123721	0.026619	-0.131506	-0.092507	-0.052292	-0.069170	-0.049956	-0.223036	NaN	0.270592	0.041036	NaN	0.117552	-0.054061	0.083916	-0.019997
YOR382W	0.052097	-0.119184	-0.691715	0.242653	0.077187	-0.028305	-0.079646	0.405409	-0.138999	0.316387	0.137489	0.065424	0.223127	0.190191	0.275236	0.578996	0.188927	0.061593	0.324094	0.438856	0.190096	-0.009298	0.041249	0.086605	-0.010562	0.288776	-0.252051	0.156189	-0.099871	-0.117692	-0.227464	0.167306	0.081149	0.400780	-0.165726	0.086202	0.034232	0.044478	0.130645	0.060697	0.098595	NaN	0.498203	0.055475	NaN	NaN	0.136040	0.100598	0.081606
TH298_4G	NaN	NaN	NaN	NaN	NaN	NaN	NaN	NaN	NaN	NaN	NaN	NaN	NaN	NaN	NaN	NaN	NaN	NaN	NaN	NaN	NaN	NaN	NaN	NaN	NaN	NaN	NaN	NaN	NaN	NaN	NaN	NaN	NaN	NaN	NaN	NaN	NaN	NaN	NaN	NaN	NaN	NaN	NaN	NaN	NaN	NaN	NaN	NaN	NaN
TH204_16G	NaN	NaN	NaN	NaN	NaN	NaN	NaN	NaN	NaN	NaN	NaN	NaN	NaN	NaN	NaN	NaN	NaN	NaN	NaN	NaN	NaN	NaN	NaN	NaN	NaN	NaN	NaN	NaN	NaN	NaN	NaN	NaN	NaN	NaN	NaN	NaN	NaN	NaN	NaN	NaN	NaN	NaN	NaN	NaN	NaN	NaN	NaN	NaN	NaN
TH299RLAB	NaN	NaN	NaN	NaN	NaN	NaN	NaN	NaN	NaN	NaN	NaN	NaN	NaN	NaN	NaN	NaN	NaN	NaN	NaN	NaN	NaN	NaN	NaN	NaN	NaN	NaN	NaN	NaN	NaN	NaN	NaN	NaN	NaN	NaN	NaN	NaN	NaN	NaN	NaN	NaN	NaN	NaN	NaN	NaN	NaN	NaN	NaN	NaN	NaN
YPL008W	-0.004127	-0.070860	-0.448611	0.102393	0.071892	-0.032593	0.038343	0.281756	-0.203942	0.172169	-0.024819	-0.075368	-0.008837	0.043590	-0.013752	0.024773	0.018733	-0.016355	0.000425	-0.219519	0.260829	0.015637	0.026447	-0.076596	-0.027251	-0.096237	0.213985	0.072942	0.024705	0.016632	-0.111233	0.043453	-0.145158	-0.108991	0.010659	-0.131196	-0.245974	-0.114643	-0.005591	-0.056143	-0.072371	NaN	-0.128508	-0.058667	NaN	NaN	0.038432	-0.006967	-0.017429
YPL010W	0.066538	-0.015741	-0.016603	0.011601	-0.017136	-0.184415	0.015896	-0.033229	0.057840	0.106344	0.007786	-0.039401	-0.134255	0.023993	-0.064809	-0.116743	-0.044500	-0.088235	0.009663	-0.145188	-0.149445	0.027756	0.024075	-0.021552	0.053170	0.091050	0.060313	0.084350	-0.062697	0.005302	0.046166	-0.002633	-0.090995	-0.010173	-0.009799	-0.004549	0.015636	-0.017447	-0.025835	0.082148	-0.078898	NaN	0.055977	-0.061495	NaN	NaN	0.014029	-0.048671	-0.067795
YPL012W	-0.054226	-0.017799	-0.100970	0.019478	-0.013071	-0.067599	-0.116536	0.091749	0.041443	0.107883	-0.083515	-0.074296	-0.037511	0.062697	0.065650	-0.050606	0.063681	0.044892	-0.049478	0.110422	-0.023607	0.119077	0.059068	-0.073678	-0.048920	-0.119693	-0.196013	0.161021	-0.036681	0.013065	0.020504	0.155477	0.081155	0.086986	0.055088	-0.032102	0.067797	0.003699	-0.038499	0.060919	0.322425	0.514021	0.054281	0.036974	NaN	NaN	-0.016085	0.063691	-0.191235
TH304GLAB	NaN	NaN	NaN	NaN	NaN	NaN	NaN	NaN	NaN	NaN	NaN	NaN	NaN	NaN	NaN	NaN	NaN	NaN	NaN	NaN	NaN	NaN	NaN	NaN	NaN	NaN	NaN	NaN	NaN	NaN	NaN	NaN	NaN	NaN	NaN	NaN	NaN	NaN	NaN	NaN	NaN	NaN	NaN	NaN	NaN	NaN	NaN	NaN	NaN
TH294YLAB	NaN	NaN	NaN	NaN	NaN	NaN	NaN	NaN	NaN	NaN	NaN	NaN	NaN	NaN	NaN	NaN	NaN	NaN	NaN	NaN	NaN	NaN	NaN	NaN	NaN	NaN	NaN	NaN	NaN	NaN	NaN	NaN	NaN	NaN	NaN	NaN	NaN	NaN	NaN	NaN	NaN	NaN	NaN	NaN	NaN	NaN	NaN	NaN	NaN
TH296Y	NaN	NaN	NaN	NaN	NaN	NaN	NaN	NaN	NaN	NaN	NaN	NaN	NaN	NaN	NaN	NaN	NaN	NaN	NaN	NaN	NaN	NaN	NaN	NaN	NaN	NaN	NaN	NaN	NaN	NaN	NaN	NaN	NaN	NaN	NaN	NaN	NaN	NaN	NaN	NaN	NaN	NaN	NaN	NaN	NaN	NaN	NaN	NaN	NaN
YPL032C	-0.085903	-0.020950	-0.113259	0.036818	0.061233	-0.039460	-0.056132	-0.055090	0.034214	-0.101819	-0.041664	0.036187	-0.100488	0.061654	-0.037949	-0.090463	0.005502	0.071766	-0.056604	0.086714	-0.012925	0.034630	0.040553	-0.119241	-0.072536	-0.124079	-0.248252	0.067965	-0.057497	0.058679	-0.170319	-0.045441	0.002129	-0.075752	0.000784	-0.092898	-0.154913	-0.068085	0.007703	0.017397	-0.096240	-0.210890	-0.236950	-0.022993	NaN	NaN	-0.058933	0.018888	0.061636
YPL034W	0.044591	0.020224	-0.091038	-0.060706	0.030727	-0.028742	-0.029769	-0.072474	0.033412	-0.069131	0.006123	0.045701	-0.075744	-0.001335	-0.098478	0.006214	-0.074773	-0.029016	0.021563	-0.075941	-0.090545	0.077206	0.079181	0.017864	0.056633	0.052155	0.185040	0.138711	-0.147512	0.236641	-0.033431	-0.104949	-0.491398	-0.789326	-0.175254	0.002583	0.010780	-0.022641	0.045220	-0.032537	0.012311	NaN	-0.442244	-0.208840	NaN	-0.139357	0.009064	0.005127	-0.076884
YPL036W	-0.211717	-0.149273	-0.403363	0.054518	-0.049902	-0.127938	-0.162182	-0.141769	0.049772	-0.011532	-0.076715	0.013253	0.012299	0.028508	0.076621	-0.111964	0.023670	0.083771	-0.218174	0.182379	0.133717	0.029385	0.074696	-0.093255	-0.090116	-0.130643	0.250138	-0.026773	0.011280	-0.058716	-0.105816	0.072664	0.094581	-0.000030	0.000086	-0.035934	-0.011910	0.013545	-0.026451	-0.016245	-0.048142	-0.235910	0.054873	0.039106	NaN	NaN	-0.168748	0.089025	0.055049
Q0060	-0.227123	-0.116508	-0.571214	0.033364	0.013251	-0.137342	-0.115423	-0.129126	-0.092368	-0.048015	0.077642	0.186477	-0.050628	0.100385	0.242488	0.145742	0.567087	-0.075373	-0.371657	NaN	0.290098	0.282552	-0.073976	-0.087342	-0.045216	NaN	0.548163	-0.060833	-0.927441	-0.029199	-0.629352	0.140248	-0.325690	0.208691	-0.071298	0.104872	-0.222956	0.136243	0.171734	-0.004824	-0.256079	-0.087937	-0.357337	-0.095803	NaN	0.233111	0.013594	-0.014151	NaN
Q0070	-0.200628	0.018565	-0.798269	0.063967	-0.010084	-0.048486	-0.005977	0.136263	-0.276856	0.043500	-0.075405	-0.073139	-0.018994	0.160917	0.118316	0.220719	0.123759	0.099537	-0.083734	-0.136117	-0.004119	0.034596	-0.133322	0.083618	0.133270	-0.122465	0.057883	0.158022	-0.154578	0.173946	0.158849	0.157509	-0.091629	-0.023001	0.259914	0.316725	-0.625332	0.136713	0.034133	-0.142119	-0.011762	-0.092483	-0.007472	0.034146	NaN	0.023849	-0.003954	0.025420	0.260022
Q0080	-0.216764	-0.076269	-0.800000	0.619187	-0.136490	NaN	-0.476288	-0.073313	-0.238563	NaN	-0.192125	-0.026178	-0.167325	0.203428	0.271147	0.271572	0.115817	0.269686	-0.338050	-0.597035	0.501204	-0.170633	-0.562297	-0.637354	NaN	NaN	0.505875	-0.185672	0.073932	0.067651	NaN	0.202219	NaN	NaN	0.103406	0.191263	-0.566954	-0.169410	-0.011638	-0.129476	-0.080384	NaN	0.071823	-0.081027	NaN	NaN	0.237999	-0.371706	NaN
YAR007C	0.022982	0.038118	-0.015162	0.045105	0.002830	-0.065678	0.000904	0.148945	-0.060826	-0.084675	0.026893	0.031730	-0.031270	0.026110	0.056995	0.002171	0.045144	0.063891	-0.071953	0.198835	0.035284	0.044955	0.020296	-0.079307	-0.013506	-0.312256	0.304974	0.037501	0.044813	0.097791	0.006250	-0.007384	0.141798	0.020930	-0.058284	0.066364	0.045957	0.029356	0.057349	0.010070	0.085332	NaN	0.058107	-0.008288	NaN	NaN	0.023423	-0.325690	-0.027921
YAR009C	-0.082504	0.001548	-0.001657	0.066844	-0.019470	-0.023946	-0.177447	0.889153	-0.039069	0.018915	0.010865	0.010419	0.158672	0.087543	0.108419	0.797022	0.038917	0.107591	-0.069717	0.025927	-0.051812	0.014444	-0.007118	0.077907	-0.038095	0.496843	0.287708	-0.043816	0.130169	0.031046	-0.042000	0.045052	-0.034103	0.000549	0.175691	-0.085386	-0.018053	0.024304	0.006076	-0.000547	0.253443	NaN	0.055729	0.030870	NaN	NaN	-0.060911	0.048407	0.147670
YAR014C	-0.000319	0.066349	-0.178997	0.012771	-0.015392	-0.189843	-0.104228	0.091283	-0.023838	0.029750	0.020965	-0.025832	0.053319	0.036587	0.047368	0.067843	0.091915	0.044206	-0.049165	NaN	0.018187	0.021909	-0.036674	-0.043902	0.002546	-0.115163	NaN	0.145644	-0.009483	0.048604	0.110723	0.041606	-0.032961	0.000562	0.030355	-0.042759	-0.257326	-0.065119	-0.039878	0.023356	0.047419	NaN	0.013941	-0.003131	NaN	NaN	-0.011015	0.061123	0.030496
YAL003W	0.028822	-0.012815	-0.182439	0.107149	0.005330	-0.222267	-0.079438	0.061200	0.073822	0.061786	-0.010813	-0.042770	-0.049060	0.023915	-0.047261	-0.169522	-0.059525	0.010314	0.010769	-0.094862	-0.155281	-0.005245	-0.052249	0.004207	0.037775	-0.306908	NaN	0.037479	-0.036052	0.064130	0.100541	0.021378	-0.175591	0.052554	0.103088	-0.066083	-0.055618	0.014716	0.009369	0.060384	-0.142855	0.242373	0.085257	-0.027962	NaN	NaN	-0.037301	0.038039	-0.082456
YAL005C	-0.012168	0.026113	-0.157274	0.152634	-0.078737	-0.015833	-0.005722	0.053461	-0.067961	-0.104055	-0.035050	0.153475	0.179018	0.128029	0.187733	0.335441	0.062729	0.138942	0.014078	0.093807	0.071387	0.012383	-0.037695	-0.068406	-0.053401	-0.097672	NaN	-0.097249	0.099261	0.056150	0.011549	0.005646	0.179891	0.119541	-0.313189	0.099688	-0.046500	0.062811	-0.040250	0.128583	0.210969	NaN	0.001728	0.082381	NaN	NaN	-0.077878	0.041501	0.027696
YAL008W	0.098145	0.031830	0.116848	-0.039135	0.049022	-0.190520	0.156698	0.038049	0.064941	-0.039890	0.026684	0.184203	0.001340	0.021942	0.038769	-0.056898	-0.019450	-0.091412	-0.010301	-0.408323	-0.015636	-0.005891	-0.033050	0.085888	0.012840	-0.008366	-0.034506	-0.052627	-0.012955	-0.015231	-0.008230	-0.058578	0.006979	-0.060075	-0.003573	-0.041051	-0.066304	0.059104	-0.044956	-0.299792	0.013510	0.162270	0.021940	0.053930	NaN	NaN	0.052067	-0.059383	0.100357
YAR062W	-0.182578	-0.122107	-0.083259	0.171945	0.038339	-0.258344	-0.126351	-0.031798	0.008216	0.001097	-0.131014	-0.012836	0.065501	0.138753	0.037114	-0.066290	-0.013521	-0.029781	-0.042444	0.392072	0.043999	0.025254	-0.090616	-0.076411	-0.165133	0.051692	0.157682	-0.161629	-0.026597	-0.027805	-0.147732	0.142602	0.424725	0.044596	0.020255	-0.274208	-0.371154	-0.094165	-0.072353	-0.090384	0.082301	0.664290	-0.117380	0.143231	NaN	NaN	-0.018885	0.011337	-0.157006
YAR066W	-0.235146	0.000830	0.028593	0.282291	0.128011	-0.222680	-0.120871	0.065227	0.067909	-0.013070	-0.007071	-0.048711	-0.079702	0.157087	0.115403	-0.073694	0.007680	0.088023	-0.159953	-0.319791	0.057043	0.029971	-0.003895	-0.261068	-0.135990	-0.161052	-0.161802	-0.041469	-0.235606	0.028045	-0.031513	0.272218	0.346738	-0.050711	-0.182604	-0.017565	0.078556	-0.093563	-0.013676	-0.053717	0.025309	-0.560102	-0.270786	0.125238	NaN	NaN	-0.018896	0.025887	-0.184146
YAR069C	-0.019802	0.030210	-0.032666	0.019728	-0.042812	-0.143861	0.015493	-0.015967	-0.016412	0.037326	0.049182	-0.083692	0.035710	0.024973	0.044258	0.105768	0.029438	-0.003518	-0.030852	-0.301654	-0.001822	0.009809	-0.029507	-0.008819	0.029242	-0.055620	-0.073628	0.129163	-0.068759	-0.017620	-0.007405	0.051246	0.139075	-0.032220	0.052415	0.012973	-0.089318	-0.065646	0.012415	0.010521	0.009450	NaN	-0.082305	0.024934	NaN	NaN	0.001913	0.013251	-0.065273
YAL028W	0.050742	0.016039	-0.185065	-0.072026	-0.122088	0.005194	0.327622	0.044231	-0.031685	0.045627	-0.040395	-0.084077	-0.066037	0.015059	-0.024656	0.075923	-0.179451	-0.028986	0.003997	-0.082922	-0.089517	0.018568	0.179511	0.009064	0.057977	-0.315366	0.034265	-0.006990	-0.006224	-0.000523	0.063680	-0.098918	-0.050449	-0.282569	-0.028657	0.079697	-0.187115	-0.006096	-0.003215	-0.100474	0.075264	0.056318	-0.034206	0.160885	NaN	0.095319	0.092920	-0.230311	0.104662
YAL030W	0.138490	0.088781	0.246922	-0.031463	-0.038956	-0.041256	0.099204	-0.077359	0.075055	-0.012363	-0.005838	0.019021	-0.070469	0.033396	-0.052454	-0.126250	-0.064483	-0.167459	0.025904	-0.228308	-0.249040	0.030380	0.120999	0.028294	0.199311	-0.031648	-0.135763	0.020452	-0.212397	-0.013374	0.064279	-0.110991	-0.108355	-0.066726	0.012424	-0.022770	0.071792	-0.021063	0.032130	-0.038234	0.139942	-0.033415	0.045551	-0.067635	NaN	-0.005184	0.298044	-0.059031	-0.014221
YAL032C	0.027285	0.045951	-0.227792	-0.001654	-0.126398	-0.110604	-0.125497	0.080779	-0.087818	0.090911	-0.097714	-0.017125	-0.040179	0.093797	0.104818	0.094277	-0.078298	-0.017541	-0.107657	NaN	0.081983	-0.003589	0.743090	-0.000183	0.003764	-0.033342	0.276189	0.127167	-0.144880	0.033191	0.162373	-0.007929	0.531651	-0.383803	0.033646	0.131881	-0.186824	-0.042973	0.033673	-0.075620	-0.093133	-0.089719	-0.409806	0.081389	NaN	-0.004410	0.094143	-0.012171	-0.101497
YBL014C	-0.117074	-0.039248	-0.280780	0.041324	0.009002	-0.128257	-0.239585	0.058773	0.125342	0.026571	-0.064666	-0.096120	0.023141	0.065843	0.007303	-0.059649	0.082027	0.012653	-0.076879	0.546248	0.099564	0.037593	-0.048948	-0.153654	-0.081495	-0.146978	0.375164	0.044163	-0.061599	0.008390	-0.020288	0.176414	-0.013062	0.125811	-0.025105	-0.079005	0.012669	-0.063626	0.002631	-0.038281	0.160765	-0.068857	-0.040232	0.090240	NaN	-0.036063	-0.077113	0.097919	-0.275620
YBL016W	-0.026548	-0.007680	-0.468060	0.087328	-0.032357	-0.220176	-0.197215	0.608892	-0.049045	0.332058	0.020098	-0.080531	-0.117265	0.091472	0.091976	-0.124722	-0.111638	0.149295	-0.054101	0.308078	0.214964	0.026795	-0.088055	0.069633	-0.044698	-0.003197	0.154150	0.072595	-0.239392	0.048425	0.178352	0.095928	0.010156	0.049764	0.234011	0.130612	-0.485433	-0.082954	-0.009274	-0.088575	0.353571	0.054087	-0.453794	0.081157	NaN	0.033721	0.031701	0.008330	0.913122
YBL018C	0.125167	0.112344	0.182812	-0.089253	-0.023246	-0.087402	-0.102293	-0.063800	0.140229	0.065763	-0.169355	-0.118562	-0.148635	-0.013968	-0.036880	-0.180497	-0.058011	-0.092880	0.003367	-0.044246	-0.088608	0.022444	0.079212	0.028797	0.159759	0.000642	0.119393	0.199072	-0.186457	-0.071244	0.002864	-0.052493	-0.226569	-0.025200	-0.040440	-0.004632	-0.139205	-0.121053	0.047555	-0.049500	0.031297	-0.013424	-0.010769	-0.160515	NaN	-0.055847	0.261890	0.036763	-0.083933
YAL049C	0.067227	0.034785	0.110623	-0.050862	-0.016455	-0.007007	-0.062229	-0.050664	-0.000362	-0.028539	0.046348	0.079803	-0.068361	0.040386	-0.017948	-0.021945	-0.047064	-0.064819	-0.048971	0.072468	0.024185	0.034426	-0.029032	-0.052392	-0.008218	-0.296683	-0.425894	0.089151	0.055231	0.029861	0.023844	0.011095	-0.065620	-0.068649	-0.053880	0.039551	0.029970	0.044088	-0.045156	0.040254	-0.038848	0.002548	-0.020568	0.009567	NaN	0.037511	-0.020890	-0.078133	0.048352
YAL053W	-0.034725	0.030392	-0.016380	0.004434	0.029902	-0.054850	0.039484	0.077885	-0.086653	-0.096480	0.073409	0.058353	0.030773	0.054580	0.037097	0.122190	0.026790	0.034143	-0.068866	-0.046845	0.094670	0.054131	0.003123	0.075422	-0.051725	-0.168269	-0.085929	-0.235204	0.043872	-0.024319	-0.019724	0.060231	0.103859	-0.051411	-0.094783	-0.037957	0.205001	-0.143871	0.091469	0.261867	0.084503	NaN	0.082929	0.024436	NaN	NaN	-0.039886	0.027003	0.030095
YAL055W	0.114475	0.052918	-0.071177	-0.003737	-0.025612	-0.142477	0.025149	-0.085217	-0.033818	0.013940	-0.005718	0.042784	-0.033709	0.058896	-0.046821	-0.037295	-0.008189	-0.074616	0.008915	0.004988	0.041845	0.066980	0.085537	0.072967	0.119557	-0.094159	-0.288456	0.066461	-0.230332	-0.014084	0.044359	-0.055035	-0.314460	-0.256544	-0.016300	0.034019	-0.234441	-0.021102	-0.071702	0.067692	0.026888	0.037351	-0.160626	-0.222498	NaN	0.057375	0.049891	0.014575	0.012457
YBL038W	0.060606	0.000997	0.117634	-0.039792	0.074623	-0.078951	-0.048112	-0.097963	0.069135	-0.044147	0.025137	0.024602	-0.057717	0.021874	-0.090983	-0.081271	-0.045149	-0.112583	-0.055442	-0.129358	0.002351	0.040092	0.025557	-0.037497	0.012231	-0.069030	0.038019	0.054492	-0.123534	0.064155	0.029164	-0.085443	-0.154558	-0.102541	-0.048502	0.163677	0.085224	-0.042431	0.017388	0.087739	0.026701	0.010555	-0.045109	-0.136344	NaN	0.012746	0.060434	-0.016563	-0.069309
YBL040C	0.021568	-0.028554	0.047602	0.064653	0.008249	-0.168824	0.009353	-0.002655	-0.078709	0.004160	0.027920	-0.016151	-0.078997	0.002297	0.000121	-0.049385	-0.048430	-0.063283	-0.066208	-0.047766	-0.042954	0.017314	0.033931	0.018918	0.009148	-0.078727	0.205075	-0.016713	0.027757	-0.044485	-0.003563	-0.034003	0.050989	-0.002995	-0.041893	0.028275	-0.021019	-0.036564	0.028905	-0.006273	-0.104123	0.032897	0.041917	-0.054268	NaN	0.074782	-0.033190	0.009220	0.001578
YBL042C	-0.069433	NaN	-0.848485	-0.185803	0.056695	0.232934	0.005248	NaN	0.333084	0.043724	-0.158538	0.002111	0.871889	-0.376409	-0.128387	0.120760	0.018233	0.065766	-0.126307	NaN	-0.110921	0.054409	0.045911	0.056665	0.040858	0.094899	0.104281	0.124584	-0.035294	-0.000339	0.007284	-0.578277	NaN	NaN	-0.020130	-0.018102	0.031084	0.022756	-0.065419	0.029329	-0.092496	-0.054010	NaN	-0.107439	NaN	-0.006844	-0.114031	0.649497	0.030537
YBR133C	-0.053939	-0.030027	-0.059426	0.049281	-0.079027	-0.055349	0.025149	0.068076	0.041873	-0.052778	-0.030241	-0.002025	0.079014	0.001306	0.035296	0.126336	0.022470	-0.026780	-0.028712	0.147108	-0.041979	0.040338	-0.050500	-0.082927	-0.062317	-0.047358	0.233400	0.133689	0.070486	-0.056718	-0.072205	0.079818	0.111559	-0.009328	0.038251	-0.002920	0.136010	-0.044363	-0.027199	0.070653	-0.003730	0.045919	0.007257	0.026735	NaN	0.086965	-0.052998	-0.040177	0.015566
YBR135W	0.001974	0.013739	-0.014579	0.047231	-0.027358	-0.197979	-0.008140	0.040531	0.084746	0.000073	0.022378	-0.034091	-0.032568	0.019779	0.018477	0.050370	-0.021339	-0.118443	-0.002982	NaN	-0.084002	0.021363	-0.066375	-0.054579	-0.028055	0.077412	NaN	-0.038178	0.104040	-0.043944	0.000272	0.026647	-0.041675	-0.064446	0.032863	-0.103006	-0.219778	-0.009550	0.002222	-0.043223	-0.087746	-0.029604	-0.072622	0.009440	NaN	-0.004746	-0.070123	-0.024538	-0.240556
YBR137W	0.106330	0.015922	0.275095	-0.029650	-0.048641	-0.040278	0.111395	-0.098444	0.072040	-0.067544	0.018036	0.092660	-0.061981	0.023431	-0.005756	-0.039099	0.008459	-0.157018	0.064076	-0.224528	-0.229615	0.015855	0.008335	0.049824	0.045561	0.105417	NaN	-0.042521	-0.059264	-0.016296	0.030448	-0.019848	-0.030754	-0.033655	-0.041257	-0.036414	-0.197377	0.107684	0.109239	-0.043080	0.091270	-0.063962	-0.025832	-0.135063	NaN	0.018376	0.063770	-0.068568	-0.021005
YBR228W	0.077207	0.001618	-0.073451	-0.054905	-0.084300	-0.143854	-0.056561	-0.000922	-0.027069	0.100592	-0.014308	-0.074548	-0.049229	0.038818	-0.070732	0.076452	-0.027008	-0.017989	0.017299	-0.124849	-0.078656	0.087368	-0.010126	0.095160	0.023255	0.027103	NaN	0.095057	-0.036779	-0.050839	0.085438	-0.004367	-0.349274	-0.032839	0.018466	0.028863	-0.619494	-0.037722	0.102573	0.056820	0.006397	0.006134	-0.254661	-0.117476	NaN	0.029638	0.018439	0.021346	-0.047814
YBR230C	-0.044824	-0.086890	0.083823	0.139673	-0.037107	-0.440453	0.241148	-0.032099	-0.007848	-0.165753	0.098636	0.128437	0.062720	0.094270	0.020000	0.003233	-0.038839	-0.030799	-0.092888	0.309318	-0.210497	0.066911	0.097508	0.048645	0.035779	0.400465	NaN	-0.238999	-0.038225	-0.011487	0.016776	-0.124318	-0.243947	0.030992	0.009905	-0.113227	0.201233	0.039841	0.196671	-0.049268	-0.008856	-0.012333	-0.043969	0.020511	NaN	0.081957	0.001607	-0.177020	-0.052292
YBR232C	-0.070801	-0.018089	-0.287598	0.062833	0.010432	-0.234391	-0.101262	-0.033742	0.019720	-0.007718	-0.099699	-0.012331	-0.106269	0.081425	0.184735	0.227093	0.056414	0.168865	0.024138	-0.163287	0.031228	0.068423	0.024943	-0.020144	-0.068486	-0.015449	NaN	-0.039221	-0.031484	0.049881	0.021759	-0.032322	-0.430944	0.012810	0.036262	0.114876	-0.000545	0.073204	0.108508	-0.071861	0.048287	-0.095217	-0.192595	0.037097	NaN	0.021045	-0.063590	0.033618	-0.201358
YBR157C	-0.046072	0.063102	-0.095715	0.113286	-0.000154	-0.267545	-0.034577	0.237308	-0.063370	-0.048223	0.008689	-0.029142	-0.145988	0.073430	-0.090710	0.096200	-0.170706	0.114585	0.005547	-0.289169	0.017455	0.009339	-0.009713	-0.150946	-0.082028	-0.031921	0.179427	0.064283	0.011163	0.074767	-0.075376	-0.039038	0.175069	-0.248618	0.080942	0.131812	-0.512950	0.017931	0.026410	-0.253258	-0.031065	-0.582355	-0.461149	0.064173	NaN	-0.189871	-0.055100	0.037477	0.600349
YBR159W	0.030659	0.002856	0.037880	-0.017853	-0.015872	-0.086027	-0.007794	-0.025951	0.059213	0.025493	-0.039343	-0.007603	-0.183658	-0.008495	0.002083	-0.189325	-0.026879	-0.125898	-0.034617	-0.291985	0.029227	-0.009579	-0.037113	-0.002129	-0.012342	-0.096542	0.117615	0.086717	0.065744	-0.003238	-0.031151	0.001911	0.167378	0.000201	0.076235	0.012177	0.014437	-0.014593	-0.055183	0.009114	-0.068247	NaN	0.029930	-0.034393	NaN	NaN	-0.077912	-0.050614	0.016903
YBR161W	-0.028590	-0.032789	0.086301	-0.003127	-0.065478	-0.063044	0.023522	-0.013214	0.059188	-0.092760	-0.032652	-0.057110	0.056179	0.040704	-0.038964	-0.098842	-0.107658	-0.093633	0.016602	-0.071112	0.003684	0.032882	0.022280	-0.011130	-0.067487	0.049914	-0.012558	0.046345	-0.003177	-0.051968	-0.057902	-0.046454	-0.036327	0.019912	0.078231	0.048535	0.079807	0.110336	-0.113697	-0.012191	0.022059	NaN	-0.149387	0.050839	NaN	NaN	-0.057092	0.004794	-0.005523
YBR252W	0.083648	0.069909	0.105553	-0.048890	-0.001827	-0.022483	-0.030858	-0.121449	0.140148	-0.018023	0.059018	-0.054272	-0.084890	-0.013147	-0.074815	-0.177905	-0.017652	-0.094727	0.013370	-0.008947	0.028817	0.017448	0.004503	0.001441	-0.002837	-0.099355	0.121178	0.111778	-0.069485	0.006865	0.024578	-0.012673	0.063076	-0.048889	0.022282	0.009593	0.056407	-0.034970	0.023853	-0.013886	0.029421	-0.290822	-0.035183	-0.060629	NaN	0.462703	0.088326	-0.036143	-0.068886
YBR254C	0.091165	0.029185	0.130709	-0.004076	-0.097335	-0.044865	-0.080618	-0.002748	0.075671	0.051556	-0.006952	-0.064733	-0.121713	0.014759	-0.007692	-0.083810	-0.007221	-0.095892	0.010720	0.112367	-0.043576	-0.000573	0.023492	-0.034867	0.018605	0.028640	0.113913	0.143388	-0.099804	-0.018995	0.058484	-0.004962	-0.022941	-0.000430	0.029912	0.059092	-0.066651	-0.055220	0.015942	-0.024532	-0.182744	0.090140	-0.166292	-0.048895	NaN	NaN	-0.008190	-0.013163	-0.051081
YBR256C	0.081668	0.007839	0.063906	0.052129	-0.064879	-0.114612	0.029115	0.089841	0.116857	0.106496	0.007253	-0.041410	-0.023759	0.036485	-0.041952	0.003574	-0.033860	-0.072231	0.039138	-0.017229	-0.147085	-0.014665	0.346295	-0.001854	0.047123	0.181947	0.201009	0.110935	-0.061217	0.054428	0.079628	-0.045413	0.030651	-0.043055	-0.165219	-0.019924	0.000944	-0.005398	0.029089	-0.011066	-0.087666	0.514021	0.074333	-0.139832	NaN	NaN	0.016087	-0.017867	0.020299
YBR180W	0.059335	-0.047138	0.030451	0.024525	-0.218719	-0.074117	-0.060613	-0.135585	0.126498	0.013996	-0.050367	-0.051407	-0.231648	-0.047632	-0.086522	-0.222995	-0.117123	-0.138290	0.101465	-0.127334	-0.231334	0.029673	-0.003059	0.081112	0.127633	0.037179	-0.229560	0.233791	-0.225171	-0.018550	0.098119	-0.006632	-0.186964	0.054710	0.057880	0.068726	0.099746	-0.058843	0.000795	-0.065904	0.117900	NaN	0.015732	-0.037539	NaN	-0.139357	0.224798	-0.010946	-0.043931
YBR182C	0.056877	-0.016382	-0.039175	0.008022	-0.006123	-0.058592	-0.038730	-0.011924	0.044387	0.102551	0.031612	-0.019235	-0.088755	0.013775	-0.015988	-0.048374	-0.087428	-0.070862	-0.068456	0.026346	0.074758	0.057214	0.080056	0.015411	-0.024050	0.125526	-0.251787	-0.091581	-0.048856	-0.145018	-0.009329	0.094461	-0.127528	0.090961	0.076345	0.053600	-0.121358	-0.004822	0.025209	-0.049713	-0.171165	-0.020745	0.087706	0.062225	NaN	0.602447	0.013043	0.024510	-0.009238
YBR184W	0.090948	0.012937	-0.211594	-0.129869	-0.112421	0.028969	-0.091757	-0.126296	0.108380	0.084099	-0.124207	-0.065610	-0.123884	0.045217	-0.101992	-0.083483	-0.032962	-0.029538	-0.075660	0.545577	0.202540	0.008487	-0.034602	0.029041	0.066120	0.174749	0.209193	0.232650	0.014306	0.130725	0.115628	-0.119780	-0.249504	0.119378	0.050078	0.078265	-0.413956	0.064904	-0.124918	-0.040493	0.009428	NaN	-0.234136	-0.183232	NaN	NaN	-0.016919	-0.027587	-0.017982
YBR276C	-0.013518	-0.033217	-0.027347	-0.125715	-0.038806	0.007911	-0.075245	0.015379	-0.011285	-0.101029	0.009196	0.037614	-0.005698	0.000720	0.039959	0.082988	0.021187	0.055675	-0.030519	-0.002094	0.045110	-0.001515	0.027660	-0.054681	-0.018081	-0.047936	-0.009056	0.182765	0.028224	0.066404	-0.022649	0.058082	-0.063162	0.101057	0.011996	0.000648	0.008512	0.026693	-0.059349	-0.007580	0.159002	NaN	-0.121654	-0.014990	NaN	NaN	-0.029157	0.022622	-0.014810
YBR278W	0.151726	0.011001	-0.218137	-0.046509	0.046328	-0.200465	-0.080674	-0.042486	-0.039846	0.038748	0.011893	0.040111	-0.237045	-0.036250	-0.007832	-0.077199	-0.080797	-0.011463	-0.001675	NaN	0.014207	0.033499	0.059440	0.469336	0.187216	0.131972	0.262412	0.120979	-0.091747	0.015146	0.031308	-0.083050	-0.416296	-0.002734	-0.027385	0.208235	-0.269557	-0.190442	-0.018954	0.068429	-0.059554	0.540557	-0.281528	-0.182136	NaN	NaN	0.111448	-0.067044	-0.032925
YBR280C	0.054667	-0.068887	-0.170729	0.027826	-0.004652	-0.049258	-0.026838	-0.088994	-0.077015	-0.033066	0.039289	-0.021836	-0.056391	0.059440	0.026426	0.053100	-0.042393	0.034960	0.031397	-0.055294	-0.030220	-0.004781	0.049892	0.055915	0.057339	0.109834	-0.015166	0.013068	0.148934	0.058986	0.083735	-0.082314	0.061477	-0.018636	-0.075577	0.019272	0.077182	0.040963	0.049939	0.192133	-0.012160	NaN	-0.242892	-0.004210	NaN	NaN	0.100761	-0.054567	0.111143
YBR204C	0.052045	-0.069181	-0.027620	0.009743	0.053798	-0.049286	0.049913	0.030521	0.039845	0.000654	0.011120	0.104461	-0.058768	0.062020	-0.010436	0.026952	-0.053093	-0.013564	-0.128925	0.187111	0.035464	0.005137	-0.066844	-0.034395	-0.033285	-0.045971	-0.265427	0.034442	0.163660	0.067535	-0.088140	-0.015969	-0.028849	-0.071344	0.019308	0.046568	-0.059137	0.032639	0.074419	-0.016992	-0.094793	NaN	-0.123924	-0.050834	NaN	NaN	-0.055947	-0.005633	0.085800
YBR206W	0.045287	-0.035787	-0.100718	-0.062873	0.037241	-0.004740	-0.017379	0.010940	0.025320	0.008511	0.028204	-0.011655	-0.057785	-0.032809	0.016442	-0.083353	-0.035431	0.009912	-0.089868	0.037228	0.048934	0.016178	-0.015433	-0.011726	-0.040673	-0.080154	-0.082674	0.145677	0.054417	0.109426	-0.071851	0.067923	0.069298	-0.008371	0.064749	0.036671	0.020123	0.035993	-0.039848	0.013300	-0.039836	NaN	0.027107	-0.021243	NaN	-0.012220	-0.038853	-0.023605	0.004807
YBR208C	0.005720	-0.311099	-0.383583	-0.091648	-0.100173	0.002452	0.017118	-0.072578	-0.041391	-0.097926	-0.072565	-0.028135	-0.121348	-0.040720	-0.016211	0.117232	-0.077005	0.090315	0.117975	1.382861	0.138220	0.125820	0.466546	0.212902	0.003348	0.303697	-0.231777	0.064884	0.115373	0.079641	-0.023040	-0.006229	-0.220221	-0.004448	-0.051434	0.072434	-0.152118	0.014167	-0.045553	0.080210	-0.035070	NaN	0.125934	0.168280	NaN	0.085932	-0.030973	-0.174849	0.096177
YBR300C	-0.157790	-0.294399	-0.548095	0.065990	0.006872	-0.075564	-0.054055	-0.029705	0.103770	-0.077681	-0.016664	-0.106172	-0.067100	0.148866	0.071489	-0.169731	0.001198	-0.041532	0.027109	-0.032559	0.041509	-0.010045	-0.019877	-0.342231	-0.088387	-0.208549	-0.180569	-0.075845	0.174955	-0.017435	-0.035625	0.241668	-0.491942	-0.045759	-0.031940	0.065952	-0.353991	0.072752	0.012164	0.073312	0.206690	NaN	-0.408940	0.070260	NaN	NaN	-0.052144	0.037293	-0.030660
YBR302C	-0.004833	-0.099561	-0.019450	-0.030299	-0.013827	-0.117456	0.035669	0.043502	0.059770	-0.038203	-0.047528	0.056360	-0.052709	0.016779	-0.042627	0.016664	-0.089988	-0.094056	-0.056531	0.027076	-0.045298	0.042235	0.020805	0.023164	-0.037746	0.021524	NaN	-0.053826	0.183410	-0.075028	-0.071866	-0.049536	0.009461	-0.058198	-0.004200	0.027658	0.026111	-0.009276	-0.025257	-0.010583	-0.031203	NaN	0.090371	0.075511	NaN	NaN	-0.055213	-0.051452	0.068927
YCL001W-A	-0.081088	-0.178633	-0.364044	-0.062781	-0.060010	-0.043555	0.268494	0.058505	0.059205	-0.089805	0.011296	-0.058159	0.099745	0.037024	-0.002271	-0.302111	0.295800	-0.030582	-0.185738	-0.169956	0.152561	0.094048	-0.055536	0.004869	-0.031729	-0.013299	NaN	-0.066448	0.190866	-0.103604	-0.067421	0.071591	-0.523373	NaN	-0.027747	-0.045720	0.014935	-0.109279	0.025578	-0.077577	-0.036210	NaN	-0.236892	0.017155	NaN	NaN	-0.039192	-0.258024	0.074966
YDL040C	NaN	NaN	NaN	NaN	NaN	-0.029025	NaN	NaN	-0.530338	NaN	-0.017824	-0.058516	0.000529	0.047812	-0.010777	-0.005640	-0.023881	0.039069	-0.131340	NaN	NaN	NaN	0.053027	NaN	NaN	NaN	NaN	0.149160	NaN	NaN	NaN	0.044684	NaN	NaN	-0.016892	-0.057171	-0.163768	0.009794	0.078787	0.047959	-0.029007	-0.030091	NaN	0.051899	NaN	0.117322	-0.061767	NaN	-0.018293
YDL042C	NaN	-0.312882	NaN	-0.061105	NaN	0.359523	NaN	0.474384	NaN	NaN	-0.027024	-0.016831	-0.096805	-0.012057	0.001953	-0.133346	-0.026708	-0.038072	-0.048884	NaN	NaN	NaN	NaN	NaN	NaN	NaN	NaN	0.085390	NaN	NaN	NaN	0.069289	NaN	NaN	NaN	NaN	NaN	NaN	NaN	NaN	NaN	NaN	NaN	0.010141	NaN	NaN	-0.029750	NaN	-0.111840
YDL044C	0.029876	-0.036187	-0.035812	-0.045213	0.032902	-0.168763	-0.115284	0.334102	0.023929	-0.064393	0.164821	-0.237053	-0.478888	0.554002	0.219789	NaN	0.241381	0.405393	0.010912	-0.163334	-0.051283	0.037866	0.003367	0.030957	0.061804	0.045412	NaN	0.011798	-0.076989	0.080882	0.073381	-0.040962	-0.069804	-0.047728	-0.051653	-0.014994	-0.244036	0.044851	0.128921	-0.176945	-0.024359	NaN	-0.161958	NaN	NaN	NaN	0.156562	-0.019702	-0.007013
YDL133W	0.104960	-0.127668	-0.189640	-0.094022	-0.019893	-0.100328	-0.036470	-0.034320	0.152402	-0.225415	-0.014900	0.069912	-0.010973	-0.017521	-0.062520	0.050922	0.055909	-0.057332	-0.088666	0.503197	-0.091636	0.005670	-0.036100	0.131262	0.036565	0.139518	0.130251	0.115286	0.017649	0.144745	0.064808	-0.179593	0.069472	-0.074897	-0.033528	0.102051	-0.079518	0.085450	0.106449	0.044883	0.035869	0.072531	-0.213636	-0.084429	NaN	-0.178004	-0.028117	0.073588	0.119626
YDL135C	0.110440	0.113224	-0.414823	-0.065577	-0.078817	-0.152838	0.093478	-0.042944	-0.183154	0.107177	-0.274065	-0.112538	-0.000516	0.228958	0.006879	0.040690	0.106580	0.106142	0.405370	0.724691	-0.086412	0.241692	-0.292034	-0.513988	-0.076003	0.418713	-0.211398	-0.077077	0.095632	0.026592	-0.100315	-0.210301	NaN	-0.074031	-0.042574	0.149757	-0.262334	0.093070	0.012963	-0.043806	0.256659	NaN	-0.757048	0.094312	NaN	NaN	0.023454	-0.289596	0.155726
YDL137W	0.065152	-0.049890	0.023827	-0.028738	0.031973	-0.109743	-0.019095	-0.131224	0.096615	-0.062705	-0.041084	-0.069684	-0.013429	0.019490	-0.063180	-0.203414	-0.054180	-0.104402	-0.017691	-0.105849	-0.033734	0.007938	-0.027530	0.033131	-0.009076	0.001468	-0.019688	0.253506	0.026998	-0.039422	-0.024968	-0.036855	0.041192	0.030333	0.057640	-0.011534	0.041314	-0.023703	0.021118	0.003444	-0.139267	NaN	0.075053	-0.052413	NaN	NaN	-0.053181	-0.005278	-0.093343
YDL063C	-0.045440	-0.019489	-0.115434	-0.095999	0.035974	0.070775	-0.091573	0.014466	0.040500	-0.064453	0.033557	-0.083503	-0.032759	0.039621	0.055430	-0.085776	0.002135	0.002372	0.052996	-0.206757	-0.034284	0.090377	0.028473	-0.078165	-0.039936	-0.156913	-0.055368	0.187789	-0.016745	0.020325	0.059897	0.054568	-0.014238	0.033196	0.066653	-0.018301	-0.026686	-0.077604	-0.046564	0.045074	0.041745	-0.109809	0.028824	0.048680	NaN	NaN	-0.012875	0.053039	-0.187357
YDL065C	0.043804	-0.066768	-0.059084	-0.023188	-0.014097	-0.059398	-0.090019	-0.032564	0.034360	-0.003596	-0.066413	0.008887	0.009514	-0.030824	-0.027131	-0.081073	-0.105603	-0.016257	-0.015287	0.308126	-0.170602	0.072935	0.108634	0.057895	0.178154	0.168227	0.149870	-0.015179	-0.130114	-0.057651	0.019148	-0.169525	-0.029349	0.024000	-0.074332	0.105305	0.045456	-0.059966	0.079785	-0.085210	-0.001285	NaN	0.060653	-0.117210	NaN	NaN	0.099549	0.026701	-0.193445
YDL067C	-0.030881	-0.102269	-0.025611	-0.096107	0.011476	-0.217760	0.028260	-0.214794	0.031880	-0.043570	-0.160680	0.056417	0.002637	-0.015606	-0.117623	-0.106794	-0.034128	-0.128786	-0.160814	-0.008983	-0.256683	0.036695	-0.012170	0.115849	0.073345	0.393356	0.188394	0.040261	-0.130293	-0.157028	-0.003972	-0.146989	-0.424546	-0.242707	-0.010209	-0.027629	0.054202	-0.036433	0.004529	-0.121288	0.036782	NaN	0.026072	-0.169530	NaN	NaN	0.161297	-0.011638	-0.124005
YDL157C	0.105761	-0.029269	0.004851	-0.090020	-0.014859	0.056060	-0.029309	-0.081986	0.156706	0.050507	0.015700	-0.006538	-0.073262	-0.013521	-0.044061	-0.135964	-0.066932	-0.081407	0.041436	-0.108096	-0.144604	0.060811	0.007367	0.030424	0.025528	0.002105	0.121013	0.070729	0.065227	0.046435	0.066540	-0.050156	-0.098125	0.001369	0.000738	-0.008829	-0.027950	0.014443	-0.003376	-0.026267	0.019545	NaN	0.132212	-0.097309	NaN	NaN	0.000368	-0.017148	-0.071794
YDL159W	0.006212	-0.155206	-0.139608	0.022498	-0.069382	0.067572	-0.018293	-0.020685	0.025928	0.101276	-0.004989	-0.003761	-0.050565	0.013088	0.047747	0.026341	-0.080718	-0.023365	-0.055868	-0.106675	-0.004734	0.064663	0.027592	0.022444	0.068774	0.129074	0.048031	0.055901	0.044255	-0.061483	0.025135	-0.027251	-0.001846	0.048742	-0.032414	0.044170	-0.054306	0.110931	-0.056007	0.001378	0.082487	0.366150	0.060028	0.026081	NaN	NaN	0.074134	0.029092	-0.092450
YDL161W	-0.100778	-0.256077	-0.078126	0.029398	-0.133613	-0.079803	0.050596	-0.017557	0.092757	0.058027	0.044566	0.023898	-0.067844	0.056232	0.032284	0.036881	-0.071538	-0.048015	-0.128203	0.335014	-0.043876	0.031531	-0.001539	0.048689	-0.026216	0.117221	0.115864	0.055800	0.119622	0.047667	-0.126719	0.021701	-0.024196	-0.118475	-0.025748	-0.100927	0.024728	-0.013178	-0.009411	0.023464	-0.041998	NaN	-0.101380	0.026081	NaN	NaN	-0.085511	-0.008898	-0.105341
YDL087C	-0.034874	0.056523	-0.100782	0.004375	0.026487	-0.035661	-0.198248	-0.020427	-0.084426	-0.065986	-0.003146	0.024791	-0.011057	0.036830	-0.134816	-0.120986	-0.010771	0.008136	0.076686	-0.057015	-0.036891	0.031334	-0.087377	-0.070491	0.097585	-0.065615	-0.564740	0.086147	-0.143045	-0.006513	0.017889	-0.013826	-0.298107	-0.008130	0.010239	0.064027	-0.217129	-0.060467	0.173170	-0.035821	-0.045079	-0.000464	-0.300393	-0.045551	0.033755	NaN	0.021401	0.044856	-0.115527
YDL089W	-0.008146	0.059278	-0.129119	-0.053848	0.033611	-0.050611	-0.073869	0.121089	-0.085821	-0.150554	-0.060134	0.036270	-0.020863	0.021882	-0.003965	-0.064166	-0.087537	0.033805	-0.093635	0.336819	0.009437	-0.024934	-0.157197	0.037472	0.001572	-0.008110	-0.085046	0.009536	-0.062271	0.069228	-0.032386	-0.083035	-0.083673	-0.046613	0.036954	0.030391	-0.035911	-0.047389	-0.007773	-0.015076	0.142319	NaN	-0.121496	0.019567	NaN	NaN	-0.053293	0.059335	0.186440
YDL091C	0.050446	-0.037187	-0.024208	-0.136877	-0.028732	-0.009317	0.017778	-0.142563	-0.020793	-0.126317	-0.110398	0.087068	0.098187	-0.053543	-0.056330	-0.018114	-0.022956	-0.095965	-0.044735	0.164622	-0.039226	-0.039545	-0.021120	-0.013464	0.097867	0.046294	0.063683	-0.007037	0.051400	0.083978	-0.062817	-0.105407	-0.117843	-0.048766	-0.006712	0.025518	-0.058153	-0.014139	-0.030736	-0.022071	0.006856	-0.062799	-0.114238	-0.046865	NaN	0.000387	-0.045894	-0.029180	-0.029601
YDL181W	0.062792	0.115479	0.078075	-0.091140	-0.014236	0.039693	-0.052764	-0.003222	-0.085189	0.040740	0.004544	-0.004934	0.069735	0.008449	0.014018	0.020774	-0.058137	0.007063	0.031938	0.113048	0.020479	0.025555	-0.068052	-0.069057	-0.037752	0.020316	-0.105280	0.079646	-0.060230	0.096080	0.073475	-0.038128	0.035800	0.018825	-0.017187	0.033215	0.037402	0.073316	0.032378	0.002746	0.114491	NaN	-0.078281	-0.024942	NaN	NaN	-0.016193	-0.015790	-0.071650
YDL183C	-0.118323	0.110004	-0.161588	-0.069294	-0.054500	0.197157	-0.038109	-0.127773	0.024603	-0.108616	-0.022888	0.004567	0.089285	-0.037337	0.038234	0.035935	0.047929	0.060342	-0.057293	-0.033962	0.116773	0.010227	0.049863	-0.117397	-0.068230	-0.109696	-0.025851	-0.077660	0.086920	0.032830	-0.212719	0.077323	0.227888	0.039732	-0.094015	-0.336769	0.010852	-0.210296	0.011909	-0.027974	0.316155	NaN	-0.220620	0.017004	NaN	NaN	-0.152573	0.030461	-0.074652
YDL185W	0.005628	0.126687	NaN	NaN	0.263661	NaN	0.169702	0.294744	-0.009077	0.168483	-0.306045	-0.050981	-0.019543	-0.064554	-0.056960	-0.093050	-0.785558	-0.063726	0.256797	NaN	-0.051287	0.392280	NaN	NaN	-0.080723	-1.316834	-0.154136	0.115002	0.071484	0.286054	-0.664649	NaN	NaN	NaN	-0.124374	-0.062629	0.004478	0.101490	0.001250	0.059755	0.156458	0.049514	NaN	NaN	-0.225519	0.000735	-0.112016	NaN	0.167681
YDL111C	0.006111	0.061156	-0.010777	-0.056481	0.073575	-0.113226	-0.022679	0.018065	-0.034218	-0.102427	-0.062690	0.001448	-0.051153	-0.010101	-0.023337	-0.115697	-0.056038	-0.091121	-0.023471	-0.265130	-0.078642	0.038079	-0.051271	-0.012755	-0.028904	-0.048782	-0.105069	0.032293	-0.028921	-0.047975	-0.004852	-0.028791	0.143921	0.056820	0.047030	0.009688	-0.037952	-0.028648	-0.067223	0.044810	-0.023674	0.045903	-0.075740	-0.053159	0.063904	-0.021889	-0.030076	-0.021283	-0.094741
YDL113C	0.004048	0.000739	-0.156327	-0.103283	-0.112013	-0.071097	-0.042384	-0.037177	-0.147154	-0.170398	-0.096775	0.046547	-0.031997	0.029149	0.023754	0.050860	-0.004713	0.025106	0.001523	0.558485	0.014245	0.042076	0.020024	0.081779	0.063582	-0.057290	0.373513	-0.011276	-0.033739	0.034342	0.029862	-0.061854	0.011665	0.103107	-0.099248	0.077973	0.149196	0.015731	-0.033815	0.063457	0.120187	-0.046189	-0.065223	0.014097	0.193629	0.115593	0.002622	-0.022753	-0.060384
YDL115C	0.062455	0.062483	0.014578	-0.023294	-0.006332	-0.139995	-0.057104	-0.043478	-0.103865	-0.063562	-0.001715	-0.000543	0.017030	0.022162	-0.081142	0.025503	0.011741	0.020497	-0.020330	-0.146311	-0.086927	0.010713	0.044180	0.054884	0.017651	-0.028956	0.216121	0.035183	-0.165443	-0.013218	0.052855	-0.118793	-0.114994	-0.140754	-0.101275	0.033870	-0.166877	0.084446	0.009748	-0.121094	0.020607	0.015616	-0.187888	-0.129244	-0.340768	0.032771	-0.003080	-0.011748	-0.004509
YDL205C	-0.000260	0.094642	0.015230	-0.007596	-0.016181	-0.099939	0.067933	-0.038051	-0.059983	-0.055248	0.039856	0.038309	0.046030	-0.006223	0.017891	-0.083177	-0.005989	-0.003563	-0.057030	-0.103892	0.050229	0.012689	0.027797	-0.029482	-0.050012	-0.035740	-0.504963	0.029222	0.031733	0.031576	0.038814	-0.007495	0.067344	-0.117519	-0.053699	-0.050850	-0.004239	0.008467	-0.005479	-0.009037	-0.002315	0.006671	-0.021731	-0.093984	0.072501	0.048797	0.004692	-0.037405	0.034210
YDL207W	-0.015282	0.047271	-0.090889	-0.075021	-0.061177	-0.205125	0.081846	0.027719	-0.062065	-0.050627	0.047525	-0.065859	-0.034014	-0.037234	0.041244	0.015710	-0.027283	-0.016390	-0.034117	NaN	0.019121	-0.009971	0.086995	-0.021611	-0.036359	0.067940	0.018307	-0.009072	0.035750	0.003506	0.025349	0.001497	NaN	NaN	-0.028509	0.139907	-0.034948	-0.004352	0.116607	0.000843	0.067732	0.029660	NaN	-0.055336	0.161948	0.066529	-0.013839	NaN	0.065262
YDL209C	-0.260883	0.213289	NaN	-0.281399	NaN	-0.291380	NaN	0.245679	-0.009443	NaN	0.193137	-0.078371	-1.297264	-0.360729	0.454142	0.068459	-0.110802	NaN	0.040842	NaN	0.024791	-0.024944	-0.051809	-0.065528	-0.047236	0.038111	-0.273360	0.122245	0.042342	0.109398	-0.148363	NaN	NaN	-0.399967	-0.238944	0.135575	-0.212869	0.274786	0.363861	0.027136	-0.238601	-0.226491	NaN	-0.048101	0.133816	-0.042158	-0.002821	NaN	-0.036376
YDR167W	0.098125	0.071292	0.071702	-0.058036	0.062986	-0.164635	-0.026286	-0.070565	-0.023841	-0.012913	-0.015525	-0.038488	-0.046141	-0.028031	-0.037680	-0.147445	-0.038120	-0.016471	-0.003398	0.315265	-0.082795	0.001639	0.060070	0.015827	0.079232	0.082848	0.367063	0.145131	-0.115112	-0.151653	-0.209801	-0.102215	-0.057309	0.034023	0.007149	-0.036114	-0.126138	-0.071720	-0.044712	-0.036064	0.013291	-0.018172	0.014646	-0.167855	0.030054	0.000989	-0.022727	-0.031065	-0.099580
YDR169C	0.010361	0.126359	-0.084143	0.016197	0.021769	-0.039849	-0.037917	0.024688	0.005296	-0.011668	-0.033147	-0.005440	0.048078	0.081077	0.070920	0.017800	-0.051014	0.017962	-0.222694	0.000430	0.081144	-0.012184	0.025425	-0.042968	-0.029199	0.097137	-0.316012	-0.006277	0.042696	0.049241	-0.001998	0.192873	-0.001676	-0.018239	0.017738	-0.022058	-0.303575	-0.019314	-0.218554	-0.058597	0.034242	0.054255	-0.034234	-0.051811	-0.112912	0.095279	-0.068174	-0.001725	0.067368
YDR170W-A	-0.311068	0.061095	-0.029142	0.052544	NaN	0.041704	NaN	0.748650	0.483931	NaN	0.025602	0.032863	0.186778	0.156861	0.113616	0.674962	-0.037728	0.051588	0.041342	0.109492	-0.028680	0.025383	-0.027330	-0.195500	-0.157053	0.216430	0.026311	-0.170461	-0.096914	0.073406	-0.476998	0.201395	0.147435	-0.027321	0.174553	-0.360336	-0.129084	-0.410571	0.022922	0.085224	0.333284	0.010670	-0.310487	0.059802	-0.109247	0.087251	-0.008935	0.096359	-0.296290
YDR257C	-0.035292	0.018792	0.125999	-0.022833	-0.040880	0.076551	-0.122665	0.541814	0.162935	-0.005144	-0.016050	-0.048682	0.061009	0.033783	-0.029631	-0.037129	-0.019303	-0.066491	0.104129	-0.120268	0.038469	-0.001199	-0.004543	-0.067433	-0.001437	-0.152658	-0.202057	0.013078	-0.045026	0.083746	0.057091	-0.025460	-0.062024	-0.063792	0.134764	-0.015127	-0.091031	-0.112988	0.038834	0.021156	0.176083	0.005128	-0.023811	-0.007316	0.054953	-0.003373	-0.024760	0.005163	-0.080938
YDR259C	0.131708	0.179234	-0.143959	-0.422731	-0.379113	-0.021319	-0.109588	0.156158	-0.022291	0.067460	0.095125	0.002007	-0.076104	-0.025830	0.044219	-0.044269	-0.082655	0.022716	0.000892	-0.327280	-0.006854	0.000385	0.024559	-0.089835	0.108638	-0.057187	0.058853	0.105693	-0.100122	-0.040264	-0.121511	0.016470	-0.124671	-0.101176	0.063421	0.028880	-0.106385	0.005350	0.004060	-0.041228	0.170646	-0.044420	-0.004728	0.025524	-0.162655	-0.085287	0.077363	0.010076	-0.063175
YDR261C	-0.000100	0.040360	-0.071714	-0.028504	-0.054983	0.038529	0.003217	0.109080	0.039633	-0.000362	0.120257	-0.073219	0.027097	-0.029349	0.032742	-0.036403	-0.030885	0.010453	-0.141180	0.049917	0.137733	0.004970	-0.033218	-0.073099	-0.073165	0.092078	-0.387455	0.066256	0.114594	0.005583	-0.040337	0.000771	0.008558	-0.108451	0.075096	0.017130	-0.023164	0.053063	0.000320	0.013628	0.037948	-0.099526	0.061253	0.028681	-0.006112	-0.004390	-0.061025	-0.041664	0.039395
YDR189W	0.005172	0.010920	-0.012400	-0.036208	-0.070321	0.101400	-0.061090	0.056307	-0.003884	-0.051967	0.028915	-0.007921	-0.001051	-0.024725	0.060370	0.018502	-0.087680	-0.008361	-0.097416	0.375126	-0.050917	-0.007535	-0.025778	-0.043583	-0.009740	-0.038815	-0.057113	-0.135333	0.015159	0.060122	0.042108	-0.026891	0.046586	0.118536	0.078678	-0.073333	-0.046135	0.034183	0.044659	-0.013744	0.064702	-0.076405	0.135296	0.044814	0.077495	0.000639	-0.053573	0.027951	0.001142
YDR191W	0.053287	0.044517	-0.083107	-0.095044	-0.071404	-0.006428	-0.003681	0.117383	0.015185	0.077132	0.003190	-0.009145	0.006077	0.002920	0.005103	0.028152	-0.087525	-0.031486	-0.109861	0.710304	0.073817	0.034425	0.019629	0.099190	0.020105	-0.002224	0.443964	-0.115996	0.091053	-0.028360	0.067594	-0.133500	0.060463	0.164661	0.070897	0.157761	-0.167744	0.038527	0.024548	-0.039382	-0.018501	0.013501	0.100822	-0.001779	-0.212973	0.014834	-0.010482	-0.001841	0.059949
YDR193W	-0.022481	-0.003871	-0.086344	0.002595	-0.029008	-0.145687	-0.028924	0.006336	-0.043084	0.017301	-0.073550	-0.069236	-0.016919	0.032397	0.025511	-0.030008	-0.115282	-0.067699	-0.175534	0.047959	-0.032454	-0.013189	-0.016158	-0.059414	-0.025906	-0.042459	-0.279542	0.066110	-0.096708	-0.014268	0.081487	0.118885	-0.185735	-0.154390	0.043136	0.019184	0.060269	-0.123487	-0.058790	-0.078337	-0.123536	-0.043367	-0.063633	0.018201	-0.054787	-0.082149	0.003170	-0.001338	0.068442
YDR277C	-0.033925	0.015288	-0.066071	-0.043953	0.014886	-0.352707	0.040399	-0.104935	-0.023041	-0.155525	0.006197	0.099029	-0.132744	0.032127	-0.030458	0.000400	0.043045	-0.035832	-0.042117	0.457149	-0.079681	0.023271	0.022208	-0.039923	0.011657	0.054310	0.075014	0.157025	-0.138934	-0.052181	0.027837	-0.068014	0.038200	-0.061978	0.047383	0.100977	0.085406	-0.079369	0.059111	0.006873	0.056097	-0.003733	-0.218511	-0.045721	0.143182	-0.021332	0.046417	0.007634	-0.008611
YDR279W	0.038808	0.066336	-0.034084	-0.051891	0.023517	-0.051783	-0.041662	0.063773	0.147386	-0.009254	0.001937	-0.075826	-0.034713	0.006158	-0.028016	-0.070990	0.034817	-0.039517	-0.061682	0.279910	-0.065090	0.018687	-0.079890	0.074455	0.009985	-0.075653	-0.007073	0.104745	-0.058709	0.027455	0.081768	0.034687	-0.177742	0.036840	0.026052	-0.114223	0.148211	-0.093408	0.088089	-0.011672	-0.000069	-0.004978	-0.039363	-0.081556	0.256211	-0.002681	-0.051640	-0.004720	-0.137401
YDR281C	0.013718	0.102110	0.009832	0.054643	0.045993	0.037446	-0.063891	0.106164	0.088806	0.003463	0.021283	0.054322	0.017540	0.032031	0.068218	0.063570	0.094965	0.122731	0.045788	0.142776	-0.002437	0.011111	-0.003543	0.029784	0.034635	-0.155590	0.025386	0.031783	-0.048036	0.039822	0.011838	0.015889	-0.146504	-0.042702	-0.006289	0.066952	-0.172557	-0.195871	0.073207	0.021797	0.005106	0.014800	-0.037915	-0.088288	-0.004566	0.023640	0.033058	0.031484	-0.082674
YDR210W-C	-0.175435	0.074452	0.064954	0.152657	0.030695	0.009213	-0.196804	0.842016	0.361836	0.022531	0.095588	0.104238	0.117210	0.136750	0.060140	0.774199	0.025030	0.132242	0.000435	0.111062	0.015182	-0.023498	0.005147	-0.163158	-0.161693	0.285469	0.135014	-0.103728	-0.010226	0.083541	-0.307638	0.209022	0.008095	-0.015692	0.147405	-0.384403	-0.063486	-0.311798	0.042271	0.110108	0.375364	0.056444	-0.316535	0.039007	-0.129236	0.146147	-0.034567	0.125775	-0.051779
YDR211W	-0.040187	-0.009459	0.158706	-0.088085	0.003055	0.187632	-0.081956	0.362542	0.091927	-0.094053	0.004247	0.015444	0.028782	0.039109	-0.035401	0.274030	0.005697	0.081406	-0.021825	0.169897	0.125843	-0.046658	0.068787	-0.058145	-0.068186	-0.146653	0.039839	0.023924	0.127305	0.122594	0.024518	0.108817	0.007307	0.019120	0.111510	-0.096756	0.032410	-0.031572	-0.003325	0.051224	0.235473	-0.001229	-0.113051	0.021232	-0.003413	0.028238	-0.077531	0.048955	0.024978
YDR213W	-0.151952	0.023089	-0.056184	0.052335	0.069303	-0.042125	-0.034040	0.198240	-0.006406	0.039641	0.009368	-0.018765	0.042327	0.032240	0.008610	0.208098	0.006764	0.085191	-0.064263	0.382788	0.141139	0.051900	0.237571	-0.026817	-0.042937	-0.083397	0.224453	0.034417	0.034093	0.101716	0.078682	0.118563	0.156997	0.054761	0.019041	-0.060635	-0.013497	-0.081200	0.011281	-0.074579	0.023492	0.039518	-0.192991	-0.123572	-0.240791	0.110926	-0.045776	0.088070	-0.080028
YDR301W	-0.088115	-0.051323	-0.070019	0.026037	-0.040243	0.063588	-0.019341	0.184319	-0.003318	-0.017772	-0.045595	0.011996	0.015767	0.025993	0.021737	0.203131	-0.022417	0.069913	-0.090884	0.703547	0.028071	0.028124	0.045486	-0.029581	-0.061310	-0.042526	0.089528	0.109246	0.181548	0.006030	0.031956	0.047646	0.051100	0.006270	0.004757	0.014207	-0.005350	-0.037416	0.008826	0.098690	0.068257	-0.039973	-0.136904	-0.017438	-0.276660	0.027174	-0.054036	0.015579	0.020240
YDR303C	-0.072309	-0.022100	-0.150623	-0.033129	0.008528	-0.025428	-0.036303	0.007120	-0.114908	-0.137725	-0.016192	0.013763	0.054299	0.018693	0.070372	0.035512	0.039649	0.166187	-0.094887	-0.013925	0.046642	0.049676	0.067514	-0.035273	-0.043256	-0.308076	0.078635	0.094010	0.054018	-0.032897	0.045617	0.064226	0.080771	-0.026757	-0.032152	0.104954	-0.100501	0.090992	-0.005894	0.030799	0.163520	0.017571	0.044282	0.007016	0.287355	0.058340	0.009540	0.041910	0.019178
YDR305C	0.025934	0.039059	0.074811	-0.028310	-0.020089	-0.000374	-0.018854	0.024169	0.126601	-0.029332	-0.075998	0.037318	-0.049614	0.010897	0.121731	0.089826	-0.006049	0.010588	-0.042232	0.021201	-0.010600	0.037475	0.036031	-0.033397	0.039172	0.027710	-0.027020	0.077050	-0.074379	0.005159	0.092060	-0.097908	-0.070672	-0.138321	-0.028698	0.064343	-0.077058	0.020879	-0.009371	0.050974	0.001020	0.016586	-0.077134	-0.086373	0.055155	-0.014950	0.014151	-0.016930	-0.040996
YDR233C	-0.132490	0.027482	-0.251387	0.019029	0.007289	-0.039725	0.007684	0.000217	-0.073679	-0.011965	0.031325	0.020744	-0.043252	-0.022328	0.006756	-0.121918	0.035297	0.015158	0.019105	0.146767	0.226033	0.003038	0.019732	-0.003486	-0.066109	-0.065285	-0.090285	-0.018975	0.019250	-0.090261	0.005968	0.024712	0.082572	-0.105368	0.029505	-0.019071	-0.010300	0.059884	-0.018794	-0.093572	-0.044138	-0.010495	0.056415	-0.000762	0.073897	0.026998	-0.092617	0.021503	0.053737
YDR235W	-0.106224	0.029452	-0.119498	0.020389	0.016001	-0.046092	0.010691	0.012729	-0.095110	0.060318	0.031997	0.000817	-0.035080	-0.015149	0.021516	-0.045158	0.033576	0.063369	0.007460	-0.389953	0.048291	-0.023998	0.017429	0.009287	-0.018304	-0.070232	-0.060495	0.067636	-0.060753	-0.027982	-0.063431	-0.017103	0.034263	-0.040229	0.028750	0.030108	-0.029521	0.069532	0.009130	-0.037170	-0.021113	-0.001142	0.004233	-0.003892	-0.009366	0.027617	-0.039454	-0.009219	0.000788
YDR237W	-0.030385	0.054478	0.014602	-0.003413	0.019290	-0.127435	0.082838	0.111929	0.046820	0.053610	-0.016304	0.089759	-0.048438	0.005307	0.013714	-0.037152	0.060199	0.032543	-0.094362	-0.255359	0.116370	-0.005263	0.068175	-0.046699	-0.045423	-0.043234	-0.007394	0.080103	-0.008105	-0.006164	-0.039144	-0.026781	-0.055948	0.006940	-0.021573	-0.048216	-0.016601	0.010340	-0.013328	-0.096088	-0.026390	-0.042565	-0.184176	0.014133	-0.096311	0.000786	-0.025653	0.011537	-0.057829
YDR322W	0.010625	0.020492	-0.019040	-0.062219	0.022508	-0.117150	0.105976	0.036364	0.053253	0.081128	0.016809	0.030574	0.012796	0.020369	-0.092908	-0.074225	0.070519	0.009268	-0.103108	0.242261	-0.054087	0.026143	0.007575	0.037269	-0.064666	-0.052481	0.094569	0.052170	0.019602	-0.027445	-0.012428	-0.016991	0.326504	-0.032365	-0.003639	-0.071408	-0.017572	-0.060584	0.006790	-0.010774	0.031573	-0.016358	-0.088091	-0.102599	-0.146609	-0.041813	-0.019679	-0.040000	-0.025398
YDR324C	-0.062506	-0.014315	0.019825	-0.039819	-0.024194	-0.002425	-0.065333	0.069206	0.057523	0.071483	-0.027653	-0.069586	-0.009294	-0.012011	-0.000974	-0.075635	0.054817	0.062751	0.140963	-0.059232	-0.041915	0.066808	-0.021947	-0.042565	-0.071442	-0.107868	-0.153181	0.196801	0.055563	0.021165	0.059008	0.094630	-0.031272	0.154935	0.074248	-0.034085	-0.022313	-0.062325	-0.007900	0.062684	0.105176	-0.037845	0.000818	-0.017613	0.058192	-0.075450	-0.068491	0.052622	-0.170822
YDR326C	-0.136518	-0.066552	-0.038018	-0.077044	-0.039963	0.010758	0.048525	-0.097333	-0.022753	-0.101386	-0.017456	-0.079437	0.040681	-0.020889	0.074142	0.028983	0.004202	0.086954	-0.131793	NaN	-0.004726	-0.017197	0.013890	-0.055272	-0.003156	-0.034088	0.255570	0.010839	-0.056064	0.043570	-0.005493	0.133325	0.144952	-0.009704	-0.000181	-0.003802	-0.003073	0.025570	-0.064468	-0.014713	0.128677	-0.120005	0.051796	-0.097312	-0.016612	0.030939	-0.040045	0.064902	-0.044227
YDR534C	-0.100402	-0.021287	-0.006233	0.035019	-0.029611	-0.043899	-0.017126	-0.017620	0.032892	-0.000197	-0.041816	-0.066595	0.028289	0.011259	0.002998	0.041405	0.086643	0.012859	-0.132306	0.058480	0.008797	0.015081	-0.033444	-0.006682	-0.073963	-0.150326	-0.167339	0.072185	0.015322	0.009086	-0.040601	0.052197	0.188745	-0.096201	-0.051032	0.044566	0.132975	-0.005631	-0.014566	0.010902	0.024486	-0.004862	-0.224177	0.054282	-0.103922	0.058437	-0.033682	-0.001949	-0.013984
YDR536W	-0.022430	-0.039257	-0.114805	-0.030421	-0.099535	-0.012759	-0.102839	0.056615	-0.006351	0.057201	-0.035325	-0.027554	0.020603	-0.032168	0.036278	0.038585	-0.023603	-0.105652	-0.015495	-0.116881	0.103560	0.033281	-0.080161	-0.064314	-0.103383	-0.012905	-0.253147	-0.183769	0.129207	-0.029853	-0.054559	0.024444	NaN	-0.311877	0.043173	-0.110503	-0.089137	-0.123826	-0.007172	0.053104	-0.043777	-0.001800	0.104816	0.013327	-0.477518	-0.018444	-0.021989	0.047723	0.024829
YDR538W	-0.038829	-0.006018	-0.304723	-0.046070	-0.031142	-0.008139	-0.090208	0.054159	0.053722	-0.006842	0.018462	-0.004284	-0.114727	-0.034576	-0.023323	-0.009527	-0.015439	-0.027474	-0.047753	-0.039350	0.096411	0.025212	0.019550	-0.003733	-0.128899	0.071736	-0.044077	-0.313319	0.033097	-0.140177	-0.213836	-0.007239	-0.004436	-0.091870	0.007352	-0.052610	-0.089036	-0.088794	0.005609	-0.026333	-0.173775	-0.080635	-0.137446	-0.072538	-0.025929	-0.021220	-0.059859	-0.030532	0.034100
YER003C	-0.028824	-0.026843	-0.116602	-0.059188	-0.041982	0.020160	-0.004938	-0.030140	0.122613	0.000188	-0.013740	0.001558	-0.056221	-0.016032	0.007897	-0.083477	0.027401	-0.052919	-0.154212	-0.117686	0.055130	-0.016736	-0.044412	0.041121	-0.053114	-0.122383	-0.139955	-0.002424	0.089268	-0.018139	0.024751	0.022939	-0.048544	-0.010925	0.009543	-0.013879	0.059973	-0.021585	-0.027453	-0.010253	-0.043049	-0.021163	0.113277	0.014700	0.058916	-0.002177	-0.004915	-0.018421	-0.022229
YER005W	-0.038083	-0.096022	-0.122186	-0.110284	-0.019777	-0.044878	-0.052790	-0.053532	0.087238	-0.065732	-0.048533	-0.031743	-0.044080	0.000114	0.044349	-0.029124	0.011172	0.033202	-0.079583	0.348696	0.079442	0.002528	0.045490	-0.112998	-0.090064	-0.056326	-0.044580	0.061985	0.162996	-0.025926	-0.041152	0.024370	0.085721	0.012874	0.018515	-0.017485	-0.021555	-0.037675	-0.034408	0.045503	0.035158	-0.040278	0.094082	0.006731	0.090054	0.046975	-0.049149	0.007848	-0.017362
YER007C-A	0.052937	-0.056944	0.115618	-0.111400	-0.011036	0.057655	0.012306	-0.132007	0.101977	-0.038172	-0.193891	-0.060268	-0.132423	-0.011258	-0.064419	-0.093683	-0.001674	-0.050583	0.102634	0.341226	-0.293725	-0.009976	0.018134	0.013089	0.092364	0.027438	-0.181401	0.159679	0.026105	-0.014146	0.049859	-0.012344	-0.159618	0.091207	-0.001014	-0.015943	-0.000900	-0.036561	-0.008627	-0.042864	0.006382	0.028666	0.105893	-0.066436	0.045750	-0.061516	0.092308	-0.016378	-0.122380
YEL013W	-0.093732	-0.101233	-0.086461	-0.074408	-0.096906	0.007668	-0.025592	-0.103218	-0.005069	-0.017800	-0.109889	0.098921	-0.030200	0.048482	-0.031838	0.104989	0.036204	0.013988	-0.174407	0.340136	0.080741	-0.008838	-0.011675	-0.115859	-0.061714	-0.022059	-0.028540	0.040321	0.003137	-0.035615	-0.087246	0.104877	-0.008129	-0.009133	-0.030451	0.014396	0.081761	-0.013043	-0.022430	0.065718	0.011583	-0.000419	-0.220821	0.050098	-0.090921	0.097049	-0.142608	-0.001092	0.046297
YEL015W	0.058638	-0.084232	-0.088955	-0.112792	-0.101252	0.004652	-0.116318	-0.060704	-0.067542	0.020101	0.050516	0.120988	-0.049515	-0.034544	-0.061638	-0.002742	-0.085859	0.077795	0.028816	0.511084	-0.025710	0.022979	0.059800	0.034223	0.101557	0.007843	-0.077275	0.187877	-0.049562	0.034157	-0.006749	0.011986	-0.146667	-0.035668	0.068510	0.022637	-0.043244	-0.008608	-0.078231	0.018111	0.002927	-0.042270	0.093918	-0.031570	0.095165	0.019132	-0.007748	-0.019822	-0.016574
YEL017C-A	-0.117617	-0.061674	-0.142587	-0.203388	0.085084	0.040375	-0.075537	-0.142381	0.102312	-0.068552	-0.087923	0.044343	-0.098990	0.080751	-0.094848	-0.155175	-0.044149	-0.074201	-0.084227	0.130525	0.100392	0.068294	0.085920	-0.083188	-0.031214	-0.072734	0.341913	-0.002502	0.101044	-0.002814	-0.012495	0.011549	-0.005649	-0.000626	-0.008958	-0.013583	-0.026598	-0.056848	0.021835	-0.067443	0.073310	-0.047442	0.012390	0.034817	-0.018679	0.008393	-0.077575	0.075774	0.007720
YER025W	0.001692	-0.036731	-0.013160	-0.042703	0.077248	0.068879	-0.000061	-0.157552	0.000936	-0.052887	0.019417	-0.029704	-0.014260	-0.050034	-0.054015	-0.217497	-0.005971	0.010933	-0.006644	-0.002553	0.099189	0.003573	-0.002095	-0.015110	-0.049477	-0.103081	-0.264073	0.037104	0.068560	0.063340	-0.004506	0.104968	-0.069808	-0.008634	-0.035774	-0.034847	0.050645	-0.023453	-0.048128	0.063643	-0.018479	-0.028662	-0.052134	-0.001447	0.059582	0.039362	-0.018689	-0.023245	0.008363
YER027C	0.018631	-0.033179	0.021624	-0.045854	0.028220	0.093736	0.038596	-0.000948	0.099554	0.025575	0.079098	0.104117	0.011989	0.020977	-0.032232	-0.015656	-0.032127	0.015445	-0.062382	0.423127	0.018680	-0.035381	-0.031484	-0.037420	-0.056085	0.004984	-0.773512	-0.012783	0.006436	0.094014	-0.064774	0.020653	-0.072781	-0.109816	0.012511	-0.062401	0.025870	-0.061597	-0.065206	-0.000850	-0.040023	0.006544	-0.153016	-0.018205	0.131971	0.076215	-0.045318	-0.023131	-0.080934
YER029C	0.000031	-0.037738	-0.127554	0.019418	-0.043311	-0.094702	-0.118602	-0.081183	-0.015587	0.172488	0.006007	-0.037942	-0.053463	-0.011015	-0.042886	-0.036769	-0.058647	-0.031796	0.025647	0.042608	-0.012378	0.014221	0.032199	-0.000195	0.146067	-0.129773	0.060768	0.078819	-0.245375	0.041596	0.019609	-0.010052	-0.194739	-0.024908	-0.029418	0.175848	-0.025466	-0.111125	0.113658	0.039216	0.171449	0.015943	-0.172030	-0.129234	0.283612	0.027328	0.067021	-0.004443	-0.057403
YEL035C	-0.031032	-0.060949	-0.166516	-0.070108	-0.077879	0.023004	-0.024516	0.035652	0.107994	-0.020321	-0.009990	-0.011443	0.022386	0.062576	0.016587	-0.027183	-0.001318	0.006494	0.028894	0.406428	-0.037035	0.022091	0.164936	-0.082474	-0.027460	-0.128308	-0.102311	0.110747	0.144159	-0.069234	-0.068131	0.078065	0.080366	-0.490911	-0.047793	0.081146	-0.303339	-0.001173	-0.328406	-0.033239	-0.172420	-0.049936	-0.398449	0.145989	-0.414546	0.032088	-0.018037	0.018419	0.098503
YEL037C	0.014990	-0.047299	0.115422	-0.071919	-0.000210	0.098382	-0.000212	0.041746	0.040123	0.121529	0.016359	0.049314	0.024796	0.019379	-0.002306	-0.028825	-0.027769	0.061780	-0.020470	-0.492254	-0.019301	-0.020403	-0.049430	0.012240	-0.051252	-0.199157	-0.834153	0.023804	0.147207	0.018751	-0.025055	-0.016997	-0.019395	-0.023895	-0.094286	-0.048179	-0.008798	-0.028264	0.026265	0.049338	-0.066111	0.060552	-0.053830	-0.029403	0.091233	0.028314	-0.041246	-0.017338	-0.043734
YEL039C	0.024057	-0.183868	-0.057212	-0.114322	-0.043429	0.021460	0.052660	-0.108910	0.025572	-0.101970	-0.105772	0.041461	-0.075203	-0.029297	-0.057065	0.051723	-0.042265	0.036365	0.068587	0.050278	-0.056270	0.034031	-0.023521	-0.032670	-0.027147	0.013298	-0.202534	0.069051	-0.098169	0.003217	-0.042421	-0.126787	0.194567	-0.121589	-0.006728	0.107474	-0.006654	0.010576	-0.022638	-0.071708	-0.022709	-0.003325	-0.063216	-0.005095	0.091208	0.005639	0.024196	-0.028663	0.030520
YER047C	0.010755	-0.091452	-0.095450	0.049250	-0.076821	-0.138220	-0.020694	-0.186872	0.013155	-0.021683	-0.030186	0.002426	-0.014398	-0.018415	-0.033802	-0.040760	0.010667	0.065923	-0.044813	-0.436661	0.004531	0.031911	-0.008334	-0.013693	0.054265	0.012731	-0.172270	0.213262	-0.118368	-0.021368	0.036753	0.021423	0.188663	-0.042075	0.024560	0.095119	0.202680	-0.078420	-0.047147	-0.054454	0.065864	-0.016254	-0.076499	0.021051	-0.003482	0.015968	0.101725	0.015444	-0.058680
YER048W-A	0.064373	-0.095862	0.156980	-0.079700	-0.016460	-0.086783	0.018385	-0.184472	0.010290	0.017601	-0.036386	0.032646	0.027645	-0.003573	-0.052395	-0.041767	-0.009306	-0.065715	0.045509	-0.392651	-0.169736	0.010259	-0.014027	0.014833	0.070340	0.051172	0.256143	0.048752	-0.018534	-0.093940	0.016680	-0.053374	-0.013461	-0.023982	0.003265	-0.051726	-0.000368	-0.074218	0.038474	-0.037650	0.110377	0.008989	0.006033	-0.043414	-0.011963	-0.021020	0.051655	-0.007947	0.007298
YER050C	0.058398	-0.029768	-0.067769	-0.099582	-0.176273	-0.098606	0.042253	-0.187018	0.094328	0.024128	0.034063	-0.028254	-0.049686	-0.009166	-0.110268	-0.114114	-0.001909	-0.072164	0.043839	-0.411953	0.017723	0.102162	0.092327	0.050081	0.339831	0.166861	0.271440	0.099743	-0.257340	-0.025935	0.018980	-0.129946	-0.271882	-0.012499	-0.018976	-0.080508	0.182444	-0.075565	0.062067	-0.122868	0.263101	-0.048127	-0.097219	-0.090640	0.234250	-0.044514	0.297577	-0.014025	-0.069726
YEL059C-A	0.100037	-0.034189	0.059806	-0.029396	-0.028854	-0.196186	0.026317	0.032889	0.149863	0.107837	-0.049930	0.009248	-0.001774	0.014906	0.013133	0.107617	-0.058744	0.048608	0.121570	0.099121	0.073216	0.019505	0.009229	-0.019950	0.099130	0.192094	-0.009648	-0.230411	-0.331352	-0.021120	-0.099031	0.022467	-0.271645	-0.015937	-0.055432	0.039947	0.244877	-0.000560	0.044015	-0.078518	0.085190	-0.116378	-0.085141	-0.053099	-0.146157	-0.010103	0.117308	0.047222	-0.060128
YEL060C	-0.058686	-0.096262	-0.044723	-0.125716	-0.016170	0.017389	-0.070705	-0.035381	0.007144	0.033956	-0.009699	-0.049717	0.023290	-0.052821	-0.003229	0.295839	0.021909	-0.014994	0.026867	-0.051467	0.025608	0.050023	-0.007263	-0.075310	-0.072913	-0.041007	-0.189808	-0.011846	0.010104	-0.068173	0.015351	-0.007407	0.196281	0.081759	-0.037207	0.075139	0.070249	0.011818	-0.009134	0.011743	-0.100545	0.008975	0.030720	0.148451	0.036617	-0.073936	-0.038038	0.037215	0.093316
YEL062W	-0.030966	-0.064978	-0.027164	-0.075710	-0.025215	-0.024498	0.034515	0.029109	0.036433	-0.070072	-0.119755	-0.028578	0.030157	0.023453	0.012172	0.112777	0.054764	-0.025382	-0.025824	0.158322	0.017877	0.015728	-0.035078	-0.039973	-0.051032	-0.021829	-0.015548	-0.019131	0.063463	0.017598	-0.023478	-0.059978	-0.116776	0.080922	0.011899	-0.057467	-0.076487	-0.005817	-0.012254	-0.017847	0.045970	0.001114	-0.065941	0.012403	-0.091566	0.036012	-0.028393	-0.008178	-0.038527
YER067W	0.085695	0.008266	0.207045	0.076868	0.114640	-0.106882	0.530083	0.008906	0.041663	-0.098999	0.257183	0.148913	-0.063404	0.012473	0.004511	0.157380	-0.122323	-0.199398	-0.058460	0.308431	0.069307	-0.028417	0.096085	0.353425	0.119053	0.420042	-0.062131	-0.025153	-0.074748	0.063681	-0.066234	-0.290826	-0.014551	-0.189339	-0.071378	0.069398	-0.074856	0.332006	-0.157286	0.077643	-0.051132	0.189162	-0.023496	-0.061859	0.013298	0.182806	0.120005	-0.168889	0.180713
YER069W	-0.117069	-0.082019	0.009839	-0.122707	-0.066047	0.055183	-0.095229	-0.008602	-0.009402	-0.108149	-0.026369	-0.099596	0.108897	-0.039406	-0.034533	-0.016897	-0.019818	0.065744	-0.194329	NaN	0.011063	-0.018996	0.218258	-0.184147	-0.096535	-0.182174	-0.295983	0.141637	-0.017951	0.083418	0.084325	-0.027459	0.126818	-0.067346	-0.024047	-0.042492	-0.004700	-0.004325	-0.028274	-0.048006	-0.121020	0.030927	-0.082547	0.034197	0.005585	0.001205	0.035859	0.039511	-0.024883
YER071C	0.098593	-0.088793	0.115856	-0.106630	-0.102776	-0.016094	-0.017786	-0.067183	0.087449	0.049360	-0.001406	-0.039732	-0.076734	-0.010482	-0.085967	-0.189465	-0.048302	-0.144998	-0.039153	-0.099912	-0.096114	0.017994	0.015007	-0.014164	0.111106	0.062181	-0.026013	0.068438	-0.147762	-0.057996	-0.031849	-0.122132	-0.076264	0.072614	-0.032512	-0.037668	0.057835	-0.062167	-0.031490	-0.036247	0.079771	-0.030023	0.043500	-0.106521	0.045764	-0.081236	0.165032	0.005806	-0.057091
YFR012W	0.533475	0.431581	0.413794	0.255929	0.296638	0.176222	0.497682	-0.003576	0.553419	0.650765	-0.127437	-0.062749	-0.116656	0.079130	0.077919	0.131006	NaN	0.072295	-0.019483	0.511184	0.310514	-0.088188	-0.016645	0.506106	-0.086169	NaN	0.280740	0.093167	-0.026184	-0.031176	0.042830	-0.164650	NaN	NaN	0.027043	-0.190936	0.284579	0.082521	0.152073	-0.080548	0.148767	-0.075159	NaN	-0.066446	-0.304381	-0.045618	-0.010349	-0.025003	NaN
YFR014C	-0.012642	-0.148649	0.061718	-0.100341	0.019927	-0.116203	0.042425	0.022728	-0.024985	-0.047508	-0.006256	0.054095	-0.049422	0.019394	-0.023340	-0.028366	-0.088102	-0.098389	0.004248	0.134003	-0.029180	0.021795	0.002475	-0.020119	-0.031192	0.081267	-0.108921	-0.008556	0.077162	-0.041246	0.043630	-0.051414	-0.031557	0.186054	0.004124	-0.004417	0.171573	0.022306	-0.041341	0.007892	0.028010	-0.050117	0.154525	-0.050724	0.149474	0.009950	-0.038114	-0.038982	0.110065
YFR016C	-0.028188	-0.182782	0.132510	-0.154143	-0.033064	-0.013154	0.000274	-0.083978	0.051946	-0.109187	0.017525	-0.037901	0.030149	0.040651	-0.006671	0.067438	-0.022853	0.026893	-0.046569	0.122279	0.001628	-0.000769	0.050500	-0.027726	-0.009898	-0.085264	0.077819	-0.149592	0.104813	-0.028181	-0.083478	-0.118759	0.093045	0.126525	-0.034628	-0.115934	0.028362	0.001552	-0.031094	0.028021	-0.037569	0.010249	-0.009525	0.011605	-0.291366	0.076742	-0.019181	-0.018929	-0.142709
YGL048C	0.083945	0.099792	0.129118	-0.004758	-0.000340	0.056909	-0.014754	-0.204063	-0.000383	-0.124319	-0.006189	-0.097164	0.030356	-0.033254	-0.062186	-0.019300	-0.008125	0.000223	0.003023	-0.001177	-0.002194	-0.000525	-0.033045	0.011511	0.056763	-0.097119	-0.097282	0.138407	-0.078588	0.036828	0.053848	-0.013334	-0.137528	-0.051722	-0.078231	0.019140	0.034093	-0.013409	0.006822	-0.008232	-0.048216	-0.025042	-0.021110	-0.040413	0.057786	-0.040976	-0.000792	-0.010585	0.010840
YGL050W	0.026188	-0.000675	0.103918	0.072379	0.044814	-0.010836	-0.082335	-0.073274	0.010102	0.101249	-0.030650	-0.047228	-0.091934	-0.001960	-0.042080	-0.035321	-0.022076	0.035796	-0.058532	0.459982	-0.067137	-0.036563	-0.108395	-0.015307	0.007615	-0.017127	0.124978	0.159482	-0.080750	0.037093	0.136108	0.034359	-0.241752	-0.013476	0.041104	-0.109677	0.020968	-0.090251	-0.016425	-0.019546	0.105733	0.020729	-0.100444	-0.077869	-0.074275	0.029176	-0.059572	-0.046793	-0.069888
YGL052W	0.251265	0.052518	-0.108884	-0.020818	-0.108320	-0.152122	0.099116	-0.059107	0.210183	-0.026648	0.090449	-0.085009	-0.129170	0.133105	0.080432	0.206251	0.202792	0.067629	0.023243	0.036258	0.087085	-0.096441	-0.376067	0.008619	-0.040920	NaN	0.037431	-0.007554	0.061894	0.032958	0.001099	0.393075	NaN	NaN	-0.070885	0.019161	-0.072323	0.004263	0.126126	0.027704	-0.223269	-0.029704	-0.124015	-0.103201	-0.510970	-0.087022	-0.010265	NaN	NaN
YFR033C	-0.052088	0.028676	-0.108424	0.086601	-0.061565	-0.129545	0.049125	-0.014037	-0.009010	-0.015904	0.865645	NaN	0.711364	NaN	-0.065321	0.088058	NaN	0.455822	NaN	-0.316125	-0.015965	0.003841	0.002247	0.045040	-0.053689	0.104109	0.233002	-0.076758	-0.102963	-0.019319	0.032803	-0.056392	-0.025663	-0.110533	0.011488	-0.050509	-0.028286	-0.026013	0.037763	-0.028020	-0.051978	0.015060	0.013349	NaN	0.148792	0.030911	0.127610	-0.056020	-0.073294
YFR035C	-0.050584	-0.085455	-0.173436	0.153471	0.034954	-0.163375	-0.073668	-0.019154	0.011052	0.128537	-0.050483	0.100991	-0.139036	-0.020673	-0.003627	-0.151883	-0.066834	0.022529	-0.027536	-0.139045	-0.106952	0.010500	0.022116	-0.034550	0.069330	0.087024	-0.369846	0.125851	-0.023208	-0.136240	0.006256	-0.010391	-0.215370	-0.359691	0.040989	0.191792	0.066093	-0.057923	0.003816	-0.025162	-0.005408	0.020094	0.073554	0.084579	0.298029	0.035970	0.094177	0.014097	-0.000348
YFR037C	0.009383	0.045822	0.015836	-0.007757	0.044944	-0.041920	-0.038613	-0.059094	0.018313	-0.031863	-0.026572	-0.022679	-0.019279	-0.027693	-0.082809	-0.051564	-0.125666	-0.001494	-0.074416	-0.078634	-0.001749	0.016840	0.031625	0.030270	0.003734	-0.081943	-0.002734	0.053531	0.094888	-0.016888	0.030124	0.005775	-0.018654	-0.028466	-0.010589	-0.045975	0.019292	-0.013906	0.021005	0.001140	0.066443	0.072000	-0.120796	-0.054967	0.345713	0.070676	0.007489	-0.038349	-0.041295
YGL072C	0.126775	-0.032648	-0.126888	0.053492	0.013597	0.075996	-0.123782	-0.114866	0.194701	0.112972	-0.010101	-0.107331	-0.112004	-0.077912	-0.061219	0.002562	-0.107916	-0.149329	-0.020912	0.278987	0.097617	0.020728	0.113683	-0.096861	-0.047246	-0.046252	0.211097	0.121756	0.211446	-0.113782	-0.066616	0.014341	0.265224	-0.127494	0.055375	-0.015317	0.045908	-0.105682	0.011133	-0.114706	-0.077966	0.042534	-0.227721	-0.109563	0.445251	0.146594	-0.037847	-0.141414	0.080660
YGL074C	0.011013	NaN	-0.132548	-0.187426	0.014949	NaN	NaN	-0.071278	-0.225300	-0.003640	-0.257480	-0.051117	0.218755	0.092406	0.133410	0.055628	0.383483	0.009973	-0.202827	NaN	0.157481	0.001666	0.090811	-0.252490	-0.300302	NaN	0.072533	0.183686	0.395580	0.158176	NaN	NaN	-0.142382	NaN	0.030653	NaN	0.139400	-0.302379	0.168984	-0.288617	0.058733	0.066487	-0.802690	-0.184623	0.182988	-0.022955	0.021418	NaN	NaN
YGL076C	0.000721	0.003466	-0.023928	0.054428	0.011154	-0.035129	-0.003182	-0.103517	0.111357	0.050334	0.063576	-0.009695	0.031889	-0.016580	0.007797	-0.246524	-0.027675	0.025315	-0.073671	-0.031096	-0.106731	-0.025413	-0.054630	-0.029130	-0.050358	-0.127497	-0.285222	0.231798	0.199580	0.048313	0.003714	0.073185	-0.149343	-0.106939	0.081014	-0.084874	-0.009474	-0.031780	-0.019806	0.047468	-0.283295	-0.114844	0.049372	-0.019561	0.014552	0.013894	-0.086307	-0.020830	-0.038506
YFR057W	0.174049	-0.131592	-0.315497	-0.226348	0.038396	-0.233604	-0.150479	-0.137875	0.054304	0.351788	0.011426	-0.122048	0.278340	0.044525	0.005929	-0.170478	-0.038950	-0.275214	-0.079816	NaN	0.051728	-0.013296	-0.133556	-0.144020	-0.045608	-0.040036	-0.508492	-0.060833	0.069572	-0.010007	0.096244	0.152532	0.444370	0.623116	0.136548	0.073631	0.087941	-0.012982	-0.311681	0.063586	-0.296027	-0.035575	-0.485163	0.005600	-0.417445	-0.018812	-0.028417	0.233388	-0.208299
YGL002W	0.031299	-0.061740	0.024986	-0.001597	0.019052	-0.050249	0.036100	-0.100684	0.050840	0.006466	-0.047313	0.027528	-0.029774	-0.027113	-0.017119	-0.123570	-0.055843	-0.048882	-0.026135	-0.138056	0.029725	0.025648	0.028615	0.022612	0.009125	-0.130702	0.063110	0.076695	-0.020080	-0.047886	0.032879	-0.016713	-0.123583	-0.021318	0.021023	0.003214	0.001532	0.008829	0.024542	-0.048493	-0.044131	0.003329	0.026162	-0.044725	0.074286	-0.043559	-0.018917	-0.026311	0.054540
YGL004C	0.089316	0.203039	0.348939	-0.086489	0.056634	-0.313862	0.225953	-0.200772	0.162894	0.009058	-0.032257	0.091219	-0.032481	-0.089576	-0.020829	-0.129628	-0.027408	-0.020192	0.000821	0.228127	-0.067248	0.082640	-0.017305	-0.023275	-0.019208	0.094125	-0.144768	0.066421	0.006590	0.019074	0.020622	-0.054767	-0.280955	0.127670	0.020601	-0.156068	-0.005763	0.084602	0.051561	0.053767	-0.027764	0.092286	NaN	-0.066965	0.486308	-0.031152	-0.035528	0.298883	-0.054341
YGL096W	0.044004	-0.067223	0.122857	0.114698	0.012591	-0.018402	0.229367	-0.125183	-0.032381	0.071005	-0.090868	-0.056214	-0.041544	-0.006098	0.066136	0.041780	-0.063446	-0.000983	0.057230	0.018996	0.207792	-0.027982	-0.156917	0.125474	0.042663	0.355805	0.016861	-0.157903	-0.061566	0.085021	0.007127	-0.039687	-0.014746	-0.192203	-0.034082	-0.074044	0.080358	0.023827	0.067223	0.116246	0.025467	0.073293	-0.183597	-0.046014	-0.082125	0.143462	-0.024339	0.046070	-0.045846
YGL098W	0.021771	-0.041747	0.214767	-0.044833	-0.007536	-0.094406	-0.032705	-0.053519	0.056130	0.096430	-0.004927	-0.056728	-0.029585	-0.024502	-0.021439	0.005116	0.007337	-0.129995	-0.011145	0.469801	0.055595	-0.007125	0.001915	0.026382	0.010838	0.034935	0.092399	0.037263	0.011996	0.015855	-0.014731	-0.028314	-0.030532	-0.024306	-0.009927	-0.067510	-0.018711	-0.055579	0.064724	-0.059878	0.047269	-0.006039	0.062659	-0.125247	0.125942	0.039117	-0.053697	-0.033429	-0.011115
YGL100W	0.022701	-0.041430	0.147772	-0.032948	0.070887	0.022142	0.084714	-0.040184	0.169102	-0.030461	-0.014534	-0.043160	0.000173	-0.015610	0.006583	-0.074153	0.006156	-0.062180	-0.059632	-0.003840	0.011990	0.003718	-0.073915	-0.030740	-0.004351	-0.040073	-0.013268	0.103977	0.030347	0.057654	0.020864	-0.083094	0.119765	0.005081	0.012814	-0.023497	-0.011235	0.022334	-0.021671	0.009091	0.041103	0.008096	0.086888	-0.043903	0.255180	-0.015829	-0.015622	-0.052478	0.033322
YGL024W	-0.137676	0.167295	0.024800	0.017743	-0.138738	0.164608	-0.195170	-0.007526	0.364598	-0.041771	-0.059400	-0.066141	-0.053921	-0.078765	-0.147043	-0.087430	-0.049446	0.101773	0.011605	0.470611	0.114950	-0.011401	-0.112365	-0.000508	-0.031389	-0.001559	-0.016348	0.186690	0.098434	0.051972	0.062963	NaN	0.121357	0.167917	0.058220	0.194344	0.019605	-0.118841	-0.165859	0.018470	-0.102100	-0.067901	-0.112427	-0.132496	-0.239130	0.057177	-0.051973	0.089283	NaN
YGL026C	-0.049888	-0.032567	0.001582	-0.065126	-0.046351	0.117343	-0.055462	-0.053158	-0.014947	-0.068389	-0.070451	0.015172	0.014447	-0.034585	0.031978	0.106143	-0.009539	0.006669	-0.071886	0.141656	0.039584	-0.014144	0.148371	-0.014794	-0.009868	-0.012648	-0.242396	0.057403	0.083415	0.032850	0.039721	0.013256	0.135436	-0.064114	-0.128340	0.073929	0.030734	0.136762	-0.067377	0.010428	-0.001029	-0.035086	0.125903	0.045957	-0.034284	-0.002576	0.012637	-0.019426	0.073681
YGL028C	-0.084542	-0.064440	-0.036546	-0.025712	-0.020182	-0.001860	-0.013642	-0.147892	0.038954	-0.129385	0.012481	0.020015	0.022774	0.030204	0.035125	-0.166412	-0.000835	0.036051	-0.122226	0.151061	0.069945	0.056944	0.065487	-0.102925	-0.043991	-0.052672	0.171401	0.031624	0.028550	-0.102172	-0.109993	-0.008762	0.179362	0.028262	0.006171	-0.067988	0.015229	-0.136369	-0.028013	-0.014220	-0.015734	-0.068987	-0.003343	-0.038641	0.078637	-0.020476	-0.049582	0.031133	-0.032767
YGL120C	-0.103315	-0.017084	-0.042670	0.050146	-0.005518	0.055505	-0.097181	-0.022500	0.042475	-0.049770	0.036766	-0.111792	-0.026744	0.082032	0.030485	0.025891	-0.009612	0.096127	-0.085574	0.040811	0.053765	0.063293	0.033329	-0.009255	-0.001944	-0.162224	-0.308024	0.077721	-0.138732	0.005464	0.081128	0.050125	0.085303	0.141935	0.082082	0.002478	0.064653	0.044059	-0.055065	0.072506	0.047019	-0.017815	-0.014972	0.011891	0.113815	-0.049290	0.024991	0.041528	-0.100033
YGL122C	-0.013719	-0.065614	-0.095398	0.004422	-0.014511	-0.044353	-0.029504	-0.214322	0.019470	0.017199	-0.030859	-0.048008	-0.004252	-0.002717	0.006366	-0.078535	-0.040948	-0.032060	-0.081965	-0.061001	-0.127178	0.016405	0.052042	-0.009940	0.054827	-0.122846	0.107828	0.072242	-0.157735	-0.040267	0.077926	-0.029670	0.001927	0.122888	0.006521	0.025570	0.059006	-0.000666	0.041060	-0.063312	-0.076655	-0.021211	-0.029481	0.000923	-0.001595	-0.020859	0.009306	-0.031220	-0.041788
YGL124C	0.057832	-0.016780	-0.107490	-0.052205	-0.100839	-0.016608	-0.035223	-0.050980	-0.051223	-0.018561	0.049267	0.010441	-0.025784	0.008083	0.043136	-0.001062	-0.008642	-0.043779	-0.020191	0.013296	0.090639	0.016869	0.030251	-0.031267	-0.061037	-0.117228	-0.051427	-0.036923	0.025094	0.005719	0.014084	0.027257	-0.029134	-0.033288	-0.026414	0.126875	-0.132571	-0.016435	-0.051680	-0.010671	-0.067822	0.004123	-0.064178	-0.002115	0.050775	-0.005830	-0.012241	-0.008432	-0.011775
TH299RLAB	NaN	NaN	NaN	NaN	NaN	NaN	NaN	NaN	NaN	NaN	NaN	NaN	NaN	NaN	NaN	NaN	NaN	NaN	NaN	NaN	NaN	NaN	NaN	NaN	NaN	NaN	NaN	NaN	NaN	NaN	NaN	NaN	NaN	NaN	NaN	NaN	NaN	NaN	NaN	NaN	NaN	NaN	NaN	NaN	NaN	NaN	NaN	NaN	NaN
TH213_16R	NaN	NaN	NaN	NaN	NaN	NaN	NaN	NaN	NaN	NaN	NaN	NaN	NaN	NaN	NaN	NaN	NaN	NaN	NaN	NaN	NaN	NaN	NaN	NaN	NaN	NaN	NaN	NaN	NaN	NaN	NaN	NaN	NaN	NaN	NaN	NaN	NaN	NaN	NaN	NaN	NaN	NaN	NaN	NaN	NaN	NaN	NaN	NaN	NaN
TH302_4R	NaN	NaN	NaN	NaN	NaN	NaN	NaN	NaN	NaN	NaN	NaN	NaN	NaN	NaN	NaN	NaN	NaN	NaN	NaN	NaN	NaN	NaN	NaN	NaN	NaN	NaN	NaN	NaN	NaN	NaN	NaN	NaN	NaN	NaN	NaN	NaN	NaN	NaN	NaN	NaN	NaN	NaN	NaN	NaN	NaN	NaN	NaN	NaN	NaN
YPL151C	0.074476	-0.000738	0.123783	-0.064023	-0.036691	0.048661	-0.008989	-0.046560	-0.026190	0.054579	0.031256	-0.072129	-0.025908	-0.038409	-0.065214	0.047595	0.008324	-0.036763	0.024266	NaN	0.118363	-0.015549	-0.072077	0.166169	-0.001389	-0.146075	-0.083405	0.111467	0.001122	0.034933	0.015810	0.040926	-0.099154	-0.077411	-0.014209	-0.029082	-0.074964	-0.085683	0.065054	0.000937	-0.169279	0.021360	-0.096735	-0.067716	-0.123549	-0.029433	-0.025029	-0.016316	-0.007097
YPL153C	0.036507	-0.060481	0.086378	-0.115813	-0.165849	0.105743	0.037006	0.008536	-0.041039	-0.103761	0.039157	-0.053586	0.010570	-0.016646	0.022215	-0.077699	-0.040497	0.040622	-0.049917	0.305337	0.051279	0.004082	0.101459	0.007856	0.021607	-0.055688	0.185130	0.083744	0.199353	0.066606	0.070845	0.006729	-0.146623	0.246692	-0.040194	-0.029894	0.014680	-0.020970	-0.039854	-0.114257	-0.012291	-0.047065	-0.078509	-0.075524	0.062108	-0.000772	-0.053776	0.039444	0.135854
YPL155C	-0.000775	0.025465	0.017246	-0.022517	-0.103949	0.047578	-0.023019	0.008981	0.054467	-0.092625	0.012616	-0.042527	0.028141	0.015801	0.033752	0.067294	-0.048431	0.011488	-0.046721	0.102983	0.052095	-0.076847	-0.046988	-0.002465	-0.057520	-0.016484	-0.009364	0.022656	0.173121	-0.006726	0.015629	0.026810	-0.039841	0.033199	-0.044979	-0.043597	-0.046371	-0.014179	-0.105532	0.009205	-0.008373	-0.014395	-0.243494	-0.036060	-0.215285	0.088340	-0.028406	0.009258	0.026250
TH297_1	NaN	NaN	NaN	NaN	NaN	NaN	NaN	NaN	NaN	NaN	NaN	NaN	NaN	NaN	NaN	NaN	NaN	NaN	NaN	NaN	NaN	NaN	NaN	NaN	NaN	NaN	NaN	NaN	NaN	NaN	NaN	NaN	NaN	NaN	NaN	NaN	NaN	NaN	NaN	NaN	NaN	NaN	NaN	NaN	NaN	NaN	NaN	NaN	NaN
TH298_4G	NaN	NaN	NaN	NaN	NaN	NaN	NaN	NaN	NaN	NaN	NaN	NaN	NaN	NaN	NaN	NaN	NaN	NaN	NaN	NaN	NaN	NaN	NaN	NaN	NaN	NaN	NaN	NaN	NaN	NaN	NaN	NaN	NaN	NaN	NaN	NaN	NaN	NaN	NaN	NaN	NaN	NaN	NaN	NaN	NaN	NaN	NaN	NaN	NaN
TH204_16G	NaN	NaN	NaN	NaN	NaN	NaN	NaN	NaN	NaN	NaN	NaN	NaN	NaN	NaN	NaN	NaN	NaN	NaN	NaN	NaN	NaN	NaN	NaN	NaN	NaN	NaN	NaN	NaN	NaN	NaN	NaN	NaN	NaN	NaN	NaN	NaN	NaN	NaN	NaN	NaN	NaN	NaN	NaN	NaN	NaN	NaN	NaN	NaN	NaN
YPL175W	0.050078	-0.004689	0.040227	-0.178580	-0.050355	0.083972	-0.014675	-0.023855	0.102166	-0.049166	0.015851	0.038317	-0.043283	-0.059341	-0.038850	0.036069	-0.002096	-0.036292	0.045791	-0.090876	-0.019945	-0.010979	-0.010701	0.072918	-0.065024	0.243709	0.325114	0.032358	0.063040	-0.108289	-0.111913	0.023954	-0.153365	0.080840	0.066960	0.123924	-0.169393	-0.102080	0.078641	-0.147522	-0.111430	0.047354	-0.030016	-0.048830	-0.926405	-0.100385	-0.075879	0.034728	-0.088543
YPL177C	-0.040956	-0.057802	-0.052397	-0.004673	0.025513	0.057069	0.085634	0.077799	0.061107	-0.078822	0.051387	0.069910	0.047103	-0.005180	0.030997	0.050102	-0.025668	0.101277	-0.084020	0.172698	0.115974	-0.051434	0.015781	0.033416	0.008594	0.101131	0.173692	-0.054017	0.021480	0.005066	-0.012262	-0.010546	-0.046240	-0.027763	0.105492	-0.072801	-0.132704	0.050777	0.102247	-0.015973	-0.158906	0.047845	0.001613	-0.040273	-0.011471	-0.002446	0.026390	0.011016	-0.011181
YPL179W	-0.196404	-0.080175	-0.172621	0.048004	-0.046221	-0.120845	-0.033874	0.046396	-0.117087	-0.086877	-0.111456	0.027250	0.090279	0.040008	0.089145	0.148071	-0.014862	0.056817	-0.257696	0.414156	0.098428	-0.035321	-0.051738	-0.062814	-0.097136	0.120650	0.259600	-0.049530	0.156268	-0.145243	-0.065659	0.113347	0.261558	0.036256	-0.077731	-0.091303	-0.011468	-0.098010	-0.004879	0.073954	-0.141858	-0.094285	-0.204189	0.063390	-0.002567	0.012766	-0.131555	0.014986	0.094755
TH306N70	NaN	NaN	NaN	NaN	NaN	NaN	NaN	NaN	NaN	NaN	NaN	NaN	NaN	NaN	NaN	NaN	NaN	NaN	NaN	NaN	NaN	NaN	NaN	NaN	NaN	NaN	NaN	NaN	NaN	NaN	NaN	NaN	NaN	NaN	NaN	NaN	NaN	NaN	NaN	NaN	NaN	NaN	NaN	NaN	NaN	NaN	NaN	NaN	NaN
TH296Y	NaN	NaN	NaN	NaN	NaN	NaN	NaN	NaN	NaN	NaN	NaN	NaN	NaN	NaN	NaN	NaN	NaN	NaN	NaN	NaN	NaN	NaN	NaN	NaN	NaN	NaN	NaN	NaN	NaN	NaN	NaN	NaN	NaN	NaN	NaN	NaN	NaN	NaN	NaN	NaN	NaN	NaN	NaN	NaN	NaN	NaN	NaN	NaN	NaN
TH296Y	NaN	NaN	NaN	NaN	NaN	NaN	NaN	NaN	NaN	NaN	NaN	NaN	NaN	NaN	NaN	NaN	NaN	NaN	NaN	NaN	NaN	NaN	NaN	NaN	NaN	NaN	NaN	NaN	NaN	NaN	NaN	NaN	NaN	NaN	NaN	NaN	NaN	NaN	NaN	NaN	NaN	NaN	NaN	NaN	NaN	NaN	NaN	NaN	NaN
YPL198W	0.003088	-0.042750	-0.000319	0.026704	-0.076472	-0.077285	-0.000150	-0.070704	0.050272	0.015398	0.082439	-0.042856	0.043688	-0.015451	-0.010249	-0.206605	0.023582	-0.026368	-0.032589	-0.007656	-0.114419	-0.012561	-0.031773	0.002927	-0.020005	-0.084471	-0.260236	0.219752	0.060620	0.029652	-0.023132	0.069684	0.006541	-0.056405	0.069615	0.009231	0.024954	-0.034937	-0.056945	0.008785	-0.291015	-0.038993	0.027240	-0.040176	0.020350	-0.020276	-0.070466	-0.023600	-0.038982
YPL200W	-0.002767	-0.413000	-0.121194	-0.062661	-0.038170	0.088714	0.278930	-0.129599	-0.126161	-0.262004	-0.094488	-0.117561	0.160988	-0.027504	0.009005	-0.210601	-0.061169	-0.083878	-0.008007	-0.004849	0.020958	-0.004637	-0.065738	-0.060590	-0.024503	-0.127980	-0.495426	0.091008	0.021819	-0.035175	0.063995	-0.071454	-0.031979	-0.049156	0.052754	-0.119035	0.072152	-0.069101	-0.298766	-0.002047	-0.263759	-0.009770	-0.059275	-0.034120	0.073918	0.066026	-0.019575	0.045555	-0.072714
YPL202C	0.024188	0.019168	0.146044	-0.045252	-0.052015	0.094336	-0.074916	-0.065050	0.053738	0.054449	0.040853	-0.090111	0.020955	-0.016380	0.002058	-0.047170	-0.074001	-0.005572	-0.041387	0.138474	-0.045722	-0.014560	0.013087	-0.052414	-0.019474	-0.071960	-0.094045	0.068404	-0.018732	0.061425	-0.023256	-0.018237	0.049223	0.024843	0.034429	-0.173274	-0.145241	-0.043703	-0.039113	0.021267	-0.137981	-0.009389	0.052077	-0.094996	0.164050	-0.017351	-0.044211	0.009732	-0.103353
TH296Y	NaN	NaN	NaN	NaN	NaN	NaN	NaN	NaN	NaN	NaN	NaN	NaN	NaN	NaN	NaN	NaN	NaN	NaN	NaN	NaN	NaN	NaN	NaN	NaN	NaN	NaN	NaN	NaN	NaN	NaN	NaN	NaN	NaN	NaN	NaN	NaN	NaN	NaN	NaN	NaN	NaN	NaN	NaN	NaN	NaN	NaN	NaN	NaN	NaN
TH294YLAB	NaN	NaN	NaN	NaN	NaN	NaN	NaN	NaN	NaN	NaN	NaN	NaN	NaN	NaN	NaN	NaN	NaN	NaN	NaN	NaN	NaN	NaN	NaN	NaN	NaN	NaN	NaN	NaN	NaN	NaN	NaN	NaN	NaN	NaN	NaN	NaN	NaN	NaN	NaN	NaN	NaN	NaN	NaN	NaN	NaN	NaN	NaN	NaN	NaN
TH304GLAB	NaN	NaN	NaN	NaN	NaN	NaN	NaN	NaN	NaN	NaN	NaN	NaN	NaN	NaN	NaN	NaN	NaN	NaN	NaN	NaN	NaN	NaN	NaN	NaN	NaN	NaN	NaN	NaN	NaN	NaN	NaN	NaN	NaN	NaN	NaN	NaN	NaN	NaN	NaN	NaN	NaN	NaN	NaN	NaN	NaN	NaN	NaN	NaN	NaN
YPL222W	0.016661	0.009820	-0.013318	0.030443	0.034380	0.122610	0.026409	-0.012292	0.038186	-0.050900	-0.047802	0.018078	0.124410	-0.051524	0.006733	0.184675	0.028495	0.063321	-0.037435	0.169797	0.030573	-0.028161	-0.052422	-0.057128	-0.079814	-0.158523	-0.159302	-0.279644	-0.043194	0.129321	0.021851	0.002019	-0.052865	-0.007477	-0.075797	0.136825	-0.118761	0.067024	-0.017112	-0.044109	-0.042535	0.004795	-0.222536	-0.060756	-0.109935	0.054279	-0.036759	-0.003936	0.023531
YPL224C	-0.015460	-0.035272	0.142809	-0.006930	-0.013166	0.059067	0.030155	-0.101604	0.080978	-0.098910	-0.104348	-0.029780	0.068957	-0.012194	-0.010892	-0.110833	0.033356	0.005424	0.032511	-0.145288	0.040478	-0.030974	-0.034199	-0.011115	0.001673	-0.082686	-0.108003	0.065715	-0.044960	0.020587	0.025129	0.020702	0.091153	0.133582	-0.025723	-0.002618	0.018128	0.064471	-0.011216	-0.035734	0.015555	-0.016971	-0.019040	0.011708	0.409297	0.016345	0.008785	0.022462	0.043051
YPL226W	-0.098710	-0.039262	0.157919	-0.008906	0.010065	0.071705	-0.096194	-0.047501	-0.008352	0.030726	-0.014140	-0.068302	0.070751	0.004106	0.030095	-0.012996	0.053009	0.097157	-0.043088	0.079158	-0.045145	-0.027733	-0.005033	-0.035460	-0.042572	-0.138222	-0.274662	0.200085	-0.027962	0.006527	0.022974	0.121966	0.179888	0.047825	0.074867	0.005971	0.019621	0.012681	-0.017486	0.049392	-0.044206	-0.049623	0.063532	0.062918	0.266965	-0.002209	-0.025948	0.031674	0.076926
YGR068C	0.022937	0.038617	0.118489	0.044451	0.055459	-0.011382	-0.110575	0.021430	0.027507	-0.024749	0.004260	-0.014284	-0.122757	-0.004974	-0.127541	0.024247	-0.069477	-0.016344	-0.039033	0.616759	0.003274	-0.030316	-0.025221	-0.005651	0.013088	-0.202819	-0.376990	0.034967	0.052843	0.030344	0.059929	0.097264	-0.300920	0.245545	0.048484	0.181515	-0.121541	0.102477	0.044670	0.090465	-0.096036	0.038630	-0.038367	0.012240	1.163224	-0.032218	-0.044163	0.005095	-0.026523
YGR070W	0.047848	-0.065031	0.116973	0.000263	-0.017081	0.037296	0.085550	0.179131	0.079792	-0.192233	0.012090	0.152614	-0.066357	-0.022668	-0.022471	0.183793	0.117024	-0.060435	0.004822	0.525191	-0.013826	-0.046953	0.028247	0.091741	0.029149	0.271540	-0.388266	-0.170160	0.078049	0.160968	0.059087	0.014841	-0.020894	0.062570	0.015602	0.149935	0.018603	0.192254	-0.133785	-0.024985	0.509699	0.004559	-0.044606	0.066234	0.157485	0.179486	0.005185	-0.289759	0.177861
YGR072W	-0.029154	-0.033326	0.151216	-0.002520	0.011180	-0.008022	-0.103878	-0.106683	0.106946	-0.083725	-0.019188	0.027573	-0.080801	-0.011340	-0.056901	-0.060108	-0.030803	-0.089576	0.042629	-0.036055	-0.036283	0.000616	0.018625	-0.001836	0.069159	-0.079662	-0.188025	0.034914	-0.028334	0.026183	0.010417	NaN	0.163271	0.046997	-0.003231	0.029972	0.037002	0.025783	0.028472	-0.122955	0.089817	0.007330	-0.081717	-0.084288	-0.030892	0.022871	0.054022	-0.000608	0.026918
YGR161C	0.019294	-0.005658	0.286280	0.033673	-0.022512	-0.082815	0.088669	0.168992	0.110318	-0.028021	-0.003439	0.090051	0.029110	0.011904	0.037371	0.493009	-0.074789	0.025314	0.076171	-0.164435	0.110228	-0.014073	0.013000	0.046242	-0.022342	0.281589	-0.089822	-0.173497	0.111645	-0.025750	-0.059355	-0.113184	-0.102244	0.308136	0.029745	0.031965	-0.114640	0.103801	0.067739	-0.122635	0.057138	0.180677	0.187671	0.068348	0.169410	0.125805	0.005479	-0.058022	0.004964
YGR161CD01	-0.050584	-0.000727	0.119998	0.018682	-0.000864	0.137597	-0.159551	0.878867	-0.095302	0.035776	0.154902	0.018407	0.142463	0.051171	0.023447	0.807217	0.045187	0.084641	-0.019952	0.123183	-0.033816	-0.033153	-0.002957	0.100871	-0.046394	0.451090	0.387625	-0.019152	-0.066770	0.056139	-0.005539	0.036413	0.135248	0.118109	0.170017	-0.071062	-0.062598	-0.004093	-0.018297	-0.006182	0.307707	0.016664	0.058541	0.045742	-0.020946	0.159449	-0.083863	0.053760	0.177541
YGR161W-B	-0.019372	-0.036305	0.074311	0.050120	0.021770	0.153886	-0.135140	0.919345	-0.097816	0.043799	-0.029466	0.030469	0.105374	0.036838	0.075477	0.846911	0.145176	0.074927	0.006780	0.039387	-0.032999	-0.022019	0.017808	0.138200	-0.040105	0.461779	0.388738	-0.043660	0.088153	0.033930	-0.001678	0.009628	0.118069	0.112900	0.183443	-0.038782	-0.065943	0.034673	-0.007414	0.014655	0.308096	0.046657	0.174563	0.038719	0.002737	0.142377	-0.064511	0.076650	0.188519
YGR092W	-0.013398	-0.037232	0.068256	0.042961	0.008772	0.208027	-0.118441	0.749873	-0.069087	0.003465	-0.110886	0.137987	0.086027	0.046796	0.050310	0.822687	-0.012117	0.048766	-0.013197	-0.050779	0.048189	0.010045	-0.011885	0.083840	-0.034720	0.291777	0.032859	-0.011345	0.016496	0.027363	0.096589	-0.023013	0.314586	-0.028523	0.195068	-0.014437	-0.042523	0.072330	-0.011551	-0.062357	0.263839	0.049981	0.076964	0.069647	0.017629	0.092477	-0.048023	0.007420	0.226461
YGR094W	-0.098961	-0.006809	0.066139	-0.014150	-0.054629	0.108274	-0.084693	0.210133	-0.096392	-0.108163	0.101564	0.079990	-0.013221	-0.004461	0.045628	0.319063	0.034374	0.060764	-0.092445	-0.057231	-0.000314	-0.009244	0.041599	0.026779	-0.053752	-0.102663	-0.298808	0.094260	0.034222	0.012435	0.089880	0.052402	0.112577	-0.055112	0.110812	-0.010737	0.051328	0.105771	-0.039188	0.015369	0.179699	0.018859	0.000132	0.082479	0.027415	0.037633	-0.080530	0.055886	0.039348
YGR096W	-0.055995	-0.022983	0.085953	0.020713	0.054671	0.062270	-0.087043	0.009552	0.035231	-0.098753	0.048623	0.025680	0.074119	-0.022220	-0.022247	0.159386	-0.082697	0.006592	-0.021968	0.045422	0.017178	-0.017900	-0.071141	-0.062771	-0.066378	-0.108452	-0.137066	-0.019680	-0.126809	0.033825	-0.110441	-0.020086	0.182778	-0.096218	0.048016	0.096143	-0.128410	-0.088740	-0.010647	-0.015278	-0.121522	0.041279	-0.133042	0.073653	-0.177279	-0.015309	-0.053110	-0.010712	-0.072174
YGR181W	0.081449	0.027685	0.230203	-0.012471	0.009778	-0.002143	-0.005419	-0.061048	0.074751	0.012925	-0.110125	0.011978	0.059518	-0.045421	-0.029297	0.006747	0.014564	-0.036715	0.031217	-0.091118	-0.102045	0.009961	0.004588	0.049558	0.098370	0.084676	-0.048175	0.068137	0.041238	-0.012713	0.014256	-0.044029	-0.154204	-0.077535	0.054343	0.070952	0.094226	-0.000040	0.020549	-0.043227	0.133298	-0.037070	0.034166	0.024153	0.104970	-0.094544	0.148847	-0.068794	-0.030737
YGR183C	-0.056801	-0.035231	0.163606	-0.015420	0.070655	-0.112091	0.058704	-0.050040	0.026357	-0.039209	-0.039775	0.020699	0.059271	0.018224	-0.059563	-0.059315	-0.003685	-0.026214	-0.034040	0.062226	0.003821	-0.008237	-0.010071	0.003657	0.006347	-0.022873	0.386273	-0.091019	0.056667	0.059392	0.023049	-0.106074	-0.102545	-0.049717	0.031978	0.005907	-0.037744	-0.039549	-0.010180	-0.037209	0.033850	0.019802	0.021994	-0.014139	-0.023199	-0.027803	0.024165	-0.016251	-0.046981
YGR185C	-0.007919	0.008745	0.170119	0.007679	0.052704	-0.014196	0.040563	-0.083747	0.090617	0.060018	0.044138	-0.037397	0.074353	-0.017663	-0.006376	-0.106704	0.015267	-0.047711	-0.004201	0.095640	-0.011539	0.021371	-0.044596	-0.014715	-0.005341	-0.101253	-0.297350	0.024818	0.100090	0.054952	0.022784	-0.003275	0.110562	0.028532	0.062594	-0.016959	0.056313	0.045518	-0.026312	-0.015404	0.040904	0.001204	-0.039835	0.014595	0.028796	-0.005133	-0.024179	0.008418	-0.082521
YGR114C	0.000295	-0.026916	0.173913	-0.032865	0.044728	-0.055152	0.047541	0.018598	0.060333	0.004240	0.087552	-0.007116	0.050519	0.007974	-0.008757	-0.036394	-0.034730	-0.098012	-0.043418	0.090920	0.040521	0.013889	-0.147406	0.050449	0.005455	0.873393	0.163473	0.068082	0.044103	0.172316	0.070356	-0.082071	-0.270384	0.033937	0.068525	-0.055528	0.080078	0.066520	-0.010487	-0.003941	0.052118	0.034782	0.181141	-0.016369	-0.061305	-0.034844	-0.041604	-0.144868	NaN
YGR116W	-0.089937	-0.046392	0.105241	-0.021322	-0.040198	0.035062	-0.002729	-0.029431	-0.019118	-0.052369	0.100576	0.035191	0.017875	-0.042529	0.044514	0.081001	-0.018486	0.040438	-0.047865	0.032806	-0.037006	-0.004602	0.019904	0.010908	-0.024284	-0.024024	0.149615	0.126464	0.019311	0.067817	-0.003297	0.073251	0.096507	0.038344	0.031567	0.003100	0.006863	0.034636	-0.111448	0.010425	0.073041	-0.032670	0.067185	0.023248	0.260099	0.036133	-0.052538	0.031956	0.129240
YGR118W	0.030691	-0.057484	0.278403	-0.083787	-0.182637	-0.064896	-0.088664	-0.188475	0.056896	-0.067745	-0.168763	0.047065	-0.075687	0.028308	-0.009782	-0.120311	-0.083113	-0.077032	0.032508	-0.092777	-0.233695	0.022377	0.017025	0.061371	0.208387	0.003193	0.060647	0.136130	-0.212996	-0.033508	0.092884	-0.088802	-0.054611	0.020290	0.005089	-0.026891	0.083542	-0.034947	0.020455	-0.049435	0.162293	0.031740	0.074595	-0.113382	-0.043817	-0.031760	0.293917	0.005538	-0.047039
YGR205W	0.042198	-0.047484	0.192097	-0.007553	-0.084629	-0.030226	-0.084807	-0.164339	0.043786	-0.062150	-0.266362	0.001166	-0.082346	0.009013	-0.036193	-0.295555	-0.025977	-0.105242	0.087968	-0.121117	-0.219124	0.000374	-0.008446	0.059810	0.173282	-0.032244	0.235269	0.210367	-0.273556	-0.020079	-0.040712	-0.041784	-0.044220	-0.029489	0.038698	0.009176	0.101933	-0.000433	0.000489	-0.034143	0.069377	0.019845	0.134286	-0.144455	0.064839	-0.030789	0.288197	-0.011714	0.002457
YGR207C	0.030036	-0.061685	0.222226	-0.015563	-0.034973	-0.007996	-0.084449	-0.093325	0.041023	0.045870	-0.227086	-0.005530	-0.028729	0.005340	-0.084941	-0.071514	-0.074946	-0.092987	0.004462	-0.010453	-0.082762	-0.033008	-0.023694	0.043008	0.127507	0.001262	0.430715	0.090884	-0.168077	0.074540	0.045196	-0.166459	0.018980	0.083064	-0.135700	-0.010687	0.003001	0.038322	0.028455	-0.036355	-0.024357	0.027618	0.183277	-0.079369	-0.080256	-0.021440	0.171134	-0.026967	0.013811
YGR209C	0.128048	0.000763	0.293426	-0.038399	-0.034333	-0.039016	0.105111	-0.095793	0.085081	-0.003139	-0.256775	0.079513	-0.032101	-0.022995	-0.071968	-0.146947	-0.058437	-0.130773	-0.037450	0.004879	0.022293	0.011046	0.083331	0.024732	0.122854	0.053900	0.027668	-0.083560	-0.149204	-0.080789	-0.032069	-0.107013	-0.079702	-0.047705	-0.160878	-0.001493	0.145817	-0.001247	0.015230	-0.108976	0.025412	-0.028597	0.066725	-0.166794	-0.037271	-0.080509	0.291005	0.004324	0.034276
YGR137W	0.128866	0.070052	0.028733	-0.032081	-0.048903	0.065908	0.111541	-0.043722	0.151335	0.020566	-0.150409	0.080786	-0.116792	-0.038590	-0.108094	-0.111991	-0.045586	-0.067506	0.034413	-0.143447	-0.191956	0.022698	0.071628	0.085941	0.147720	0.162677	-0.253631	0.105062	-0.228511	-0.042279	0.057894	-0.093637	-0.198520	0.068817	-0.127675	-0.008654	0.019393	0.002344	0.061074	-0.064338	-0.031740	0.002254	0.137250	-0.090746	0.090844	-0.018668	0.274232	-0.046654	0.007095
YGR139W	0.122041	0.076960	0.019440	0.061299	-0.022442	0.070873	0.087014	0.087367	0.056721	0.166183	-0.131343	0.134501	-0.019570	0.058069	-0.085488	-0.028280	-0.002880	-0.057280	-0.007341	-0.201554	-0.103449	-0.004237	0.028255	0.133574	0.216161	0.223985	0.049379	0.000404	-0.201586	0.019984	0.190908	0.218917	-0.150298	0.201892	-0.096751	-0.090232	0.277043	0.012622	0.147857	-0.052803	-0.095293	0.073486	0.042770	-0.055545	-0.043884	0.036014	0.248272	0.066085	0.279380
YGR141W	0.073952	0.044094	0.113328	-0.031876	-0.043963	0.162469	-0.010734	-0.135213	-0.011074	-0.089882	-0.083650	0.004637	-0.047433	0.013243	-0.099890	-0.069947	-0.022638	-0.033336	0.092841	-0.063899	-0.270591	0.014047	0.032123	0.057666	0.299102	0.098017	-0.020675	0.108895	-0.219104	0.006534	0.122754	-0.042486	-0.138541	0.081741	-0.055892	-0.016750	0.116554	0.072951	0.052721	-0.036693	-0.073563	0.001807	0.055597	-0.058511	-0.081349	-0.049324	0.150146	0.013575	0.025610
YGR229C	-0.038033	0.010142	-0.050502	0.093076	0.033637	0.176257	-0.022582	0.003802	-0.003845	-0.021735	0.040719	0.009544	0.012128	0.032357	-0.027996	0.037726	-0.017885	0.048828	-0.047654	0.283723	-0.120279	-0.003264	-0.064963	0.053350	0.088215	-0.080453	0.117316	0.022403	-0.149410	0.014686	0.040527	0.061049	-0.005098	0.049859	0.064600	-0.067590	-0.023256	-0.025096	-0.000646	0.066861	0.240232	0.066325	0.014013	-0.025674	0.254495	0.003792	0.010858	0.033794	-0.133666
YGR231C	0.021887	0.071164	0.016071	0.028092	0.047024	0.139470	0.060109	0.023169	-0.044191	0.036381	0.062375	0.059241	-0.141271	0.060993	-0.041971	0.097744	0.002989	-0.023420	0.002343	-0.081657	-0.022672	0.017084	0.007731	0.052497	0.028037	0.051708	0.016368	0.021880	-0.039190	0.111623	0.036313	-0.055378	-0.085873	0.067198	-0.228603	-0.001741	-0.033157	0.065411	0.004612	0.032972	0.036140	0.005528	0.079989	0.046538	0.094157	0.057329	0.000499	-0.035476	0.033784
YGR233C	0.129025	0.181636	0.068553	0.114089	0.003685	0.223192	0.176854	0.088854	0.221471	0.105692	0.222150	0.095146	0.228866	0.050647	0.159286	0.048365	0.174813	0.066147	0.032497	0.151592	-0.152232	-0.080874	0.006504	0.013199	-0.002598	-0.011861	-0.419253	0.010525	0.151010	0.009641	0.012182	0.030301	-0.057925	-0.145772	-0.132561	0.017407	0.078616	0.122811	0.037743	0.112918	-0.011809	-0.019773	0.163566	-0.079192	-0.144422	0.057999	0.171122	0.047693	0.040878
YHR090C	0.068552	0.041742	0.066026	-0.004274	-0.041850	0.119567	0.083603	0.004933	0.215246	0.025763	0.053385	0.038998	0.011352	0.001066	0.028124	-0.055704	0.035370	-0.019351	-0.002455	0.597211	-0.182093	-0.041641	0.045564	0.118732	0.147180	-0.133778	0.410883	0.031682	-0.138307	0.039278	0.098674	-0.038105	-0.191976	0.006512	-0.082851	-0.019840	0.052859	0.046403	0.034072	-0.032343	0.006061	0.006826	0.306628	-0.050463	0.297161	0.016643	0.136973	0.000031	-0.018097
YHR092C	-0.148814	0.038002	-0.291590	-0.011551	0.057436	-0.320400	0.147911	0.058298	0.104325	0.014626	0.225775	-0.010805	0.047730	-0.017066	0.029835	-0.179299	0.045574	-0.005640	-0.029584	0.061208	0.091764	0.045453	0.045151	0.029742	-0.057622	-0.041339	-0.154084	-0.039292	0.251193	0.042818	-0.206976	0.125966	-0.095017	-0.050785	-0.016486	-0.039373	0.035683	-0.023544	-0.027099	0.013398	-0.075270	-0.019809	-0.065826	0.041139	0.042759	-0.009613	-0.057333	0.025356	-0.029559
YHR094C	0.012897	-0.031022	-0.438009	-0.076953	-0.029417	0.238781	-0.028415	-0.010592	0.105576	-0.000914	0.169519	0.021520	-0.109025	-0.028364	-0.003267	-0.266508	0.057727	0.120467	0.023931	0.130997	0.108335	0.051460	0.095972	0.021578	-0.061697	-0.110510	0.031511	0.031261	0.098091	-0.030160	0.000893	0.087320	-0.027454	-0.010305	-0.019675	-0.064142	-0.024812	0.034418	-0.020847	-0.049840	-0.050387	-0.063355	0.239120	0.042928	0.012604	-0.042562	-0.050532	0.050762	-0.034124
YHR183W	0.002989	0.100397	-0.136452	-0.025873	-0.133199	0.115258	0.008084	-0.105689	0.000717	0.004051	0.172509	0.028859	-0.017914	-0.011824	-0.004202	-0.093115	-0.018623	0.082025	-0.050603	0.166173	0.162055	-0.034057	-0.085221	-0.018824	-0.083082	-0.108074	-0.321182	-0.003251	0.108730	0.065862	0.022961	-0.008202	0.018641	-0.193572	-0.136771	0.010215	0.016659	0.073048	-0.063337	0.131578	-0.167192	0.002031	0.077628	-0.039500	0.113627	0.055233	-0.025610	-0.005266	-0.035492
YHR185C	-0.048656	-0.071147	0.060345	-0.091491	-0.194834	0.028518	-0.067947	0.056054	-0.234275	-0.583065	-0.248643	0.072436	0.147537	0.052260	-0.015805	-0.138866	0.353539	0.075833	0.077055	NaN	-0.066752	-0.072031	-0.200315	0.801592	-0.001706	-0.397817	-0.307239	0.261157	0.203740	0.014096	0.282212	-0.050309	-0.668846	-0.124364	-0.046714	0.057248	-0.297277	0.113883	-0.100755	0.089428	-0.059251	0.027030	NaN	0.010237	0.219697	-0.103674	0.051785	-0.136725	0.030498
YHR187W	0.013161	0.023891	-0.044725	-0.039775	-0.018585	0.098881	0.000402	-0.033159	0.028601	-0.042897	0.029629	-0.043671	0.002017	-0.038069	0.005480	-0.070808	0.016002	-0.033176	-0.028185	-0.144823	-0.044691	-0.009478	-0.066894	-0.024488	-0.041155	-0.014918	0.094819	0.025651	0.004781	-0.043302	0.011830	-0.033042	-0.135306	-0.090161	0.027686	-0.030016	-0.025578	-0.093317	-0.006455	0.054796	0.015766	-0.027713	0.150315	-0.047831	0.285862	-0.045382	-0.033098	0.015044	-0.076438
YHR114W	-0.032331	-0.083003	-0.081092	0.011456	-0.051194	0.012276	-0.065026	0.002526	-0.002206	-0.046135	0.102590	-0.020382	0.048813	-0.043065	0.008944	0.001094	-0.014612	0.032397	-0.086736	-0.007446	0.064444	-0.012992	0.004541	-0.053197	-0.053869	-0.090548	-0.142377	0.052003	0.124048	-0.025259	-0.028809	-0.003311	0.060822	-0.063620	-0.079316	0.031282	-0.015227	-0.008443	-0.052131	-0.003406	-0.113967	0.020017	0.120085	0.032015	-0.092237	0.082613	-0.025253	-0.006747	-0.090526
YHR116W	0.063585	0.085761	-0.129752	-0.101708	0.020984	-0.007925	0.077134	0.007357	0.213983	-0.046438	0.002322	-0.010399	0.107206	-0.047307	-0.087840	-0.080456	0.021802	-0.185482	0.036319	0.396864	-0.077851	0.036021	0.009728	-0.024694	0.041278	0.060818	-0.048434	0.096282	0.029461	-0.041986	-0.201996	-0.112537	0.005074	-0.229288	-0.117979	-0.136686	0.007580	0.062455	0.043484	-0.079682	-0.124760	-0.092609	-0.396257	-0.093134	-0.301114	-0.060711	0.023749	-0.007108	-0.063365
YHR118C	0.040449	-0.038912	-0.023149	-0.106511	-0.035659	0.101024	-0.055388	-0.100944	0.048654	-0.081702	-0.014420	-0.127986	0.069225	-0.111852	0.000320	0.032837	-0.033120	-0.038307	-0.021475	0.735778	-0.065814	0.057712	-0.042361	0.099475	-0.015955	-0.076152	0.190375	0.023747	0.013527	-0.050607	0.015204	-0.131592	0.009211	0.212438	0.007551	-0.218609	0.169803	0.005995	0.005136	0.014706	-0.075929	-0.034323	0.071753	-0.082083	-0.449440	-0.019711	-0.064968	0.057500	-0.052812
YHR207C	0.024514	0.019295	-0.050733	-0.139050	-0.050104	0.105382	0.040766	-0.091041	-0.084806	0.062082	0.045055	-0.051759	-0.012278	-0.056673	0.009354	-0.075435	0.005576	-0.046580	0.110710	-0.477145	0.009083	0.005334	0.009314	-0.052560	0.031408	-0.124094	0.041002	0.043966	0.017320	0.091832	0.021339	-0.093004	0.038232	0.047268	0.006231	-0.077190	0.127131	0.032494	-0.017163	0.058129	0.527133	0.004251	0.169280	-0.065145	0.027588	0.061143	0.002866	0.048413	-1.215856
YHR209W	0.060974	-0.098986	0.024569	-0.039699	0.051445	0.044310	0.123856	0.169817	0.081131	0.006018	0.000618	0.052218	0.159751	-0.013035	0.035099	0.406932	-0.021451	-0.164890	0.135696	NaN	0.023995	0.014704	-0.063354	-0.054157	-0.041280	0.584978	0.214996	-0.561839	0.189380	-0.032267	-0.025280	-0.141087	0.017102	-0.003670	-0.024232	-0.160248	-0.006105	-0.018547	0.038288	-0.038710	0.232007	0.149300	-0.020886	-0.076069	NaN	0.091132	-0.001229	0.747104	0.086027
YHR211W	0.033998	0.063954	0.007437	-0.055238	-0.031739	0.004476	-0.171036	-0.094656	-0.071654	-0.164768	0.064568	-0.020829	0.021919	-0.105047	-0.001786	0.237812	-0.083443	-0.150813	0.008088	-0.207529	0.155263	0.001162	0.034367	-0.258964	-0.128415	NaN	-0.092874	0.048577	0.206792	-0.108814	-0.015548	-0.188891	0.714677	0.407326	-0.005176	-0.084836	0.075895	0.090984	0.012458	0.048945	-0.155214	0.058067	0.489317	-0.217736	-0.440272	0.015214	-0.076370	-0.029927	-0.364393
YHR137W	0.246517	0.224401	0.253495	0.273790	0.167944	0.199688	0.168714	0.134880	0.186720	0.275977	0.306716	0.061640	0.214002	-0.000698	0.132893	-0.036685	0.132592	0.022043	0.059368	NaN	-0.072898	-0.126116	0.256251	0.013436	-0.043291	0.150113	0.491444	-0.198256	0.175738	0.028347	-0.086442	-0.061925	0.354642	0.134376	0.203329	-0.041234	0.162416	0.050697	0.094106	0.094828	-0.203850	-0.153354	0.069913	-0.050086	0.155182	0.057021	0.194812	-0.121598	0.159087
YHR139C	-0.084888	-0.151581	-0.347744	0.060063	-0.064283	0.061967	-0.290825	0.047800	-0.051450	0.010654	0.101622	0.108096	0.094666	-0.038233	-0.158482	0.301105	0.026173	-0.098715	-0.131981	0.007163	0.104380	-0.043274	0.002049	-0.028436	-0.094022	0.140082	-0.012242	-0.344466	0.192278	-0.050646	-0.158247	-0.044637	0.463059	0.283323	-0.027626	-0.265430	0.010902	-0.142027	-0.008209	0.513959	0.174978	0.011515	0.407533	0.085942	-0.128210	0.047567	-0.027480	0.059678	0.025367
YHR140W	0.159937	-0.035428	0.196220	-0.113718	0.060608	0.007426	-0.153355	-0.211648	0.034848	0.017344	0.001610	0.038985	0.024579	0.057415	0.010055	-0.173314	-0.022252	-0.057796	-0.126476	-0.009880	-0.103021	-0.025031	0.009052	0.053604	0.054969	-0.038598	-0.143911	0.086645	0.116717	-0.103815	-0.143450	-0.057529	0.367490	-0.140736	-0.097854	0.020917	0.051118	0.041457	-0.003938	-0.067874	-0.269865	-0.115202	0.049546	0.016708	0.850390	-0.041288	0.107219	-0.044843	0.011022
YIL009C-A	0.156899	0.075531	-0.033937	-0.047681	0.071264	0.010407	0.037658	-0.089700	0.039183	0.068768	-0.101796	0.035666	-0.116495	-0.067836	-0.078968	-0.153704	-0.099726	-0.093924	0.033375	0.220467	-0.054264	-0.012838	0.000047	0.038745	0.084879	0.012639	0.103345	0.247696	0.009838	-0.077892	-0.001117	-0.116458	-0.132863	0.016358	0.182874	-0.039868	-0.045654	-0.077413	0.187337	-0.046251	-0.143236	-0.006841	-0.029319	-0.103855	-0.199927	-0.015423	0.037500	-0.088588	0.167968
YIL010W	0.103104	0.060957	0.144894	-0.083878	0.047359	0.157509	0.046425	-0.068071	0.108083	-0.056888	-0.174220	0.050828	-0.007306	0.070322	-0.058685	-0.016452	0.020491	-0.054865	-0.043618	-0.421526	-0.137024	-0.011634	0.002969	0.067819	0.074161	0.100037	-0.255620	-0.043806	-0.065229	0.035252	-0.006657	-0.083898	-0.039057	0.067864	0.046202	-0.125020	0.104003	0.016543	-0.057442	-0.048191	-0.014512	-0.058625	0.134790	0.014799	0.063937	-0.012712	0.037241	-0.065672	0.050527
YIL012W	-0.060835	-0.007783	0.208474	0.054418	0.031643	0.131807	-0.123161	0.001518	-0.004469	0.033294	-0.027999	-0.129502	0.004664	-0.002633	-0.035461	0.050167	0.011535	0.034887	-0.113856	-0.059642	0.114850	-0.008554	-0.077407	-0.117208	-0.049284	-0.105593	-0.160579	0.030120	0.005368	0.026701	-0.012436	0.110785	0.163890	0.144187	0.068627	-0.186849	-0.068275	0.016046	-0.060799	0.205445	-0.031844	0.053038	-0.092416	0.023826	-0.132486	0.026110	-0.007181	0.066372	0.070725
YHR159W	0.007577	0.039272	0.146432	-0.040537	-0.049149	0.121279	0.095699	0.121012	-0.004986	-0.100932	0.070382	-0.005976	0.067475	0.018577	-0.055216	0.043420	-0.021450	-0.048516	0.017462	0.489827	0.092104	-0.011624	-0.085513	-0.003373	0.019387	-0.040926	-0.087312	0.003456	-0.043575	0.126074	0.006654	0.041752	0.312740	-0.150841	-0.055716	-0.050156	0.088778	0.040940	-0.034540	-0.106574	0.233659	0.019540	0.175495	-0.057110	-0.414823	-0.002827	-0.030111	0.030526	-0.046284
YHR161C	0.016966	0.177827	-0.003876	0.012303	-0.022896	0.161384	0.006733	-0.006142	0.090981	-0.017133	0.112101	0.096214	0.024233	-0.019649	-0.014919	0.156236	-0.062933	-0.059982	0.032615	0.028176	-0.014258	0.008951	-0.037867	-0.036721	-0.054697	0.016296	-0.222322	-0.099289	0.079210	0.029761	-0.089507	-0.001660	-0.097759	0.123715	0.044209	-0.181941	0.021729	0.043018	-0.429258	-0.038041	-0.086504	0.054660	-0.144715	0.019897	-0.034066	0.058901	-0.038934	-0.009572	-0.141282
YHR163W	0.008387	0.000786	0.059008	-0.085817	0.030440	0.055232	0.190535	-0.058282	0.195648	-0.028753	-0.012217	-0.027035	0.034431	-0.049108	-0.063451	-0.095999	-0.011330	-0.091726	-0.000963	0.129143	-0.031056	-0.031328	-0.039306	-0.057452	-0.002520	0.033708	-0.234443	-0.070527	0.077364	0.012522	0.065556	-0.002191	0.033328	-0.007329	0.014186	-0.054980	0.009453	-0.008156	-0.046441	-0.045703	-0.121627	0.021351	0.015517	-0.041230	-0.037897	0.010118	-0.020785	-0.022568	-0.010091
YIL031W	-0.090823	0.014528	-0.010357	-0.040600	0.059486	0.117773	-0.077828	-0.033377	0.183093	0.052726	-0.042996	0.008349	0.064511	0.031424	0.012308	0.078393	0.046043	0.054333	-0.026465	0.085816	-0.012087	-0.011238	-0.007275	-0.082358	-0.018366	-0.041707	-0.222601	-0.005418	0.102700	0.037316	0.026113	0.081739	0.093647	0.154544	0.020985	0.037734	0.209291	0.065271	-0.051023	0.083350	0.124479	-0.058320	0.002676	0.129273	-0.191193	0.041692	-0.051263	0.162827	-0.038544
YIL033C	-0.023047	-0.004192	0.082881	0.020288	0.029361	0.072534	0.048192	0.032939	0.159191	0.003725	0.063878	-0.032418	0.133545	0.026406	0.062901	0.103758	0.043822	-0.077989	-0.059644	-0.046048	0.078222	-0.015308	0.019956	-0.031411	-0.053486	0.026094	-0.274892	-0.078414	0.014373	0.030184	-0.054129	0.014504	-0.021500	-0.042780	0.053060	0.036322	0.058141	0.078068	-0.054854	0.023131	-0.048047	0.065062	0.037066	0.018729	0.030632	0.038777	-0.023841	-0.016035	0.081640
YIL035C	-0.005651	-0.002044	0.041344	-0.009320	0.070320	0.089639	-0.082905	-0.117816	0.236035	-0.047558	-0.002258	-0.038472	0.003477	0.026420	-0.007949	-0.021235	-0.041790	-0.045817	-0.066646	-0.542610	0.025284	0.001308	-0.030340	-0.005928	-0.035035	-0.061905	-0.052644	0.020699	-0.026889	0.001986	-0.009161	-0.049273	0.076361	0.026929	0.023017	-0.031427	0.109085	0.016393	0.028033	-0.017048	-0.107645	0.059791	0.134603	-0.021506	0.100345	-0.014536	-0.040215	0.038036	0.052239
YJL025W	-0.094723	-0.002566	-0.047204	-0.022491	0.011507	0.141201	0.107606	0.028187	-0.017954	-0.082059	0.025674	-0.037098	0.006741	-0.050666	0.007333	0.137169	-0.010781	-0.067276	0.001614	-0.108292	0.024465	0.042309	-0.014348	-0.050987	-0.077650	-0.149082	-0.088401	0.014361	0.076381	-0.006445	0.009398	0.046023	0.111274	0.047659	0.087067	0.011545	0.078614	-0.024881	-0.009060	0.041710	-0.110416	-0.086863	0.038613	0.119734	0.292614	-0.050542	-0.045843	0.018866	-0.006733
YJL027C	0.012606	0.084261	-0.068703	0.083695	0.015406	0.021638	-0.033650	-0.034486	0.034354	0.014356	0.053428	-0.108691	-0.030600	-0.091158	0.047837	-0.077913	0.005531	-0.117690	-0.100820	0.066347	0.030981	0.007601	-0.064081	-0.038607	-0.067252	-0.075348	-0.167012	-0.026002	0.043162	-0.026909	-0.087836	0.117031	-0.143577	-0.045824	0.011935	-0.205483	-0.245028	0.061137	0.013437	-0.108301	-0.061755	-0.103243	-0.024553	0.035382	0.145372	-0.005880	-0.031996	-0.007222	-0.013135
YJL029C	-0.092958	0.001114	-0.040477	0.069397	0.005465	0.112598	0.035715	-0.037851	0.023821	-0.039917	0.059944	0.008751	0.036369	-0.061758	0.043383	0.040330	-0.027582	-0.023982	-0.039842	0.068500	0.055392	-0.020481	-0.077312	-0.083041	-0.087480	-0.019220	-0.179414	0.038185	-0.059895	0.094339	-0.020492	0.106345	0.054484	-0.069584	0.053345	-0.002951	0.019645	-0.108123	0.026143	0.041881	0.053638	-0.048245	0.012657	0.179837	0.210632	0.024746	-0.062677	0.022852	-0.102821
YJL122W	-0.080034	-0.074269	-0.053980	0.043412	0.015254	0.042741	-0.035522	-0.081634	0.114536	-0.114801	0.020379	-0.018762	-0.153094	-0.063923	-0.033620	-0.132356	-0.102818	-0.036025	-0.024658	-0.298100	0.006526	-0.050783	-0.071276	-0.043119	-0.028092	-0.087904	-0.006859	-0.072395	0.029750	-0.038840	0.047305	-0.266506	-0.009409	0.145643	-0.019165	-0.325193	-0.273441	-0.099409	-0.115369	-0.033239	-0.278742	-0.039979	0.100080	0.141797	-0.281301	0.048601	-0.024532	0.021413	0.127763
YJL124C	0.052297	0.014704	0.058578	-0.128114	0.004696	0.069491	0.007848	-0.088589	0.044320	-0.016000	-0.071372	-0.047539	-0.002381	-0.013675	0.000291	-0.107795	-0.042867	-0.114348	0.033765	-0.084318	-0.230567	0.010183	-0.010239	0.002313	0.058062	-0.136661	0.076192	0.096888	-0.016785	0.102013	0.040988	-0.027611	-0.007731	-0.031108	0.042063	-0.008799	0.014683	0.000154	0.015288	-0.010458	0.045817	-0.025412	0.182180	0.040460	0.111035	-0.040288	-0.011005	-0.010840	-0.053715
YJL126W	0.008304	0.132109	-0.340464	-0.059212	0.103706	0.074957	0.112401	-0.133823	-0.126901	0.098895	0.110076	0.020582	0.148309	0.036307	0.119231	0.085406	-0.078251	-0.045617	0.071918	-0.101836	-0.014844	0.030671	-0.015404	-0.185636	-0.002677	-0.223339	0.156478	-0.084583	-0.058012	0.101673	0.055050	NaN	0.010592	NaN	0.052457	0.128529	-0.068988	0.193109	-0.019788	-0.146108	-0.026203	0.208384	-0.349727	0.090497	-1.121781	-0.051789	-0.026711	0.075573	0.093270
YJL050W	-0.082671	0.046602	0.068885	-0.146340	0.001448	0.158598	-0.113578	-0.144801	-0.083618	-0.065557	0.056295	-0.085093	0.080437	-0.051090	-0.018227	-0.167104	-0.009421	0.040354	0.001662	0.073994	-0.076081	-0.003280	-0.015280	-0.026748	-0.053047	-0.106104	-0.077761	0.210231	-0.007213	0.046982	0.098734	0.099836	0.087002	0.121516	0.134765	-0.003435	0.044449	-0.014648	-0.056120	0.002767	0.052699	-0.052256	0.058140	0.185756	-0.096484	-0.087730	-0.054615	0.065346	-0.065116
YJL052W	-0.038921	-0.039711	-0.134200	0.079176	-0.059200	0.016303	0.046279	0.003708	-0.203929	0.124834	0.279662	0.062174	0.018999	0.024373	0.068218	0.112528	0.022459	0.064966	-0.138589	0.275282	0.161726	-0.003502	-0.011417	0.026745	-0.023717	0.058403	0.061409	-0.010929	0.087444	-0.071196	-0.078032	-0.000947	0.088262	-0.136303	-0.341608	0.015768	0.007138	0.096072	-0.037555	0.086384	-0.200164	0.050756	0.051573	0.137725	-0.029834	0.098420	-0.002634	-0.007387	0.112604
YJL054W	0.016675	0.017258	0.089815	-0.113434	0.019727	0.068138	-0.082272	-0.060454	-0.087029	0.015920	0.100303	-0.030231	0.068522	0.011295	-0.058854	-0.061861	0.005793	0.022494	-0.033875	0.174397	0.100217	-0.012654	-0.030457	0.008472	-0.024803	-0.020324	-0.112585	0.014749	0.178503	-0.040056	0.004678	-0.024054	0.061478	0.120947	-0.022864	-0.038394	0.015014	0.013907	0.021124	-0.001882	-0.062891	0.008558	0.157633	0.109679	0.098695	0.017697	-0.021571	0.025195	0.010226
YJL146W	-0.015256	-0.053664	0.075181	0.084759	-0.040994	-0.059073	-0.057008	-0.175751	-0.162025	0.002725	-0.031599	-0.007475	-0.023508	-0.000198	-0.045917	-0.091325	-0.033397	-0.053538	-0.062288	-0.019724	-0.082806	-0.002740	-0.016516	0.006787	0.064848	-0.054444	-0.149413	-0.021349	0.020104	-0.088059	0.065245	-0.031201	0.123416	-0.050699	0.042288	0.003869	0.013532	0.028858	-0.006650	-0.026911	-0.114907	0.012646	0.110747	0.038253	0.520540	0.032205	0.044469	-0.009996	-0.019052
YJL148W	-0.025198	-0.007876	0.122979	0.015456	0.128040	-0.029047	-0.168687	-0.024582	-0.117430	0.045968	-0.177096	-0.084235	-0.036098	-0.030109	-0.046418	-0.113338	-0.044139	-0.011046	0.034169	-0.180382	-0.110628	-0.020927	-0.066594	0.061316	0.097752	-0.053640	-0.118140	0.072922	0.031028	-0.015808	0.108046	0.033048	0.034405	0.073028	0.080887	-0.082395	-0.007863	-0.065535	0.063039	-0.025762	0.055794	0.045411	0.126183	0.020617	0.001865	-0.074783	0.008124	-0.009705	-0.163504
YJL150W	0.027687	-0.064319	-0.315177	0.170621	-0.086369	0.274483	0.086722	0.089479	0.055657	0.023026	-0.090228	0.110295	-0.104014	0.173192	-0.060380	-0.304563	-0.010271	0.096600	0.081253	0.255488	0.138399	-0.022814	-0.034565	0.004810	0.019667	0.040199	-0.035216	-0.487349	0.108234	-0.093353	-0.015913	0.003480	NaN	-0.282544	-0.005549	-0.510258	-0.342245	0.026702	0.042372	-0.050079	-0.327608	0.105191	-0.008878	0.132172	0.417600	-0.051766	0.043209	-0.066394	0.290652
YJL074C	-0.017118	0.006584	0.020690	0.001546	-0.061799	0.114284	-0.025756	-0.109712	-0.001537	-0.044880	0.025140	-0.030014	-0.041853	-0.029307	-0.055808	-0.134850	-0.020459	0.077032	-0.118396	0.344207	0.095752	-0.045612	0.018415	0.030942	-0.034689	-0.113690	0.226162	0.078261	0.053149	-0.012744	0.112882	0.048551	0.005546	0.019187	0.043762	-0.025501	0.270855	0.013169	0.041911	0.046055	0.205985	-0.108652	-0.082818	0.127749	-0.294514	-0.023665	-0.029818	0.047858	0.043786
YJL076W	-0.088366	-0.011852	-0.066356	-0.003691	-0.005094	0.103896	-0.050949	-0.149245	-0.074742	-0.097667	0.027242	-0.060908	-0.021269	0.005477	-0.040024	0.125293	-0.001551	0.073145	-0.017262	0.437373	0.060442	-0.030472	0.057498	0.019012	-0.098376	0.086670	0.067421	-0.248268	0.043743	-0.067145	-0.050994	0.093532	0.050462	0.071895	0.018044	0.036558	0.049100	-0.011075	0.014034	0.106629	0.058832	0.035699	-0.171905	0.103031	-0.185937	0.023834	-0.084269	0.041279	-0.203478
YJL078C	-0.117700	-0.150640	-0.108119	0.051257	0.027620	0.003681	0.129715	-0.119659	-0.112874	-0.039776	0.123880	0.156004	0.022484	-0.035400	0.056471	0.144055	-0.035715	0.069983	-0.109771	0.360390	0.127504	0.001831	-0.079260	0.008457	-0.109132	0.295190	0.340076	-0.387151	0.035497	-0.090997	-0.328906	0.018956	0.039259	-0.128900	-0.076039	-0.023453	-0.045380	-0.033430	0.022580	-0.001750	-0.082954	0.015163	-0.363690	0.150687	-0.042984	-0.003973	-0.142346	-0.024057	-0.267620
YJL170C	-0.015334	-0.184713	0.064916	0.038318	-0.036670	-0.016610	-0.179943	0.541948	-0.066005	0.013658	-0.039214	0.063803	NaN	0.052420	-0.512267	-0.057231	-0.155760	-0.159239	-0.050830	1.498308	0.071371	-0.029117	-0.232656	0.049221	-0.052169	0.193707	0.126739	0.147975	0.067421	-0.055044	-0.059073	0.166053	-0.324309	-0.400592	-0.071081	-0.187156	0.195680	-0.036360	-0.285175	0.026637	0.445710	0.028220	-0.117021	-0.066446	-0.794832	-0.053229	-0.062382	0.318785	1.076916
YJL172W	-0.044851	-0.010780	-0.234186	0.112838	0.003383	0.028854	0.106316	0.157685	-0.178604	-0.069390	0.010141	0.164428	0.008282	-0.035573	0.146721	0.220565	0.020354	0.034226	-0.147665	0.036258	0.138482	-0.034256	0.051571	0.013173	-0.050922	0.491211	-0.132528	-0.033322	0.088035	-0.040819	-0.075007	0.131549	-0.002973	-0.116255	-0.067020	0.096547	-0.042787	0.116341	-0.052776	0.066005	-0.153453	-0.122590	0.094357	0.149699	-0.118415	0.014684	-0.087931	0.004286	0.046669
YJL174W	-0.031870	-0.061551	0.068432	-0.038025	0.039193	-0.000377	0.088245	0.040585	0.216254	-0.004171	0.141488	0.013108	0.091426	-0.027244	-0.006790	0.088028	-0.004615	-0.027268	-0.016191	0.118703	0.079919	-0.006107	0.050489	0.031023	-0.069914	0.165481	0.126962	-0.205194	0.170965	-0.056933	-0.084247	-0.001349	0.079570	-0.073999	0.005600	-0.148588	-0.007755	-0.025722	0.041132	-0.018202	0.013927	0.036638	-0.035849	0.070362	-0.016800	0.019773	-0.079615	0.013262	-0.095033
YJL098W	-0.026744	-0.118700	0.157627	-0.070004	0.025468	0.141382	-0.110634	-0.025431	0.235819	-0.082128	0.109458	0.039044	-0.015357	0.033409	0.035967	-0.063575	-0.016559	0.030633	-0.001585	-0.113610	-0.061849	0.008206	-0.008684	-0.002350	-0.047823	-0.090699	0.036379	0.028223	0.118868	0.008235	0.070843	0.069584	0.007874	0.139541	0.083282	-0.014000	0.004338	-0.035235	-0.019436	-0.012173	0.075840	-0.047137	0.023376	0.055898	-0.035487	-0.056951	-0.022737	0.014023	-0.092117
YJL100W	-0.010921	-0.067018	0.121600	0.065332	0.015664	-0.016859	0.028016	0.055010	0.127544	0.064034	0.046322	0.023844	0.048768	0.008261	0.013088	-0.056486	0.050930	-0.029381	-0.018920	0.014240	-0.073856	-0.012121	-0.041928	-0.030738	-0.063339	0.103035	-0.115621	0.036233	0.037404	-0.048927	0.014472	-0.012058	-0.062768	-0.097042	-0.014605	0.011832	0.007425	-0.037202	-0.020260	-0.025031	-0.000469	0.005173	0.153250	0.078384	0.027588	0.045531	0.000082	-0.020424	0.031542
YJL102W	-0.010977	0.031769	-0.081938	-0.026711	-0.104071	-0.012380	0.072819	-0.017165	0.110494	-0.098217	0.088128	0.006542	0.067655	-0.062974	-0.079655	-0.009197	-0.081238	-0.057745	-0.129808	-0.219120	0.022751	-0.032660	0.004258	-0.003671	-0.064253	-0.062689	-0.094730	-0.001740	0.032052	-0.019198	0.079536	0.226481	-0.616992	-0.388414	-0.081074	0.076631	-0.197772	0.112140	-0.156574	-0.016435	-0.003768	-0.164241	0.073495	0.114253	0.320157	-0.201940	-0.033409	-0.131747	0.003688
YJL194W	-0.125230	-0.172768	0.041512	-0.024001	-0.001107	0.196795	-0.029553	0.102807	-0.083391	-0.137946	-0.073445	0.052429	-0.020948	-0.030564	-0.124837	-0.053091	0.029486	-0.031315	-0.020125	0.055679	0.052838	-0.009221	-0.054649	-0.051374	-0.034611	-0.106283	-0.045197	0.004067	0.069575	-0.091994	0.048592	0.023624	-0.131765	0.108547	0.067322	0.015529	-0.063559	0.047397	0.002424	-0.010251	-0.081747	-0.110696	0.050594	0.187900	-0.515517	0.028846	-0.090742	0.016491	0.020926
YJL196C	0.028157	-0.144846	0.037333	0.004854	-0.041849	-0.064377	0.114490	0.115171	-0.109418	0.084459	0.093766	0.032407	-0.045081	-0.103396	0.015740	-0.197163	-0.030273	0.000950	-0.171733	0.210144	-0.080962	-0.006294	-0.122399	0.030200	-0.054141	0.444492	0.302029	0.115073	0.047059	-0.060377	-0.037369	-0.071577	-0.064542	-0.256060	-0.014388	0.042300	-0.017439	0.053380	0.017029	-0.020977	-0.306167	-0.109696	0.016982	0.168602	-0.018327	0.056570	-0.114473	-0.033261	0.225793
YJL198W	-0.092957	-0.061627	-0.017517	-0.013098	-0.029825	0.068929	0.001342	-0.056339	-0.137383	0.042570	0.006330	-0.003369	0.073079	-0.032403	0.091482	-0.083334	-0.043024	0.031981	-0.110677	0.048022	0.026058	-0.008842	-0.075098	0.025776	-0.079400	0.135670	0.187447	-0.014353	0.092277	-0.139718	-0.053463	0.084876	0.082924	-0.084419	0.049806	0.004362	0.042666	0.101300	-0.062880	0.067026	-0.009109	-0.113901	0.042623	0.134786	0.178721	-0.057135	-0.060726	0.060531	0.156409
YKL021C	0.000455	-0.028986	0.134630	-0.062837	0.012722	0.062388	-0.107742	-0.031079	-0.071873	0.075023	0.008661	-0.043291	-0.013934	-0.015492	-0.048808	-0.125155	-0.036739	0.002193	0.003835	-0.158425	-0.093174	0.014408	-0.043913	-0.004367	0.002578	-0.209765	-0.156569	0.119224	0.113668	0.014484	0.097196	0.015432	-0.033305	-0.090415	0.127043	-0.086093	-0.032015	-0.082647	0.036646	0.060294	0.235187	0.062468	0.163191	-0.029514	-0.143967	-0.042771	-0.048936	0.006029	-0.059007
YKL023W	0.026725	-0.048929	0.160016	0.082846	-0.050771	0.007114	0.144548	-0.056157	-0.053540	0.039973	-0.041529	0.012418	0.015300	-0.014062	-0.028090	0.052753	-0.062656	0.008323	0.032481	-0.150107	-0.094242	0.004060	0.032241	0.008788	0.032741	-0.103273	0.140021	-0.047066	0.068525	0.015714	-0.013855	-0.036323	-0.155253	-0.164925	-0.098229	-0.013738	-0.094874	-0.110821	0.004136	0.052327	-0.134076	0.021044	0.201519	-0.019413	0.017048	0.013252	0.099440	-0.072814	-0.059549
YKL025C	0.008529	-0.022787	0.124636	-0.015181	-0.010662	0.011629	0.055820	-0.052211	-0.084342	-0.049550	0.081420	0.005067	0.013378	-0.062620	0.078473	-0.014229	0.002337	0.040324	-0.043309	0.544848	0.009274	-0.043791	0.018990	-0.068426	-0.095339	-0.004667	-0.091927	-0.045602	0.099549	-0.032630	0.013063	-0.010334	0.230872	0.042667	0.021254	0.013171	0.066553	0.016530	0.009708	0.014224	0.045464	-0.036231	0.012996	0.054275	0.040582	-0.031550	-0.083604	0.002052	-0.049644
YKL114C	0.051016	-0.045393	0.157536	-0.011965	-0.069879	0.065499	-0.060565	-0.020267	-0.078864	0.023910	-0.046934	-0.053667	0.012123	-0.032588	-0.004742	-0.105651	0.000953	0.043397	0.059957	-0.287866	-0.149309	-0.032093	-0.044716	0.221593	0.029752	-0.116803	0.162381	0.044932	0.044256	-0.012120	0.064861	-0.037802	0.014489	0.081183	-0.102438	0.067393	0.023978	-0.032920	-0.035070	0.031431	0.132896	-0.005546	0.067626	-0.047916	-0.092178	-0.010543	-0.024940	0.056385	-0.068053
YKL116C	-0.022955	-0.063259	0.130431	-0.038861	0.005554	-0.026610	-0.074812	0.025947	-0.142853	0.004613	0.046253	-0.017834	0.071507	-0.014082	0.030494	-0.034675	0.064300	0.018491	-0.084288	0.010231	0.053588	-0.016654	-0.083824	-0.120734	-0.065320	-0.090565	-0.133376	-0.017465	0.060967	-0.053171	0.010838	0.016354	0.108294	0.067194	0.032742	0.051569	0.116704	-0.028284	-0.051415	0.043097	0.129539	0.034382	0.081771	0.062368	0.090048	-0.017816	-0.056646	0.040007	0.108035
YKL118W	-0.022527	0.595172	0.099588	0.033000	-0.064445	NaN	NaN	-0.143264	-0.382276	-0.010112	-0.104166	0.112073	0.400331	0.081308	0.034792	-0.137033	0.057168	-0.012685	-0.112505	1.179620	-0.189792	-0.451593	0.080271	-0.110139	0.121940	-0.105021	-0.129095	0.106787	0.214586	-0.297704	0.311087	0.057515	NaN	NaN	-0.059571	0.131934	-0.223821	-0.073764	-0.382131	0.345717	-0.240455	-0.011811	NaN	0.022266	NaN	-0.020431	0.079247	-0.367755	NaN
YKL044W	-0.011004	0.049980	-0.141038	0.068495	-0.236339	-0.091457	-0.132827	-0.143552	-0.058268	-0.012657	-0.002889	-0.062148	-0.044262	-0.020050	-0.036649	-0.067505	-0.041154	-0.022232	0.069112	0.078748	-0.141262	-0.028150	0.024097	-0.096704	0.030723	-0.027880	-0.168676	0.018678	-0.033637	-0.103692	-0.098211	0.024748	0.148294	-0.101027	0.062688	0.012970	0.055785	-0.042925	0.018090	-0.043544	0.428252	-0.103985	0.000822	-0.061186	0.042099	-0.008397	-0.007716	-0.057447	-0.213529
YKL046C	-0.015145	-0.065560	0.166873	0.002282	0.060262	0.019987	-0.027157	0.030258	-0.055599	-0.007242	0.147458	0.018575	0.020920	-0.022880	-0.003177	-0.030086	0.045791	0.032942	-0.052021	-0.007339	0.094737	-0.030752	0.028484	0.040853	-0.056814	-0.102525	0.063002	-0.143150	0.037124	0.033744	-0.010726	0.007144	0.181323	-0.104171	-0.016515	0.014236	-0.040584	0.015828	-0.018783	0.031864	-0.000917	0.043484	0.084669	0.006800	0.017903	0.011851	-0.002310	-0.033647	0.042547
YKL048C	0.010012	-0.075508	0.211360	0.039117	-0.084567	0.013311	-0.051577	-0.109308	-0.084221	-0.034312	0.095148	0.014796	0.095779	0.025479	-0.067029	-0.071886	0.043585	0.059982	-0.137302	-0.359953	0.046920	-0.011549	-0.008264	-0.061291	-0.028898	-0.041420	0.250926	-0.033021	0.010873	0.002767	0.072206	0.012706	-0.049462	-0.133750	0.018717	-0.130868	-0.035719	0.076274	-0.048997	-0.040092	0.210320	-0.150791	0.074810	-0.017427	-0.138207	-0.065103	-0.009232	0.001257	-0.008772
YKL138C	0.107311	0.056410	-0.073303	-0.100700	-0.167912	-0.133089	0.072483	-0.142981	-0.036593	0.046038	-0.319213	0.069228	0.002478	0.107384	-0.101422	-0.048885	-0.014223	0.004247	-0.008084	NaN	-0.053221	0.019885	0.049197	0.045972	0.407724	0.187160	0.000477	0.106091	-0.421187	0.029159	-0.107455	-0.112659	-0.195858	-0.003409	-0.111380	-0.012144	0.140131	0.187094	0.087878	-0.001962	0.238800	-0.012863	0.068443	-0.086224	0.255019	-0.048076	0.465294	-0.108207	-0.044105
YKL140W	0.071442	NaN	-0.280415	0.215018	0.241574	0.160468	0.029520	0.088447	0.075381	-0.046328	0.128333	-0.253293	-0.274125	0.184944	-0.497244	0.192514	0.090159	-0.508352	-0.309163	0.100575	0.132328	-0.182404	-0.012224	0.094407	0.114449	NaN	0.066057	-0.053913	0.068579	0.177155	-0.004588	0.546096	NaN	NaN	0.428721	0.562981	-0.371005	-0.204967	0.072376	-0.350510	0.329441	-0.170687	-0.497454	0.097006	-1.178559	0.226194	0.019302	-0.019562	NaN
YKL142W	0.035266	0.173169	-0.484791	-0.050695	0.092035	-0.223621	0.147694	0.032611	-0.202552	-0.042603	0.111004	-0.145193	0.254231	0.005947	0.095447	-0.148424	-0.079709	0.053304	0.073615	NaN	0.047578	0.028671	NaN	0.296759	0.151799	NaN	0.075285	0.185254	-0.104770	0.090716	-0.162621	NaN	NaN	-0.366107	-0.105596	0.274838	0.046300	0.019691	0.244316	0.053208	NaN	-0.637660	NaN	-0.048054	0.078582	0.166935	0.003472	0.021459	NaN
YKL067W	0.070029	0.009792	0.165063	-0.080825	0.079709	0.019221	0.120192	0.135744	0.049433	-0.012207	-0.147950	0.120501	-0.022495	-0.006340	-0.020011	-0.065895	-0.011395	-0.096024	-0.004388	-0.246626	-0.101227	-0.024886	-0.020471	0.067014	0.054480	0.172246	0.046075	-0.127236	-0.019360	0.033676	-0.033413	-0.079509	0.088125	-0.104291	0.021237	0.089048	-0.010370	0.031649	-0.040444	-0.016108	-0.030603	0.024459	0.074509	0.014271	-0.003578	0.024382	0.058462	-0.133628	0.031262
YKL069W	0.035418	0.003529	0.118486	0.016831	0.108606	-0.037891	0.063832	0.002525	0.130980	0.096420	-0.150021	0.055028	-0.012775	-0.027101	-0.005653	-0.102370	0.016327	-0.123993	0.081373	-0.060001	-0.050093	-0.031823	-0.005427	-0.014210	0.049137	0.007520	-0.057141	-0.014740	-0.049551	0.060149	-0.081017	0.018654	-0.107542	-0.085435	0.024809	-0.019450	0.068781	0.053200	-0.033714	-0.022802	0.094356	-0.077031	0.035018	-0.031628	0.105850	0.018139	0.052079	-0.034983	-0.043728
YKL071W	0.010841	0.109568	-0.094199	-0.094149	0.064759	-0.013795	-0.026056	0.035250	0.163869	-0.042081	0.033689	0.137525	0.407627	-0.060868	-0.005956	0.174329	-0.103498	-0.032483	0.134252	-0.929814	-0.087213	-0.004390	-0.011254	0.032077	0.015985	-0.060700	-0.034805	0.085061	0.070362	-0.093378	0.172213	0.082169	0.036696	0.300210	-0.196460	-0.491175	-0.016588	-0.056654	-0.028481	0.012067	-0.142769	0.023307	-0.024407	-0.202782	0.182988	-0.058619	-0.068708	0.095674	-0.001090
YKL162C	0.040052	0.009169	0.035290	-0.012032	0.059129	0.059838	0.052213	0.059681	0.118358	-0.035595	0.015545	0.063881	0.192719	-0.026246	-0.034319	-0.005286	0.023139	-0.095222	-0.057273	-0.180203	0.014251	-0.049452	-0.034422	0.069268	-0.018091	0.163997	0.036641	-0.017750	0.052638	0.081782	0.018832	-0.083475	0.018783	-0.032780	0.019174	0.114616	0.221314	0.021722	-0.038786	0.035089	0.072215	0.068967	0.143609	-0.009040	-0.082215	0.033989	-0.005042	0.021875	0.141166
YKL163W	-0.078318	-0.072677	-0.155417	0.001884	0.041187	-0.096685	0.022200	0.288110	0.008739	0.029866	0.038967	0.130902	0.057887	0.017507	0.081431	0.873387	0.007652	0.025868	-0.039310	0.373419	0.141630	-0.008466	0.066490	0.059361	-0.131224	0.411301	-0.135219	-0.875411	-0.077714	-0.084567	-0.167436	-0.022110	-0.006259	-0.009725	-0.008137	0.090706	0.250680	0.074258	-0.130933	0.104032	-0.297650	0.039563	0.080744	0.124943	0.024979	0.114650	-0.096129	-0.024543	0.047033
YKL165C	-0.068016	-0.060119	-0.084011	-0.111630	0.008855	0.082655	0.053356	0.107340	0.081681	-0.036755	-0.033247	-0.001353	-0.009185	-0.020580	0.007816	0.205647	0.035041	-0.080538	-0.086682	-0.164847	0.118520	-0.006132	0.031316	-0.016723	-0.134948	0.060946	0.266674	-0.164981	0.035610	0.041741	-0.161918	0.053474	0.035099	-0.142660	0.004344	0.044036	0.039541	0.036866	-0.033623	-0.013530	0.205013	-0.024554	0.062553	0.069096	0.100139	-0.009067	-0.112302	0.025530	0.051922
YKL091C	0.072073	-0.041468	0.091793	-0.091612	0.062733	-0.007150	0.076068	0.071666	0.064416	-0.061084	0.080477	0.103569	0.011183	-0.026593	-0.023022	0.023581	0.011925	-0.131544	-0.031265	NaN	0.069143	-0.037921	0.019470	0.042492	-0.037079	0.174886	0.028477	-0.115399	-0.032486	0.062419	-0.125055	-0.151495	-0.117590	-0.193881	-0.012447	-0.006330	-0.023543	0.066713	-0.002379	0.002056	-0.052472	0.015349	0.055350	0.006769	-0.195078	0.082882	-0.050587	-0.074309	0.116249
YKL093W	-0.111811	-0.058471	0.267664	0.037881	0.080435	-0.280257	0.123164	0.107900	-0.128133	-0.050925	0.079345	0.073660	0.148002	0.077602	0.044354	0.122578	0.029235	0.004776	-0.199327	0.280066	0.021876	-0.004379	-0.052302	-0.027347	-0.074127	0.204037	-0.153285	-0.233170	-0.078716	0.030493	-0.001626	-0.025951	0.086697	-0.015015	0.168541	0.078227	0.040494	0.278908	0.026877	-0.011505	-0.144873	0.001910	-0.045139	0.025181	-0.020242	0.089662	-0.050031	-0.011835	0.040954
YKL095W	-0.099531	-0.030004	-0.045632	-0.111611	0.081271	0.079643	-0.077763	-0.188937	-0.022170	-0.118461	-0.009935	-0.059284	0.027823	-0.030077	0.001605	0.068388	0.020136	0.033083	0.029034	0.158169	0.022171	0.008046	0.018811	-0.076510	-0.009126	-0.029810	0.075027	-0.049137	-0.056816	0.013378	-0.150321	NaN	-0.041050	0.029280	-0.042006	0.004293	0.061486	-0.066503	-0.030951	-0.038463	0.016971	-0.008246	-0.232131	-0.048092	-0.147830	0.090473	0.004958	0.037154	NaN
YKL185W	0.031482	-0.038008	-0.067093	0.099393	-0.002840	0.052962	0.070251	0.092943	-0.137512	-0.009517	0.097722	0.072856	0.055654	0.030023	0.023004	-0.059418	-0.065077	0.143523	-0.056988	-0.230479	-0.038344	-0.011908	-0.004000	-0.025346	-0.026337	-0.002493	-0.069163	-0.114232	0.086474	0.048835	-0.038357	-0.040719	-0.020794	-0.053178	0.071109	0.097366	0.040391	0.037112	0.005403	-0.022315	-0.019781	-0.024315	0.145329	-0.001520	0.070177	0.003843	-0.032701	-0.011115	0.038676
YKL187C	-0.031558	-0.037426	-0.023567	-0.052240	0.016038	-0.011672	-0.010095	-0.079945	-0.097523	0.022914	-0.012803	0.016316	0.020761	0.034086	0.057379	0.115708	0.025476	0.009719	-0.031786	NaN	-0.031798	-0.000697	0.025762	0.030756	-0.034868	-0.299695	-0.052054	-0.061997	0.071342	-0.124806	0.019908	-0.139359	0.116159	-0.131698	-0.168847	0.010929	-0.042216	0.047858	-0.111660	0.075237	-0.180099	-0.019329	0.302992	0.006458	-0.235886	-0.017910	-0.044364	-0.032657	0.196358
YKL189W	0.042541	-0.000603	-0.077766	-0.040075	-0.025720	-0.019536	0.120481	-0.000278	0.061894	-0.001670	0.083008	0.018377	-0.139577	-0.038834	0.016052	-0.023517	0.010215	0.000933	0.030076	NaN	-0.002479	-0.240168	-0.088167	0.053673	-0.027549	-0.002632	0.133023	-0.093755	0.004769	0.099520	-0.021055	-0.002821	0.213962	-0.032431	0.087788	-0.282788	0.199942	0.041566	-0.017001	-0.048559	0.021381	0.048143	0.240122	-0.004848	0.094370	0.049641	-0.045388	-0.000476	0.180412
YLR002C	-0.022665	0.011043	-0.094292	-0.207830	0.025243	0.183961	-0.111674	-0.166107	-0.023335	-0.060264	0.014430	-0.073527	-0.095103	-0.028369	0.034857	-0.089370	-0.017039	0.029368	0.243573	0.235992	-0.057973	0.010835	0.017801	-0.019648	-0.037392	-0.246819	-0.117941	0.140341	-0.032716	-0.192286	-0.018407	0.114843	0.103029	0.177777	0.065036	0.097357	-0.013424	0.058183	0.011884	0.019415	0.206328	-0.041027	0.023116	0.073981	0.058544	-0.074949	-0.078547	0.139219	-0.040468
YLR004C	-0.045864	-0.174191	-0.198908	-0.141866	0.003961	-0.080037	-0.013679	0.071357	-0.045003	-0.119992	-0.031296	0.062258	0.124663	-0.041219	-0.052996	0.146806	0.004088	-0.063769	0.179822	0.652651	-0.086891	0.115313	-0.007153	0.186536	-0.045016	0.625290	0.463280	0.116400	0.075480	NaN	-0.284617	-0.052493	0.477122	0.519378	0.010940	-0.326254	-0.199757	0.062052	-0.048240	-0.278637	-0.115968	-0.048892	0.111196	0.043640	-0.008962	-0.073083	-0.059665	-0.247241	0.146089
YLR006C	0.020054	-0.027358	-0.076335	-0.049237	0.026873	0.116172	-0.025030	-0.143886	-0.099225	-0.065683	0.030362	-0.061396	0.032535	-0.020313	0.010538	0.114792	0.073999	-0.013508	0.101649	-0.115539	-0.014758	-0.058771	-0.090714	-0.057677	-0.028733	-0.000827	0.109581	-0.161675	-0.056257	0.079604	0.006856	-0.042373	0.294750	0.122924	-0.069328	0.121429	-0.011017	0.020007	0.040820	0.029644	-0.058726	0.004263	0.096062	0.064374	0.222826	0.046595	-0.066553	-0.033101	-0.050155
YLR097C	0.073633	0.003665	-0.052772	-0.030773	0.016822	0.122114	0.143007	-0.042725	0.008866	0.024167	0.087251	0.026860	-0.000883	0.033686	-0.030921	0.021968	0.096005	-0.044421	0.123682	-0.067349	0.257546	-0.058969	-0.012324	-0.052333	-0.008004	0.020658	0.117727	-0.308284	-0.023438	0.056380	0.027640	-0.016160	0.166550	-0.061153	0.081023	-0.004705	-0.111670	-0.002716	-0.025301	-0.024162	0.014408	0.004285	0.096716	-0.026071	0.035783	0.077040	-0.035566	-0.021795	0.247034
YLR099C	0.040662	-0.019600	0.034561	0.023095	0.053182	-0.036337	0.052274	-0.014516	-0.069824	0.064550	0.030680	0.011129	0.217491	-0.061196	0.033104	0.389971	-0.006420	0.016064	0.191538	NaN	0.143832	0.032584	0.028063	0.030705	0.007045	0.354266	0.192727	-0.307045	0.036163	0.008534	0.091763	0.004340	0.221719	-0.021927	-0.091969	0.192730	0.185671	0.285217	-0.075164	-0.023093	-0.002837	-0.040975	0.052229	-0.010072	0.249016	0.008700	0.017400	-0.087895	0.014592
YLR101C	0.060538	-0.042632	-0.126880	0.072118	0.051284	-0.013266	-0.023501	0.108266	-0.105245	-0.014098	0.006984	0.030167	0.302608	0.121255	0.040477	-0.070776	0.117857	0.006587	-0.040606	NaN	0.185739	-0.107765	0.042620	-0.052430	-0.025868	0.092041	0.741966	-0.247507	0.026737	-0.022618	-0.084735	-0.019789	0.477122	-0.075523	-0.127479	0.098360	-0.258236	-0.025517	0.019602	0.389581	-0.236385	0.049123	0.315492	-0.011370	-0.242886	0.034952	-0.162312	-0.035429	-0.017423
YLR026C	0.031421	0.023469	-0.024281	-0.048758	0.005290	0.058956	-0.032440	0.041366	-0.060906	-0.029402	0.031425	-0.113915	-0.055690	-0.041004	-0.022405	0.081133	-0.043160	0.008364	0.036168	0.085335	-0.106735	-0.020613	-0.003092	-0.002343	0.014461	0.237727	-0.116752	-0.055933	0.103213	0.028181	-0.002418	-0.060069	0.036118	0.041620	0.016897	-0.050994	-0.016563	0.012020	0.087466	-0.011475	0.160890	0.017771	0.051875	0.021534	-0.240656	-0.022401	-0.032561	-0.022387	-0.002912
YLR028C	0.015679	0.024600	0.012611	0.082198	0.055032	0.103777	0.050715	-0.221966	-0.017959	-0.042663	0.036247	-0.111565	0.047505	-0.023622	0.029193	0.075963	-0.000860	0.076134	0.078480	-0.006111	-0.109063	-0.042454	0.059556	-0.039174	0.029897	0.067992	-0.094718	0.011025	0.105017	0.006784	-0.177616	0.009439	0.095374	0.030000	-0.006417	-0.016213	-0.046284	-0.060340	-0.001393	0.048067	0.164806	-0.016645	-0.157595	0.024383	-0.077504	0.077872	0.005050	0.006563	-0.007867
YLR030W	-0.043587	0.022768	-0.032479	0.082045	0.039076	0.043249	0.035996	0.042893	-0.043332	-0.000188	-0.002164	-0.030113	0.282004	-0.022352	0.007909	-0.011400	-0.084292	-0.019836	-0.011523	-0.119049	0.041133	-0.037725	-0.011063	-0.084357	-0.078963	0.112504	0.041407	-0.075178	0.143915	0.019187	0.061079	0.127163	0.279266	0.080217	-0.024436	0.135205	0.037176	0.004240	0.725853	0.094293	-0.214993	0.015271	-0.089673	-0.011654	0.060056	0.041569	-0.041742	0.021686	0.327766
YLR121C	-0.005364	0.327902	-0.000431	0.039980	-0.040763	0.000277	0.154318	0.007539	-0.007247	0.124392	0.036572	-0.098084	-0.065142	-0.016716	0.000799	0.436200	0.029730	-0.043403	0.155286	NaN	0.094563	-0.046390	0.037206	0.057423	-0.038104	0.298608	-0.094710	-0.482606	0.103117	-0.084232	0.014776	0.066162	0.004122	-0.044807	0.020556	0.010172	0.024021	0.034471	-0.025342	0.043445	0.043537	0.145716	0.113119	0.051172	0.103798	-0.066808	-0.037091	-0.037989	0.047336
YLR123C	0.031492	0.253427	0.146222	0.062532	0.018380	-0.030143	0.073311	0.085422	0.020661	0.024504	0.055072	-0.104118	-0.073707	-0.018563	-0.115600	-0.041513	-0.108307	-0.172275	0.169285	-0.400041	0.042654	0.051080	0.047980	-0.046935	-0.047794	0.174485	0.073805	-0.385495	-0.043763	-0.088321	-0.095419	0.050599	-0.301514	0.064613	0.012210	-0.024100	0.259514	0.083956	-0.291983	0.057669	-0.289409	0.004422	-0.186922	0.036335	0.187918	-0.012307	-0.030979	-0.070872	-0.017105
YLR125W	-0.019857	0.241487	0.244895	0.080180	0.107574	0.042941	0.002009	0.049533	0.005978	0.039477	0.051944	-0.043361	0.242500	-0.087932	0.061315	0.129048	-0.052264	-0.014204	0.117487	NaN	-0.040020	-0.125445	-0.020829	-0.088658	-0.056058	0.118834	0.164722	-0.266985	-0.081730	0.006631	-0.027439	0.099586	0.346522	-0.118104	0.027944	-0.162663	-0.097081	-0.223092	-0.100504	-0.062151	0.153792	-0.070211	0.001185	0.024092	0.266326	0.038173	0.022613	0.035033	0.480049
YLR049C	0.041476	0.086747	0.072946	-0.067581	0.036489	0.040029	0.055141	0.054477	0.038443	-0.089352	0.068458	0.004256	-0.079115	-0.048635	-0.030989	-0.077631	-0.071790	-0.059729	0.065834	NaN	-0.054711	0.014388	0.006336	0.264584	0.018277	0.321526	0.223113	-0.023495	-0.028392	0.071707	0.043501	-0.058660	-0.077158	-0.018506	0.127166	0.095529	0.077103	0.043041	-0.098420	-0.027637	0.068623	0.057957	0.081563	0.017675	0.087924	0.022109	-0.009663	-0.090182	0.104503
YLR051C	-0.008394	0.028610	0.162664	-0.039170	-0.022096	-0.025607	-0.125706	0.001436	-0.049141	0.000668	-0.330958	-0.031678	-0.109179	0.006593	-0.017518	-0.024648	0.013798	-0.069283	0.263486	NaN	-0.078854	-0.004987	0.090175	0.052996	0.238126	0.542950	0.287040	0.045062	-0.324756	-0.091964	0.151156	-0.035607	-0.121495	0.252993	0.014823	-0.035687	0.041325	-0.131514	-0.032332	-0.064674	0.248665	0.030697	0.135927	-0.067488	-0.055357	-0.048141	0.157675	-0.097216	-0.144527
YLR053C	0.068377	0.173741	0.108895	-0.050779	-0.039452	0.018019	-0.103529	-0.099689	-0.077821	0.070826	-0.221639	0.030756	-0.038515	-0.017153	0.009343	-0.108188	-0.060422	-0.094801	0.164867	0.036798	-0.120593	0.070087	0.244202	-0.015239	0.422723	-0.162031	0.177637	0.050740	-0.258816	-0.033195	0.123048	NaN	-0.397837	-0.089177	-0.039239	0.006240	-0.182756	0.114282	0.083252	0.012872	-0.087958	-0.017981	0.183245	-0.090055	0.048806	-0.046429	0.159822	0.033066	NaN
YLR145W	0.076253	0.101909	0.133891	0.044868	-0.130297	-0.136118	-0.058157	-0.091874	-0.038096	0.075235	-0.201020	0.077703	-0.053201	-0.110932	-0.105467	-0.063923	-0.070368	-0.156119	0.338907	-0.514295	0.022824	0.111573	0.246471	0.060882	0.348179	-0.065719	0.402982	0.071444	-0.335441	0.014722	0.079617	-0.123244	-0.068153	0.329700	-0.046115	0.006551	0.023214	-0.027022	0.061153	0.000337	0.232303	0.035063	0.418775	-0.161326	0.283271	-0.057776	0.265251	-0.115893	-0.080256
YLR147C	0.079599	0.117607	0.080284	0.029176	-0.145389	-0.072262	-0.046803	-0.023946	-0.110301	-0.032998	-0.214229	0.052018	-0.115075	-0.008251	-0.027638	-0.115807	-0.110450	-0.062645	0.168421	-0.165419	0.032112	0.075549	0.081528	0.018651	0.337297	-0.033843	0.127296	-0.006576	-0.404461	0.030525	0.071305	-0.170876	-0.538939	0.061180	0.089234	0.047899	-0.041534	0.012772	-0.000818	-0.070285	0.026517	0.058627	0.259468	-0.111164	-0.196790	-0.047079	0.278957	0.011967	-0.024888
YLR149C	0.043590	0.089008	0.212688	0.071110	-0.111404	-0.080865	0.042964	-0.079005	-0.019657	-0.037035	-0.076748	0.077789	-0.049052	-0.000314	0.063664	0.131306	0.016640	0.038863	0.152110	0.106672	-0.003177	-0.018000	0.048973	0.034730	0.004783	0.234823	0.028522	-0.028807	0.012710	0.021109	-0.010457	-0.002945	-0.046407	0.254163	-0.071069	0.279527	-0.070633	0.052931	-0.043543	0.094563	-0.221544	-0.008716	-0.075877	-0.058264	-0.130944	-0.029531	0.062174	-0.010678	0.225638
YLR073C	0.018363	0.067403	-0.056214	-0.013493	0.022979	0.020670	0.036604	-0.010309	-0.088527	0.052793	0.046624	0.091851	-0.002392	0.002517	0.007083	-0.111961	0.010105	-0.003856	0.178858	-0.207828	-0.093820	0.029927	-0.002675	-0.019609	-0.005421	0.055042	-0.326431	0.006032	-0.112402	-0.095036	0.012594	0.035842	0.038402	0.085472	0.078374	-0.043410	0.003033	-0.116111	0.041281	-0.003182	-0.234145	-0.048868	-0.000147	0.013676	0.037884	-0.087184	-0.062564	-0.002069	-0.130636
YLR075W	-0.052264	0.067500	-0.017605	-0.066180	0.053846	-0.018613	0.037643	-0.176864	-0.027286	-0.038847	-0.029027	0.020775	-0.052007	0.005070	-0.001606	-0.113665	0.027624	-0.037409	0.078468	0.119799	-0.093960	-0.021830	-0.026752	-0.044983	-0.059908	-0.169993	0.145395	0.003470	-0.078201	-0.040910	0.042320	0.036104	0.050790	0.027709	0.016246	-0.010940	-0.012032	-0.038663	-0.008925	0.061274	-0.160216	-0.016757	-0.039707	0.065592	0.108625	0.017187	-0.097111	0.006320	-0.003097
YLR077W	-0.068618	0.083110	0.083437	0.064946	0.035689	0.028454	-0.011660	-0.143552	-0.125012	-0.000592	-0.093225	-0.008729	-0.061264	0.014637	0.025962	-0.207010	0.022297	-0.037187	0.061691	-0.040684	-0.021374	-0.036418	-0.063214	-0.005122	-0.053505	-0.057077	0.009265	0.040570	-0.017166	0.018508	0.066517	-0.026148	-0.022474	0.092559	0.045543	0.045313	0.037763	0.016400	-0.001882	0.030762	-0.115128	-0.027420	0.018592	0.070559	0.116947	0.012431	-0.075780	-0.007477	0.109518
YLR167W	0.072989	0.063400	-0.005946	-0.017329	-0.046712	-0.015301	-0.013732	-0.216677	-0.051818	-0.001966	-0.143573	-0.020481	-0.107528	-0.027497	-0.023736	-0.257305	-0.013142	-0.081562	0.118347	-0.152698	-0.271238	-0.014538	-0.039477	0.034103	0.096513	-0.021057	-0.118823	0.120237	-0.146830	0.044661	0.074190	-0.079909	-0.078540	0.001813	0.054778	0.022589	-0.017744	0.014525	0.053599	-0.007176	-0.009513	0.004876	-0.056919	-0.039313	0.049609	-0.072120	0.113302	-0.048536	-0.115584
YLR169W	0.094681	0.063751	0.025583	0.040638	-0.088811	-0.042874	-0.027853	-0.060015	0.025180	0.037424	-0.219031	-0.076490	-0.130755	-0.022171	-0.033757	-0.342220	-0.002474	-0.050149	0.149332	0.086905	-0.227174	-0.021897	-0.082829	0.020452	0.114837	0.022468	-0.219546	0.206201	-0.158475	-0.043597	0.099262	0.003724	-0.016292	0.079168	0.121258	0.049724	0.010075	0.001386	0.048979	-0.010753	-0.005650	-0.003227	0.036570	-0.047197	0.052782	-0.097108	0.105397	-0.039572	-0.097859
YLR171W	0.086187	0.061365	0.078767	0.033526	-0.021520	-0.083124	-0.052226	-0.124215	-0.026938	0.001543	-0.225923	-0.060843	-0.038776	-0.028174	-0.052719	-0.260488	0.035515	-0.030688	0.105768	0.262911	-0.242593	-0.030633	-0.068808	0.012790	0.106854	-0.119258	-0.114674	0.174283	-0.215325	-0.008293	0.146467	-0.039082	0.017458	0.090338	0.100994	0.097613	0.080301	0.043932	0.051803	-0.016984	-0.065057	-0.011406	0.145649	-0.060014	0.312265	-0.096078	0.093301	-0.035703	0.014744
YLR377C	0.051163	0.075984	0.172965	0.077170	-0.039142	-0.060310	-0.042432	-0.098800	-0.074129	0.054399	-0.213294	-0.101310	0.017096	-0.006245	-0.070109	-0.232323	0.016037	-0.035418	0.129947	-0.290341	0.034784	-0.038247	0.015112	-0.039719	-0.016562	-0.003976	-0.172589	0.168610	-0.153529	0.049280	0.039642	-0.035566	0.012642	0.038383	0.063448	0.046241	0.079580	-0.005564	0.085102	-0.028440	-0.073321	-0.020464	-0.031131	-0.030040	-0.030837	-0.056672	0.053411	0.010449	-0.000163
YLR379W	0.014209	0.344650	-0.017115	0.005228	0.083842	-0.326395	0.209306	-0.286903	-0.039197	-0.175871	-0.009955	-0.047341	0.002008	-0.084514	-0.073835	-0.054790	-0.090724	-0.168449	0.113079	NaN	-0.203954	-0.049101	0.163683	-0.101560	0.056611	-0.266762	-0.377779	0.046748	-0.121450	0.069963	0.132815	-0.123474	-0.131807	NaN	0.049125	0.001098	0.048681	0.022076	-0.022695	0.005316	-0.172810	-0.031589	NaN	-0.076416	-0.497930	-0.074601	-0.040843	-0.070223	-0.100368
YLR381W	-0.001366	0.000658	-0.161758	0.049811	-0.046520	-0.022070	-0.052275	-0.014100	-0.072667	-0.000697	0.062294	0.053953	0.200405	-0.040431	-0.015200	-0.037628	0.165946	-0.011572	0.086799	0.259354	-0.045141	0.028523	0.001315	-0.028803	-0.018335	-0.079548	0.106253	-0.092899	-0.000545	-0.062300	0.029618	-0.031271	0.081180	-0.070229	0.004694	-0.029326	0.014682	0.094286	-0.025853	0.029626	0.054976	-0.002879	0.204305	-0.003753	-0.038226	-0.049328	-0.014734	-0.058733	0.017091
YML003W	-0.086445	-0.216254	0.770541	0.127526	-0.016469	0.026191	-0.004795	0.177709	0.069711	0.017341	0.077077	-0.012098	0.102199	0.054064	-0.024532	-0.016275	-0.012758	0.036287	0.015656	-0.018586	-0.026602	-0.010298	-0.075116	-0.059530	-0.031312	0.132310	-0.014499	-0.082416	0.100858	0.012115	0.047730	0.120154	0.457217	-0.220872	0.009893	0.086620	0.016169	-0.066763	-0.007011	0.089983	-0.029408	-0.005684	-0.035719	-0.001346	0.103004	-0.008833	-0.014207	0.022923	0.011556
YML005W	-0.017332	-0.037920	0.374873	-0.009476	-0.008050	0.158133	-0.048353	-0.026425	-0.071113	0.006833	0.008494	-0.011968	0.110327	-0.025376	-0.040937	-0.031042	0.071526	0.036447	0.086101	-0.434349	-0.144402	-0.004713	0.003493	0.055816	0.013499	-0.000078	0.067952	0.021270	0.084183	-0.005210	0.076041	-0.005513	-0.028417	-0.063434	0.023170	-0.054316	0.050891	-0.104179	0.078116	-0.009590	0.023710	0.007751	0.139824	-0.009630	0.105791	-0.127713	-0.002842	-0.014738	-0.018623
YML007W	NaN	0.004840	0.211322	NaN	0.083966	NaN	0.101974	0.043502	-0.113664	0.135894	0.081816	-0.001067	0.024904	0.026673	0.010236	0.076324	0.023572	0.089794	0.110483	0.040075	0.157830	0.007350	0.048043	0.068166	0.065748	0.015493	0.216097	-0.054660	0.159803	0.021921	0.072642	-0.002658	0.026613	-0.051220	-0.156198	0.113832	0.029894	0.080049	0.085586	-0.053155	0.003553	0.060951	0.101409	0.026680	-0.064006	0.026706	0.015851	0.051996	0.051323
YLR401C	NaN	0.094842	0.110364	NaN	-0.058837	NaN	-0.018468	-0.020568	-0.004299	-0.073949	0.027309	-0.056578	-0.037594	-0.017282	-0.007923	-0.007073	0.022934	0.015857	0.196143	-0.002307	-0.038414	0.029122	0.012405	0.049006	-0.041861	-0.138624	-0.170582	0.153960	-0.038942	0.029948	0.090543	0.096836	-0.062927	0.134554	0.056235	0.020626	0.028222	-0.006577	0.002879	0.051617	0.089347	0.007485	0.113435	0.039937	0.105702	-0.085661	-0.040524	0.026467	-0.053007
YLR403W	-0.077853	-0.009033	-0.060466	-0.005971	-0.021323	0.081894	0.029617	-0.013770	-0.127237	-0.103274	0.070973	-0.045000	0.085021	-0.027313	0.035874	0.046295	0.046293	-0.000192	0.130306	NaN	0.030384	0.014139	0.013645	-0.030384	-0.125312	-0.059682	-0.992080	0.005243	0.093542	-0.032233	-0.090376	0.029688	0.033750	0.016544	0.004396	-0.001981	0.044811	0.016233	0.016693	0.007630	0.001223	0.006481	-0.055669	0.091222	0.288915	0.054671	-0.080279	0.026188	0.040860
YLR405W	-0.008490	-0.016662	0.115321	0.001288	-0.016701	0.090414	-0.015334	-0.003438	-0.019759	-0.015727	-0.041684	-0.002223	-0.056080	-0.036231	-0.044160	0.015391	-0.049135	-0.013773	0.122154	-0.023967	0.001697	0.006772	0.030319	-0.021692	-0.007900	-0.111135	0.043921	-0.103267	-0.062463	0.004318	-0.006748	0.002049	0.005596	0.105277	0.002097	0.209198	-0.078730	-0.294561	0.020541	0.053917	-0.042045	-0.009098	-0.050098	-0.007231	-0.029903	0.058900	0.040906	0.003475	0.045777
YML024W	0.005798	-0.009980	0.075589	-0.051009	-0.067123	0.022995	0.006059	-0.115720	0.044267	-0.045329	-0.299200	0.017849	-0.084843	0.008227	-0.043018	-0.173376	-0.085402	-0.058145	0.072926	-0.115229	-0.357948	-0.036255	-0.014230	0.014691	0.103236	-0.024402	-0.038197	0.031457	-0.105131	-0.033448	0.059663	-0.055527	-0.080433	0.033624	0.004174	0.044949	0.080687	-0.030925	0.027502	-0.009540	0.099112	0.002594	-0.136265	0.028492	-0.024524	-0.018923	0.186636	-0.000498	-0.075351
YML026C	-0.004987	-0.035850	0.184887	-0.083437	-0.030468	-0.002055	-0.003675	-0.155914	0.061569	-0.000895	-0.113587	0.020021	-0.097266	0.002849	-0.019218	-0.201630	0.167064	-0.032098	0.025297	-0.048229	-0.105851	0.006636	-0.026519	-0.017118	0.015224	0.065191	0.052995	0.035892	0.008880	-0.063155	0.074301	-0.048814	-0.080948	0.103719	0.037055	-0.009338	0.005549	-0.047556	0.009553	-0.040830	-0.036379	0.005693	-0.012861	-0.006173	-0.020293	-0.021387	0.011078	0.005497	-0.081394
YML028W	0.072180	0.037343	0.124084	-0.026348	0.022078	-0.021699	0.094094	0.002105	0.015275	0.032122	0.120597	0.027236	0.002160	-0.027452	0.002098	0.004471	0.010232	-0.005936	-0.052507	0.080904	0.059382	-0.020313	0.029365	0.019872	-0.087024	0.260292	-0.087409	-0.218793	0.007622	-0.082263	-0.076259	-0.031056	0.007498	-0.024927	-0.007117	-0.038212	0.005059	-0.032638	0.001729	-0.058109	-0.326494	-0.001390	0.005449	-0.046281	-0.002400	-0.010930	-0.053576	0.008450	0.002041
YLR423C	0.003689	-0.035687	0.622524	0.058858	0.057844	0.008329	0.051876	-0.011762	-0.049521	-0.022122	-0.022532	-0.013116	0.062328	0.008732	0.022135	0.084095	0.013121	-0.029952	0.126483	-0.095477	-0.066624	-0.033983	0.004795	-0.009067	0.014353	-0.028361	-0.094612	-0.111054	0.004190	-0.077388	0.029153	-0.012113	-0.065340	-0.035648	-0.046544	0.125175	0.314974	0.034123	0.059247	-0.026258	-0.021458	0.002507	-0.042946	-0.042936	-0.199588	0.037613	0.004959	0.039932	0.050833
YLR425W	-0.029351	-0.121238	0.034531	0.074832	-0.012768	-0.003407	0.092995	0.114480	-0.166349	0.099893	0.002567	-0.016406	0.043688	-0.057667	0.055674	0.183459	-0.023291	0.131024	0.113709	0.061325	-0.045147	-0.039368	-0.030655	-0.065913	0.002694	-0.189224	0.251535	-0.012196	0.017791	-0.066904	0.040183	-0.002973	0.001719	-0.090509	-0.038733	0.250243	-0.193688	-0.411173	0.088054	0.088341	-0.023298	0.013436	0.007420	0.076595	0.018503	0.091943	-0.042395	0.037391	0.055315
YLR427W	0.013205	-0.045148	0.252852	0.020868	-0.046568	0.029538	-0.030080	0.021596	-0.017740	0.062800	0.073680	0.018166	0.033864	-0.035018	0.012644	0.013325	0.018198	0.050237	0.145382	NaN	0.022699	0.088450	0.083158	-0.075073	-0.064305	-0.015912	-0.030037	-0.012479	-0.001898	0.017265	0.037143	0.029757	-0.020378	-0.096512	-0.027700	-0.062020	0.124387	-0.017452	-0.056960	-0.023602	0.071720	-0.006193	0.113659	-0.031387	-0.172575	0.005835	-0.051061	-0.005888	-0.081143
YML048W	-0.156475	-0.008359	0.064046	0.091348	0.055863	-0.107304	0.142147	-0.132981	-0.109944	-0.020951	0.071409	0.038328	0.013788	0.026867	0.019779	-0.030896	-0.025250	0.058953	-0.060911	0.275325	0.140811	-0.034008	0.006211	-0.075485	-0.049257	-0.086840	0.120271	-0.046376	0.137296	-0.089980	0.080019	0.042720	-0.039244	-0.064878	-0.244195	-0.013292	0.006934	0.002160	-0.009538	-0.007731	-0.143164	-0.022877	-0.007514	0.087526	-0.023428	-0.002763	-0.103780	0.013762	0.086039
YML049C	-0.038697	-0.036140	0.152935	-0.020747	-0.067695	0.128702	-0.026269	0.004122	-0.164692	-0.086330	0.041977	-0.008332	0.050125	0.001696	0.104779	0.095422	0.015787	0.050383	0.045233	-0.348746	0.084082	0.005749	-0.023318	-0.050709	-0.026599	-0.478328	0.129158	-0.017208	-0.023464	-0.017736	-0.003111	0.044331	0.026709	0.063588	-0.215262	0.125268	0.061483	0.124100	-0.005999	-0.029793	0.070374	-0.046169	0.102468	0.074992	0.137866	-0.013279	-0.046995	0.028966	0.030358
YML051W	-0.065351	-0.035503	0.106014	-0.021256	-0.026894	0.018755	-0.024378	0.029398	-0.117367	0.004235	0.053831	-0.019548	0.034657	-0.050342	0.051435	-0.007084	0.023251	0.016436	-0.010059	-0.075638	0.051198	-0.038444	-0.050631	-0.082525	-0.082131	-0.037210	-0.046450	-0.133586	0.051908	-0.020540	0.019122	0.018737	0.132210	-0.054789	-0.036382	0.091574	-0.026893	0.058120	-0.037727	0.028243	-0.008571	-0.001621	0.097853	0.057541	0.150677	0.014354	-0.047008	-0.043990	0.068356
YLR446W	-0.006852	-0.077166	0.288563	0.074078	-0.016308	-0.102816	-0.006836	-0.095524	-0.097719	-0.074500	-0.125608	-0.041869	-0.107594	-0.032370	0.000346	-0.138748	-0.046227	-0.082439	0.199876	-0.102064	-0.293002	-0.019400	-0.048466	0.017940	0.053285	0.107755	-0.184395	0.113271	-0.062205	-0.049021	0.110587	-0.010874	-0.421456	0.240530	0.022783	-0.053828	0.122654	0.065457	0.007168	-0.107204	-0.110358	0.003516	0.095863	0.038766	0.408815	-0.044875	0.127392	-0.009711	0.023597
YLR448W	-0.040281	-0.056240	0.055895	-0.044252	-0.012310	-0.030375	-0.007506	-0.069139	-0.073206	0.066633	-0.108232	-0.044602	0.046554	-0.003467	0.006502	-0.145536	0.050656	0.047261	0.043097	0.005195	-0.161256	0.006562	-0.026554	-0.023651	0.096990	-0.107928	-0.118479	0.017578	-0.232544	0.047026	0.062727	-0.035834	0.019430	0.084934	0.019542	0.046538	0.031350	-0.000699	-0.009105	0.024202	-0.048759	0.014837	0.042877	0.068372	0.016704	0.019040	0.018307	0.002844	-0.054648
YLR450W	-0.087791	-0.110822	-0.119011	0.037791	0.027227	-0.005545	0.031502	-0.049307	-0.188063	-0.007384	0.029629	-0.042033	0.093157	-0.020895	0.026894	0.025911	0.040254	0.074692	0.102617	0.183411	-0.123008	-0.018338	-0.038204	-0.023043	0.011708	-0.171641	-0.123061	-0.040098	-0.195126	0.066562	0.029087	0.076815	0.072034	0.108226	0.015814	0.289177	-0.049890	0.070766	-0.006607	0.040852	-0.265214	-0.083250	0.032862	0.113848	-0.313831	0.021858	-0.005384	-0.006269	0.229141
YML069W	-0.126792	-0.072032	-0.035901	0.140534	0.002851	-0.051658	0.057102	-0.004382	-0.167805	-0.017392	0.036780	-0.030547	0.200664	0.014025	0.042788	0.052576	0.058813	0.068778	-0.041878	0.021022	-0.021941	-0.023406	-0.047224	0.000047	0.028072	-0.092630	-0.078547	-0.075445	-0.079288	-0.067713	-0.030429	-0.038550	-0.051616	-0.042025	-0.035501	-0.215210	0.221481	-0.111654	-0.012890	0.078291	-0.408871	-0.010043	-0.008315	0.131207	-0.368178	-0.006405	-0.039820	0.027051	-0.042533
YML071C	0.027115	-0.017434	-0.008477	-0.051418	-0.114549	-0.041534	-0.116073	-0.135352	-0.135531	-0.087074	-0.109481	-0.016916	0.194396	-0.047132	-0.077184	0.124588	-0.003823	0.056553	0.047327	0.443115	-0.090388	0.013815	-0.046190	0.008552	0.097821	-0.067399	0.071130	-0.064909	-0.131345	-0.033399	-0.011211	-0.021996	-0.146916	0.010239	-0.073001	0.191098	0.074281	-0.015748	0.054648	-0.098047	-0.102326	0.076256	0.227822	-0.006105	-0.053004	0.017409	0.103270	-0.003161	-0.101150
YML073C	-0.010467	-0.058398	0.037263	-0.028285	-0.035861	0.002393	-0.047123	-0.052035	-0.052709	0.022079	-0.115961	-0.053565	0.035346	0.012631	-0.025145	-0.147831	-0.005438	0.044342	0.029882	-0.017992	-0.126904	0.003456	-0.028042	0.018202	0.093285	-0.034085	-0.121537	-0.038494	-0.078263	0.024220	0.031859	-0.042970	0.109699	-0.075219	0.033534	0.059045	0.048797	-0.011733	-0.012747	0.003573	-0.015807	0.015129	0.048351	0.054277	-0.025326	-0.006624	0.037604	-0.012253	-0.039500
YMR140W	0.033914	0.041857	-0.131306	0.022915	-0.067138	0.085373	0.094837	-0.049796	-0.012460	-0.076932	0.031622	-0.015989	0.002509	0.048787	0.014552	-0.038435	-0.040520	0.062953	-0.032465	0.009904	-0.133134	-0.005881	-0.006657	-0.007203	-0.022786	0.151012	-0.063848	-0.129587	0.044571	0.004514	0.031179	0.069517	0.122525	-0.044560	0.044593	-0.035534	0.081160	0.000463	0.017907	-0.045322	-0.021808	0.051998	0.005388	0.049990	-0.006794	-0.027849	-0.004147	0.010328	-0.113241
YMR142C	-0.049594	0.027681	-0.023010	-0.020393	-0.012199	0.154299	0.009466	-0.097212	0.007061	0.059510	-0.072390	-0.048839	-0.035993	-0.004204	-0.010016	-0.136497	0.019349	0.058890	-0.002826	-0.049805	-0.159856	-0.014033	0.028408	0.021091	0.026655	0.075305	-0.057388	0.058170	-0.057515	0.097966	-0.006293	-0.026480	0.057582	0.074927	0.090932	0.025548	-0.093644	0.016345	0.010264	0.015509	-0.065675	0.031955	0.051793	-0.015481	-0.009591	-0.057662	0.029101	-0.002570	-0.007302
YMR144W	0.003914	0.032970	0.176949	0.056792	-0.013565	0.125796	0.000372	-0.076439	0.001192	-0.009610	-0.076582	0.068844	-0.016113	-0.077661	-0.057054	-0.095111	-0.035025	0.094353	0.013907	NaN	-0.135768	-0.032775	-0.042520	0.029333	0.028590	-0.043422	0.110592	0.094324	0.065179	-0.061912	0.033522	-0.025762	-0.084116	0.149721	0.080726	-0.053823	0.170720	0.050264	0.069263	-0.024255	-0.228436	-0.022557	0.109716	-0.025612	-0.371201	-0.007849	-0.044180	-0.019388	0.007938
YMR229C	0.802582	0.796085	1.171583	0.704186	0.714740	0.574025	0.519676	0.534922	0.926353	0.504806	0.490374	0.385421	0.430539	0.486053	0.449179	0.265906	0.643616	0.390932	0.661239	0.071638	0.589284	0.244086	0.505907	0.483584	0.398429	0.327653	0.171930	-0.347050	0.508844	0.398946	0.520300	0.422900	0.536637	0.766429	0.040691	0.446596	0.376072	0.345660	0.581308	0.388040	-0.053893	0.457084	0.350056	0.699909	0.322344	0.411034	0.268085	0.485482	0.294567
YMR231W	0.015749	0.047038	NaN	-0.035510	-0.141161	-0.296858	NaN	-0.196636	0.171928	-0.169562	-0.061824	0.002103	-0.164536	0.024695	-0.008692	0.203718	-0.404189	-0.086284	0.176188	-0.215741	-0.150879	-0.077738	0.012595	-0.037032	0.019653	-0.242518	-0.312615	0.073000	0.188100	0.116778	0.108768	-0.233093	NaN	NaN	0.084281	-0.062809	-0.345842	-0.397470	-0.107614	-0.261015	-0.197555	0.297137	-0.228934	-0.079533	0.398425	-0.025663	0.074676	-0.010978	0.004775
YMR233W	-0.070694	0.249046	0.348375	0.027937	-0.008987	0.401475	NaN	-0.149761	0.060073	0.058742	-0.008416	-0.023529	-0.052017	-0.011072	0.023705	0.154791	0.134999	0.146175	0.106121	-0.299086	0.038078	0.056742	-0.114201	-0.086341	-0.084244	-0.292164	-0.010898	0.027039	0.204609	-0.107535	0.228904	-0.305761	NaN	-0.119765	-0.007457	0.753566	0.170429	-0.022748	-0.054937	-0.159944	-0.241560	0.258083	-0.148309	0.073919	-0.026013	-0.070729	0.038857	0.036191	NaN
YMR161W	-0.036872	-0.004781	0.062123	-0.017220	-0.034606	0.076719	0.039748	-0.106591	0.015338	0.057784	-0.005229	-0.108226	-0.013759	-0.042969	-0.070907	-0.000837	-0.087785	0.003449	-0.054727	-0.209988	0.155974	0.039500	0.076434	-0.116515	-0.056587	-0.218865	0.129111	-0.575747	0.162495	-0.000325	0.179619	0.078178	0.136005	0.092522	0.016561	-0.061581	0.101810	0.011173	-0.028817	-0.003483	-0.133784	-0.044292	0.366526	0.047576	0.438920	0.074734	-0.058940	-0.051786	0.115462
YMR163C	0.103739	0.086470	0.146701	-0.163792	-0.133689	0.255063	-0.111881	-0.377040	-0.016426	-0.125838	-0.217074	-0.020164	-0.046952	-0.057428	-0.022029	-0.168856	0.255769	-0.005401	0.192430	-0.200805	-0.281100	-0.013328	0.003548	0.057603	0.261298	0.076230	-0.045308	0.141878	-0.284363	-0.150763	-0.108630	-0.082045	-0.003174	0.162121	0.079838	-0.011338	0.145304	0.105556	0.034832	0.005230	0.029127	-0.000603	-0.003479	-0.049031	-0.097478	-0.097720	0.265116	0.019757	0.072703
YMR165C	-0.022007	0.056085	0.054255	0.053343	-0.013353	0.134369	-0.077470	-0.026205	0.016919	-0.041903	-0.007108	-0.004571	0.016087	0.015326	0.094373	0.095245	-0.027384	0.058173	-0.068815	-0.081994	-0.005318	0.003975	0.007778	-0.022606	0.004436	-0.021936	0.038912	-0.086144	-0.014522	-0.365623	-0.146360	-0.062106	0.334481	0.060574	-0.007143	-0.035831	0.033167	0.090173	-0.062456	0.083077	0.149943	0.013295	0.112109	0.066415	-0.169920	0.006350	0.016053	0.010474	0.104482
YMR253C	-0.048419	0.171905	0.032770	0.029763	0.026963	-0.023011	0.012087	-0.042664	0.056580	-0.061248	0.029440	0.042473	0.073011	0.068922	0.058846	0.029419	-0.028136	0.011342	-0.045950	0.033384	-0.035524	-0.039123	0.011327	-0.048926	-0.022760	0.010434	-0.040120	-0.138401	-0.014000	0.006105	-0.044691	0.033131	0.150995	-0.087635	-0.019213	-0.022324	0.096906	-0.030265	0.028894	-0.030090	0.086869	-0.052412	-0.147869	0.047587	-0.224853	0.097943	-0.014935	-0.020571	0.067969
YMR255W	-0.013767	0.055854	-0.001708	-0.012515	-0.006678	0.098467	-0.026227	-0.121438	0.101156	-0.073774	0.021259	-0.016698	-0.004720	-0.023928	-0.000131	-0.006034	-0.054225	0.047664	0.008964	0.048874	0.028022	0.021041	0.013720	-0.030132	0.005245	-0.136462	0.029035	-0.093494	-0.069927	0.045992	-0.018389	-0.103508	0.008528	0.069480	0.002148	-0.047981	0.119766	0.028329	0.021625	-0.000522	0.111698	0.065062	-0.083171	-0.087879	0.058466	0.029876	0.053061	0.016299	0.003201
YMR257C	-0.050770	-0.023255	0.089025	0.136005	-0.095392	0.025103	0.076630	-0.039384	-0.083264	0.025620	0.024303	0.028036	0.160445	-0.013423	-0.013078	-0.025229	0.048106	0.020424	-0.091562	0.054526	0.036055	-0.030219	-0.022919	-0.007902	-0.036045	0.028857	0.249663	0.038265	0.050994	-0.034882	0.065539	0.012087	0.038880	-0.101904	-0.047269	0.111578	0.123962	0.122739	-0.062280	0.138605	-0.122755	-0.035290	0.277681	0.052324	-0.062266	0.003074	-0.041811	0.010001	0.021129
YMR183C	-0.077934	0.028761	0.042591	0.029441	0.061418	0.104969	-0.028542	-0.116068	-0.010689	-0.041079	0.060443	-0.073481	0.077113	-0.000876	0.008549	-0.087224	-0.075145	0.063796	-0.063154	0.042237	-0.018974	0.001678	0.005628	-0.036519	-0.023002	-0.247797	0.178181	-0.067334	-0.016829	0.045883	-0.113139	-0.016608	-0.124032	0.004112	0.004123	-0.066435	-0.026713	-0.035539	-0.017081	-0.086941	-0.027668	-0.023395	-0.055106	0.031672	-0.054014	0.000629	-0.025842	-0.031567	0.006949
YMR185W	-0.033049	0.058945	0.044286	-0.016679	-0.020035	0.116070	0.039612	-0.072907	0.065185	-0.064847	0.035341	-0.079936	0.057632	-0.029895	0.028366	0.042807	0.045990	0.055447	0.046672	0.104481	0.052225	0.011851	-0.029619	0.000824	-0.031318	-0.076734	0.419496	0.097204	-0.080411	-0.188310	0.124038	0.103724	0.013059	0.159048	0.017321	-0.022673	0.028607	-0.003180	-0.060783	0.051394	-0.015288	-0.127657	0.290264	0.104184	0.081795	-0.161625	-0.039420	0.011336	0.031084
YMR187C	0.003960	0.034074	0.156185	-0.070920	-0.060902	0.019446	-0.004719	-0.109005	0.038343	-0.025621	0.026103	-0.021766	0.045733	-0.011117	0.026639	0.000993	0.041068	-0.030896	-0.044059	-0.079427	0.083570	0.008609	-0.071580	0.056611	-0.071424	0.032264	0.152106	-0.064688	0.058964	-0.118167	0.072218	-0.020041	-0.016849	0.177286	-0.056875	-0.014796	0.256162	0.036332	-0.055654	0.078400	-0.062697	-0.066491	0.212099	-0.025392	0.014172	-0.114913	-0.032105	0.010332	0.064310
YMR277W	-0.051689	0.000274	-0.001860	0.025073	0.055658	0.097326	-0.034565	-0.068423	-0.064491	-0.022918	0.061514	-0.090984	0.123278	-0.030250	0.031794	-0.077754	-0.066147	0.092356	-0.087400	-0.073986	-0.015711	-0.022550	-0.052974	-0.029334	-0.052732	-0.007508	-0.150036	-0.020297	0.064308	0.037507	0.009686	0.027231	0.091225	0.159826	0.063824	-0.131812	-0.013849	0.028927	-0.034366	-0.067871	-0.000240	-0.005321	0.048302	0.049702	0.098549	0.044084	-0.066490	-0.042682	-0.136003
YMR279C	0.013178	-0.027962	-0.018837	0.071745	-0.118086	-0.030314	0.002493	-0.048625	-0.078907	0.061921	-0.121818	-0.054846	-0.045758	-0.054997	-0.040912	-0.113262	-0.071013	0.012791	0.013365	-0.106032	-0.078292	-0.014061	-0.087085	0.004510	0.074049	0.020226	-0.148367	0.057591	-0.217513	-0.051999	0.045631	-0.001327	0.130138	0.143539	-0.000360	-0.029676	-0.160677	-0.149381	0.000882	-0.169448	-0.084269	-0.005150	0.053165	0.056420	-0.037490	-0.044690	0.097169	-0.031751	-0.020468
YMR281W	-0.010540	0.030043	0.251056	0.108144	-0.051224	-0.095095	0.048445	-0.048490	-0.059313	-0.042279	0.034745	0.000413	-0.042807	-0.015110	0.015954	-0.159545	0.066356	-0.019776	0.034665	-0.110491	-0.052279	-0.007401	-0.019070	-0.036701	0.008616	-0.171015	0.039044	-0.005070	-0.141039	-0.082034	0.039313	0.003713	-0.099655	-0.001154	-0.016195	0.035078	0.136136	0.050497	-0.042983	-0.044190	-0.028050	-0.052460	0.180535	0.050886	-0.233009	-0.033442	-0.015263	-0.002972	0.090425
YMR205C	-0.015845	0.007229	-0.306287	0.100795	-0.023106	-0.015847	-0.016328	-0.009042	-0.075772	0.038843	0.120580	-0.047970	0.007465	-0.042454	0.034540	0.014520	-0.022729	0.060356	-0.007034	0.016049	0.068042	-0.012533	0.041626	-0.024898	-0.070554	-0.154162	0.093976	-0.193875	0.017654	-0.266602	-0.369521	0.024962	0.091153	-0.110082	-0.132677	0.018855	0.073242	0.014775	-0.034915	0.039591	0.036128	-0.002747	-0.021677	0.137884	0.044316	0.003909	-0.091553	-0.026752	0.012291
YMR207C	-0.104178	-0.139674	0.022523	0.043408	-0.131820	0.074216	-0.154739	-0.076228	-0.142984	0.043326	0.004828	-0.190343	0.089966	-0.065778	0.021323	0.162092	-0.034407	0.088520	-0.104005	NaN	0.076811	-0.057605	-0.021492	-0.048583	-0.050668	-0.189599	0.254354	-0.055723	0.147171	-0.007114	-0.062572	0.105134	0.161205	0.025201	-0.094726	0.065196	0.263339	-0.022258	-0.064559	0.003932	0.081969	-0.001689	0.422542	0.098491	-0.390150	-0.033630	-0.026712	0.106688	0.015814
YMR209C	0.004430	0.013343	-0.052240	0.081261	-0.046999	0.044787	0.004263	-0.153594	-0.020066	0.023085	0.068534	-0.093299	0.088016	-0.043993	0.008006	-0.189127	-0.082956	0.016945	-0.036992	-0.083785	-0.002095	-0.013091	-0.000269	-0.021627	-0.047577	0.048536	0.139831	-0.119259	0.096286	0.011424	0.030843	0.052384	0.145074	-0.034050	-0.014579	0.034770	0.004835	-0.000952	0.005906	-0.017066	-0.054336	-0.008455	0.040760	0.048927	0.095480	-0.005977	-0.020202	0.004573	0.039460
YMR299C	0.070249	0.068766	0.531799	0.004032	0.034549	-0.001886	0.162194	0.008154	0.031658	0.106797	-0.017171	-0.008232	-0.036838	-0.067762	-0.034088	-0.153734	-0.157249	-0.028689	0.060305	NaN	0.037684	-0.033745	-0.032663	-0.013005	-0.005537	0.038794	0.212478	-0.018656	0.024477	0.047094	0.043519	-0.040968	-0.010298	0.095870	-0.002060	-0.206282	-0.140480	0.023034	0.058484	0.077367	0.067076	-0.061232	0.163404	-0.089256	-0.706093	-0.128326	-0.060929	-0.035717	-0.041556
YMR301C	-0.011513	-0.059079	0.083584	-0.021033	0.070875	0.150576	0.039457	-0.038399	-0.036780	0.004219	0.030155	-0.093080	0.065963	-0.001061	0.045366	0.017345	0.011761	0.146331	0.068004	-0.466698	-0.052662	0.016838	-0.002984	0.010960	-0.065369	0.006287	-0.020778	-0.025266	0.161280	0.029270	0.002549	0.041779	0.190080	0.108314	0.086109	-0.044197	0.096598	-0.009557	-0.026707	0.087542	0.034728	0.034626	0.091251	0.042023	-0.156729	-0.061643	-0.006731	0.013692	-0.070602
YMR303C	-0.006373	0.046088	-0.069058	0.038911	0.112663	-0.007308	0.029712	0.029556	-0.221550	-0.016293	0.412679	0.005053	0.071049	-0.045268	0.067085	-0.245057	0.064100	0.060606	-0.005711	0.176897	0.164123	0.031236	0.007408	0.056376	-0.082985	-0.092088	-0.269343	0.024060	0.265983	-0.013036	0.053448	-0.001580	0.057419	0.069700	-0.170309	0.019023	0.010108	0.148807	0.008972	0.009265	-0.033498	-0.028518	0.015394	0.063195	0.003530	0.038612	0.030484	-0.036711	0.077277
YNL184C	0.127153	0.078514	0.116643	-0.070010	0.059354	-0.008718	0.162249	-0.083005	0.070959	-0.017854	-0.125130	0.063537	0.015072	-0.026364	-0.152996	-0.252785	0.062279	-0.141749	0.075908	-0.434829	0.026028	-0.030826	-0.080263	0.071681	0.054884	0.047547	-0.235088	0.024330	0.188793	-0.063852	-0.115020	-0.082272	-0.054657	-0.137320	-0.120169	-0.074541	0.031491	-0.035653	0.013466	-0.029802	0.051601	-0.014984	-0.031537	-0.092179	-0.094212	-0.104170	0.077695	-0.099061	-0.092029
YNL186W	-0.102994	0.031801	-0.040383	0.052633	0.075870	0.041667	0.012981	-0.064230	-0.048407	0.042957	0.096866	0.017679	0.006306	0.009652	0.013872	-0.014447	0.029888	0.094038	0.058239	-0.420987	0.016982	-0.040961	0.019408	0.016176	-0.076201	-0.002654	-0.217194	-0.063208	0.138313	0.104682	0.011247	0.081269	0.003669	0.026630	0.051881	-0.020248	0.051275	-0.022779	-0.055758	0.023774	-0.087156	0.014758	-0.050914	0.071139	-0.135272	-0.063107	-0.056700	0.063219	-0.129929
YNL188W	0.032679	0.101907	0.229610	0.052266	0.055096	0.035239	-0.038070	-0.008496	-0.048861	0.058935	-0.010260	0.021114	-0.111539	-0.065380	-0.021472	-0.073638	-0.069343	0.126159	0.019750	-0.127598	-0.013484	-0.017240	0.018520	0.025346	0.072614	-0.089807	0.031377	0.023324	0.080500	-0.056517	0.151348	0.003971	-0.041285	0.201103	0.008892	-0.198124	0.079750	-0.007116	-0.030688	0.004689	0.083697	0.021503	-0.107488	-0.080040	0.156873	-0.091581	-0.006016	0.016534	-0.070217
YNL280C	-0.064677	-0.073577	0.129007	0.061213	0.146193	-0.027941	0.027452	-0.015559	-0.032026	-0.015781	0.044167	-0.015297	-0.125985	-0.030463	-0.043765	-0.076236	0.017296	0.002153	-0.024304	-0.001816	0.124323	-0.001645	0.002978	-0.021590	-0.052255	-0.111135	-0.201825	-0.198961	0.104166	0.005210	-0.011738	-0.008582	0.018725	0.116608	-0.027782	-0.028931	-0.039267	-0.037056	0.007619	0.041876	-0.124984	0.036179	-0.123098	0.011013	-0.034144	0.028319	-0.017711	-0.017321	0.012387
YNL282W	0.024532	0.016592	0.080045	0.047635	0.066026	0.014132	-0.088324	0.073045	0.054498	0.136543	-0.037063	-0.002645	-0.155041	-0.022242	0.057115	-0.108189	0.196050	-0.028638	0.078412	-0.099989	0.044788	-0.007537	-0.123608	0.045779	-0.045817	-0.220731	-0.112690	-0.103995	-0.022585	0.101491	0.072272	0.084486	-0.190671	0.255027	0.048662	-0.093333	-0.026188	-0.166011	-0.002870	-0.001513	0.091837	0.055011	-0.002435	-0.042931	-0.160158	-0.098045	-0.030955	-0.032485	-0.179181
YNL284C	0.049957	-0.003970	0.077287	0.009861	0.036050	-0.033860	0.113705	-0.226837	-0.033575	0.010598	-0.074354	0.042196	0.002563	0.011173	-0.059211	-0.136606	0.019286	-0.028728	-0.067599	-0.573531	-0.272902	-0.025903	-0.108014	0.120441	0.027164	0.007677	0.105729	-0.021010	-0.111025	0.145400	0.049216	-0.035741	0.332970	-0.120757	-0.046475	-0.111012	0.117601	0.089026	-0.029613	-0.040340	0.075092	0.071969	0.045419	-0.012680	-0.003373	-0.073150	0.012104	-0.076844	-0.010745
YNL208W	0.127532	0.122124	0.032894	0.045814	0.154501	0.139733	0.222677	0.024629	0.097799	0.068681	0.100269	0.072524	0.020873	0.047605	0.059154	0.199307	0.073538	-0.062411	0.025351	0.029515	0.190242	-0.016046	-0.025551	0.041528	-0.017097	0.146700	0.080201	-0.296385	-0.048514	0.051181	-0.046098	-0.066065	-0.169129	0.076053	0.056793	-0.017000	0.073335	0.098095	-0.008283	0.021222	0.086003	0.055284	-0.131760	-0.035271	0.039315	-0.023484	0.073383	-0.047739	0.050946
YNL210W	-0.026038	NaN	NaN	0.201101	0.046700	NaN	NaN	-0.045364	0.009870	-0.184175	0.073763	0.119196	-0.332231	0.141286	0.107953	0.208813	0.349470	0.081958	-0.033316	0.138352	0.168911	-0.205757	-0.420726	-0.072337	0.094097	NaN	0.229507	-0.028432	0.329572	0.061382	0.145712	0.423288	NaN	NaN	0.068601	0.290639	-0.028861	-0.036376	-0.148770	0.177561	0.222513	0.133843	NaN	-0.067458	NaN	-0.216062	0.018982	0.116553	0.030200
YNL212W	-0.058654	0.020564	0.228332	-0.019110	0.028758	0.089301	-0.040607	-0.173570	-0.020824	-0.080554	0.011787	-0.004061	0.133625	0.015396	0.058386	-0.116388	-0.000590	0.020885	-0.027027	-0.470035	-0.026671	-0.037697	0.005824	-0.097145	-0.038204	-0.025198	0.162159	-0.076499	0.175444	0.050927	0.088301	-0.006083	0.246698	0.180481	0.032219	0.032011	-0.000844	0.060424	-0.010730	-0.011532	0.083287	-0.035004	0.135889	0.044689	0.045512	-0.008417	-0.040251	0.005742	0.071084
YNL302C	0.011076	-0.012015	0.007506	0.006186	0.002951	0.022260	0.022640	-0.135050	0.052769	-0.000909	-0.042436	-0.053562	-0.051895	-0.017732	-0.046580	-0.236672	-0.055017	0.008678	0.006197	0.058544	0.017750	0.010055	0.019855	-0.004321	0.068928	0.035493	-0.033510	0.009196	0.014792	0.033520	0.097698	-0.060080	-0.002091	-0.055038	0.010750	-0.037226	0.037455	-0.015702	0.019297	-0.046589	0.076287	0.028580	-0.113768	-0.021867	-0.000395	-0.066899	0.156367	-0.024673	-0.090022
YNL304W	0.024841	-0.042651	-0.066657	0.024154	0.071748	-0.027665	-0.015130	-0.007041	-0.132334	0.049073	0.028046	-0.000313	0.041656	-0.038537	0.033339	-0.018312	0.041175	0.050456	-0.044737	-0.389892	0.061390	-0.017619	-0.036888	-0.062975	-0.008801	0.061455	-0.131311	-0.087838	-0.016154	-0.023002	0.083184	0.020599	0.007285	0.096774	0.013445	-0.009153	-0.025527	0.013642	0.012536	-0.054915	-0.055086	0.033481	0.016997	0.046587	0.107817	-0.008868	-0.034030	-0.005383	-0.051748
YNL306W	0.037378	-0.026013	0.104812	0.081661	0.133187	-0.049839	0.145065	-0.195952	-0.045942	-0.032188	-0.166256	0.037541	0.175930	0.008969	-0.017545	-0.078599	-0.003276	-0.029253	-0.041440	-0.462371	-0.122709	0.005160	-0.080984	0.042095	0.033312	0.123668	0.191911	-0.036974	-0.077652	-0.055645	-0.040346	-0.047780	-0.013016	-0.056495	-0.110289	0.026987	0.042298	-0.037369	0.021309	-0.088377	0.071986	-0.007532	0.090052	-0.015334	0.095963	-0.057487	0.031973	-0.107110	-0.076911
YNL232W	0.049301	0.000411	0.092379	0.043810	0.089943	0.022014	-0.004119	-0.026357	-0.066753	0.018807	-0.011002	0.008148	-0.017805	-0.050114	-0.022147	-0.062591	0.004032	-0.035407	0.042219	-0.508124	-0.058367	-0.006230	-0.001165	0.009438	0.009200	-0.089023	0.142728	-0.014641	-0.036430	-0.017044	0.101814	-0.017848	-0.064924	0.050605	0.081088	-0.071817	0.032121	-0.068240	-0.002497	-0.073277	-0.035368	0.023419	0.265961	-0.028910	0.130603	-0.096011	-0.039883	-0.029519	-0.018828
YNL234W	-0.003577	0.039648	0.336208	0.011613	0.144218	0.142190	-0.092701	0.017071	-0.069817	-0.016473	0.056321	0.011803	0.070778	0.066088	0.042605	0.003564	0.059483	0.026084	-0.026727	NaN	-0.006141	0.042304	0.058630	-0.028438	-0.002606	0.023303	0.179662	-0.168922	-0.006975	-0.077602	0.067544	0.104505	0.006414	0.127954	0.058112	0.008112	0.016760	0.031730	-0.079805	-0.039497	0.079722	-0.027243	0.432527	0.036912	-0.194490	-0.129628	-0.006713	0.055305	-0.094010
YNL236W	-0.056508	-0.024102	-0.063316	0.138764	0.017103	0.067528	0.028604	0.079555	-0.087661	0.045492	0.049230	0.001411	0.042779	-0.017875	0.024817	-0.033168	-0.017608	0.059673	-0.002581	-0.040376	0.036000	-0.053074	0.030723	-0.050267	-0.040270	-0.308944	-0.201682	-0.090996	-0.127778	-0.014940	0.002955	0.031787	0.244290	0.030473	-0.051083	0.036916	0.069270	0.079253	-0.063969	0.005040	0.061642	-0.007491	0.122340	0.088525	-0.009866	0.021298	-0.008215	-0.037332	-0.007812
YNL326C	-0.043241	0.023562	0.013647	0.046363	0.016120	-0.094481	-0.048604	0.013717	0.010829	0.069870	0.056160	-0.072706	-0.030573	-0.037508	0.000753	-0.037859	-0.034826	0.004471	0.053481	-0.097683	-0.005987	0.028365	-0.026047	0.006035	-0.059338	-0.080599	0.020118	-0.081090	0.054232	0.014394	-0.006464	-0.005095	0.097443	-0.007395	-0.026632	-0.041421	0.055982	0.039046	-0.008972	-0.039259	0.043472	0.002575	0.049408	0.062176	0.007455	-0.092236	-0.063098	0.000139	0.014385
YNL328C	-0.041077	-0.062399	-0.302968	0.042854	0.122646	-0.096271	-0.081241	-0.050985	-0.060213	0.030861	-0.001313	-0.052063	0.068076	-0.001151	-0.065574	-0.153458	-0.035210	-0.005266	0.178396	-0.093216	-0.135730	-0.060349	-0.053932	-0.059352	-0.034239	0.025324	-0.249927	-0.105328	-0.025675	-0.098336	-0.042841	0.022967	0.131320	0.019418	-0.005285	-0.107109	-0.013104	0.029756	-0.014603	-0.003117	-0.060466	0.001209	0.019832	0.101762	-0.188998	-0.053929	-0.052829	-0.028417	-0.052670
YNL330C	-0.084871	-0.058492	0.018612	0.066109	0.018154	-0.087918	0.007309	0.018692	-0.134468	0.001579	0.061150	-0.050268	0.114612	-0.025452	-0.020668	-0.070133	-0.060073	0.102275	-0.039175	-0.017205	-0.001359	-0.026381	0.080022	-0.008958	-0.023778	0.156919	0.043714	-0.060387	0.102352	-0.105373	-0.018105	-0.045522	0.121372	0.078831	0.024680	0.097719	0.025369	0.051360	-0.034599	0.080171	-0.044015	0.038905	0.252090	0.065013	0.257883	-0.024550	-0.051562	0.067172	0.046460
YNL256W	-0.055107	-0.008651	0.069958	-0.015730	0.038328	0.128709	0.012857	-0.013615	-0.037056	-0.057933	0.042365	-0.068706	0.025970	-0.031358	0.033858	-0.232038	0.056711	0.112712	-0.064868	-0.284334	0.004517	-0.014474	-0.097120	-0.065531	-0.074280	-0.058373	-0.184833	0.108825	-0.114342	0.041556	0.068638	0.075136	-0.010923	-0.076481	0.126559	-0.030941	-0.002646	0.048381	0.020912	-0.109446	0.057387	0.030522	-0.027269	0.038468	0.061781	-0.069488	-0.002614	0.046209	-0.026481
YNL258C	-0.049512	-0.035672	0.183963	-0.012568	0.013122	0.119908	0.047848	0.007224	0.012642	0.019967	0.064694	-0.001854	0.003634	-0.004396	0.025439	-0.051160	0.017901	0.066820	-0.068513	0.066411	-0.021747	-0.044354	-0.255564	0.027811	-0.070324	-0.240581	0.217790	0.089553	0.013019	0.003125	0.069637	0.041967	-0.005376	-0.024608	0.019137	0.047151	0.021732	0.032391	0.015592	0.105774	0.029135	-0.033356	0.152181	0.037428	0.262361	-0.030157	-0.056816	0.003417	0.175107
YNL260C	0.109991	-0.010258	0.099720	-0.034825	0.005345	0.002341	0.036442	0.180752	-0.018495	0.050315	-0.151262	-0.023732	-0.061299	-0.036711	-0.110797	-0.098462	0.006542	-0.060707	0.089806	0.352619	0.005486	0.019842	-0.095433	0.026098	-0.019055	-0.190122	0.095085	0.020135	0.087454	-0.124575	0.038158	-0.066543	-0.039087	-0.102053	0.028784	-0.050350	-0.095078	-0.061240	0.210592	-0.109738	0.244057	0.031244	0.257964	-0.151879	-0.079987	-0.062837	-0.030830	-0.032118	-0.014445
YNR011C	-0.038044	-0.062809	-0.018623	0.081772	0.071210	0.102649	-0.001824	-0.063424	-0.101344	0.013362	-0.060795	-0.096202	-0.042733	0.016122	-0.027448	0.025828	0.033426	0.115940	0.008795	-0.150116	-0.031293	0.011832	0.031941	0.079261	0.093931	-0.023379	0.058336	0.058368	0.047782	-0.006426	0.111987	0.048183	0.172486	-0.030921	0.017106	0.071853	-0.048941	0.019624	-0.011525	0.046675	-0.268482	0.003558	0.003480	0.036217	-0.117725	-0.031908	0.070140	0.013093	-0.078583
YNR013C	-0.017349	0.041825	-0.092888	0.052536	0.022687	0.048304	-0.002701	-0.042077	-0.060594	0.048352	0.039772	-0.041348	0.011811	-0.035973	0.051145	-0.029600	0.012751	0.082420	0.009170	0.281659	0.105995	-0.021385	0.019473	0.012466	-0.073376	-0.047510	-0.152708	-0.050174	0.197921	-0.048069	-0.061185	0.036744	0.150721	-0.091911	0.043654	0.089570	0.079230	0.128420	-0.017493	0.022865	-0.058967	0.010423	-0.040348	0.065271	0.257161	-0.033017	-0.046838	0.044154	0.067973
YNR015W	-0.016981	0.054079	-0.076078	0.018894	0.078328	0.096277	-0.080390	0.012655	-0.063050	-0.014779	-0.000214	-0.032456	-0.021431	-0.042789	-0.027850	0.024081	0.089766	0.041459	0.071501	-0.009502	-0.123242	-0.021763	-0.034367	0.010314	-0.030173	-0.192147	-0.189817	-0.171736	-0.145166	0.013785	0.055413	0.019817	0.061275	0.119105	0.026581	-0.102287	0.073091	0.050449	0.049929	-0.033152	0.001868	0.014358	0.006213	0.033061	0.296749	-0.092090	-0.004436	0.022990	-0.080249
YOL145C	0.001014	-0.004559	0.144600	-0.032552	0.025203	0.130329	-0.021271	-0.018121	-0.052715	-0.032897	0.012790	0.053300	0.012326	0.006770	-0.010867	-0.017831	0.058215	0.078533	0.032803	-0.116421	-0.046735	0.033285	0.044959	0.017224	-0.017447	-0.403584	0.104880	-0.029146	0.008237	-0.006955	0.018313	0.009309	-0.012562	0.100659	-0.016162	0.040338	0.087281	0.117084	-0.021513	0.139798	0.110486	0.039151	-0.060534	0.021582	-0.044598	0.013881	0.079751	0.015178	0.007522
YOL147C	-0.018456	0.019817	-0.039831	0.009270	0.166658	-0.087654	-0.023845	-0.028231	-0.080175	0.042651	-0.017668	0.029974	-0.080396	-0.047341	0.022485	-0.016828	0.470104	0.045171	-0.034976	-0.154257	0.038205	0.012183	-0.008112	0.019903	-0.011565	0.012998	0.144542	0.007971	0.069505	-0.120757	-0.161817	-0.047209	-0.357250	0.278887	-0.043664	0.001793	0.042910	-0.037989	-0.014764	-0.039193	-0.085026	0.018376	-0.264769	0.028483	-0.088081	-0.016455	0.026778	-0.028433	0.126886
YOL149W	0.065001	0.014630	0.134936	-0.113986	0.097232	-0.067283	0.040178	-0.098825	-0.075301	0.060959	-0.209985	0.099709	-0.131122	-0.049249	-0.039830	-0.092601	-0.021119	0.008183	0.005240	-1.828281	-0.065748	-0.024774	-0.013377	0.068888	0.078476	-0.113554	0.509235	0.103320	-0.009103	-0.024126	0.029320	-0.085968	-0.062408	-0.018929	-0.036154	0.018010	-0.014239	-0.034141	0.089158	-0.051595	-0.027467	-0.020376	0.144089	-0.073883	-0.152802	-0.051158	0.000440	-0.015599	-0.048443
YOR074C	0.074796	0.022284	-0.071743	-0.016692	0.104849	0.073646	0.094146	0.058848	0.001024	0.007544	0.081168	0.048575	-0.075167	-0.040469	-0.015058	-0.074678	-0.028094	-0.058932	0.024690	0.149150	0.000368	0.006560	0.036498	0.008510	0.034912	-0.073907	0.040576	0.021082	-0.029428	-0.046030	-0.020188	0.029469	-0.040775	0.169403	0.003465	-0.000305	0.061638	0.028043	0.046328	-0.024657	-0.059602	0.027761	-0.017958	0.015404	-0.099577	-0.024269	-0.015296	-0.036040	-0.007454
YOR076C	-0.012848	0.008955	0.062181	0.005549	0.118260	0.022056	0.002652	0.019775	-0.031866	-0.023715	0.084540	-0.040788	0.005576	-0.025282	-0.008768	-0.072665	-0.022448	-0.016068	-0.015211	-0.452759	0.014392	-0.011143	-0.028221	-0.009732	0.101408	-0.100894	0.222754	0.032333	0.063938	0.021776	0.023219	0.012039	0.098911	0.346871	0.011168	-0.036360	0.105174	0.078218	-0.050300	-0.083921	0.209033	-0.042235	-0.116968	0.034166	0.135585	-0.009262	-0.080518	0.014114	-0.066187
YOR078W	-0.017837	-0.002699	-0.070033	-0.028495	-0.033621	-0.093758	-0.115175	-0.038403	-0.079134	0.092428	-0.170737	-0.032001	-0.012534	-0.004717	-0.053013	-0.065975	-0.018333	-0.008639	0.195119	-0.315117	0.036827	0.082065	0.105702	0.030298	0.299221	0.029182	0.192167	0.063062	-0.107044	-0.107852	0.059028	-0.122858	-0.012136	0.376337	-0.002133	0.044222	0.040808	-0.053182	0.135620	-0.067675	0.142984	0.036695	0.083120	-0.160117	0.250676	-0.118586	0.230106	-0.043725	-0.019222
YOR003W	0.036411	-0.011635	0.041194	-0.060520	0.020808	-0.042566	-0.046215	0.028795	0.035151	0.096574	-0.102043	0.070668	0.087098	-0.110990	-0.064624	-0.105040	0.044123	-0.115087	0.055024	-0.458823	0.031426	0.036411	0.062260	0.061229	0.079539	-0.105242	0.182467	-0.073969	0.071700	-0.062068	-0.087993	-0.104807	0.100681	0.101573	0.012240	-0.121406	0.080874	-0.001101	0.113807	-0.120933	0.148672	0.028932	0.020484	-0.095212	0.166749	-0.125037	0.023177	-0.034687	0.104854
YOR005C	0.011515	0.048541	-0.047002	0.058651	0.036137	-0.015985	0.029411	0.104479	-0.211110	0.027071	0.132805	0.088406	0.083740	-0.024736	0.066139	0.052447	-0.033755	0.073144	0.027967	-0.410690	0.024057	-0.115559	0.053607	-0.290111	0.008994	0.064902	0.036975	-0.094956	-0.057077	-0.050289	-0.007525	0.005473	0.132302	-0.214910	0.000230	-0.114191	0.037750	0.038955	0.023500	0.089403	0.044889	-0.038210	0.290361	0.022267	-0.117263	0.004660	-0.043185	0.054092	0.054482
YOR007C	0.082327	0.068415	-0.031768	0.031178	0.074814	0.154258	0.052170	0.001030	-0.059891	0.055383	0.043143	0.085596	0.070723	0.019988	0.046865	0.126088	-0.024585	0.072243	0.006774	-0.316438	-0.050073	-0.048646	-0.028770	0.095804	0.010322	0.042773	0.137387	-0.010027	-0.060480	-0.042813	0.049211	-0.069648	-0.044276	0.024530	-0.259683	0.042618	0.098594	0.108091	0.022783	-0.000924	-0.083163	0.007893	-0.047073	0.029822	0.049483	0.001002	-0.029519	0.010176	0.076293
YOR098C	-0.028534	0.007205	0.002970	0.070338	0.103831	0.031012	-0.029533	0.050673	-0.105774	0.057136	0.088596	-0.069749	0.119308	-0.010089	0.091641	0.032058	0.047123	0.079507	-0.021679	-0.056175	0.075947	-0.067270	-0.050817	0.040489	-0.073275	-0.067291	0.083495	-0.049770	-0.083081	0.007981	-0.145962	0.065470	0.126423	0.010454	-0.051060	0.019255	0.143896	-0.045310	-0.015379	-0.071143	-0.022442	-0.018373	-0.116777	0.094185	0.198262	-0.018779	-0.140938	0.057943	-0.340851
YOR100C	0.045006	0.027231	-0.054323	-0.017807	0.019290	-0.054651	-0.016589	-0.017274	-0.190812	-0.107667	0.029486	-0.058916	0.618806	-0.096442	0.045262	0.016291	0.467421	-0.201313	-0.144257	NaN	0.042056	0.006345	0.035377	0.078178	-0.055538	0.073676	0.469781	-0.104608	-0.107564	0.007996	0.081303	0.136646	NaN	NaN	-0.055245	0.073355	0.262943	0.003074	-0.041873	0.302104	0.072646	-0.016509	-0.058755	0.098520	-0.213428	0.021435	-0.032606	0.064297	0.121247
YOR102W	0.027768	0.335768	-0.267023	0.131490	0.092093	NaN	-0.391224	-0.011384	-0.052451	0.017067	-0.106103	-0.065669	0.088459	-0.278505	0.073717	0.249080	-0.197154	-0.144010	0.091323	0.010965	0.017359	0.037076	0.031852	-0.203242	0.067615	0.419639	0.660109	-0.037545	-0.069083	0.103185	0.205270	NaN	-0.373374	NaN	-0.159191	0.156691	0.079539	0.000277	0.085395	0.080238	0.242495	-0.005103	0.286550	0.315682	NaN	0.080494	0.055286	-0.085972	NaN
YOR026W	0.002156	0.003232	-0.130705	0.068321	0.068360	-0.048983	0.032344	0.035252	-0.072340	0.014003	0.078855	0.006229	0.023145	-0.061516	0.003086	-0.071934	-0.023157	-0.011816	-0.053189	-0.204319	-0.037103	-0.042409	0.014464	-0.010996	-0.013014	-0.069527	-0.029027	-0.031894	0.131100	-0.024254	0.016264	-0.019825	-0.118714	-0.168296	0.047515	-0.025221	0.059374	-0.052721	-0.012800	0.054901	-0.097291	0.000867	0.201966	0.038971	-0.084289	-0.038276	-0.045714	-0.045566	0.010901
YOR028C	-0.049547	-0.012669	0.002378	0.063825	-0.034498	-0.134884	0.034706	-0.017133	-0.046964	-0.027899	0.091118	0.077371	-0.079010	-0.041161	-0.004424	-0.027533	-0.095852	-0.084759	-0.002634	0.251744	0.142491	-0.054661	0.010159	-0.065616	-0.001635	0.153163	-0.122639	-0.039120	0.192796	-0.055798	-0.208773	-0.141580	0.179124	-0.110426	-0.075211	0.034448	0.026740	0.028725	0.022824	-0.035291	-0.018264	0.035529	-0.127574	0.040046	0.067921	0.021621	-0.049496	0.048606	-0.176890
YOR030W	-0.114497	-0.161816	-0.027650	0.001276	-0.027381	-0.064238	-0.044498	-0.014834	-0.018863	-0.081412	0.159078	0.026055	0.028808	0.022939	0.017487	-0.046756	-0.106505	-0.007046	-0.120306	NaN	0.083210	-0.003827	0.028294	-0.055997	-0.094556	-0.013250	0.073332	-0.107701	0.243142	-0.019678	-0.241223	0.104943	0.188188	-0.040080	-0.018556	-0.005795	0.269450	-0.051568	-0.044938	0.017529	0.058748	0.023224	-0.237137	0.072151	0.002860	-0.003524	-0.136360	0.090695	-0.427590
YOR122C	0.038138	0.049268	0.156461	-0.037941	0.081479	0.050203	0.117956	-0.133655	0.144274	-0.012799	-0.032379	-0.068225	-0.090882	-0.053212	-0.066715	-0.112407	-0.024862	-0.018952	0.079818	-0.057520	0.031658	-0.039084	-0.023902	-0.002314	-0.010307	0.000576	0.088497	-0.066412	-0.097399	-0.055909	-0.081312	-0.077507	0.021008	-0.080593	0.045083	0.053507	-0.018659	-0.014859	0.044122	-0.021647	-0.062907	0.027837	0.037989	-0.060205	0.066979	-0.064721	-0.027324	-0.033781	0.042495
YOR124C	0.014964	0.036897	0.117437	0.038125	0.048884	0.086098	0.129143	-0.006009	0.020058	0.012288	0.039468	0.026482	-0.061113	0.025514	0.010389	0.010374	0.005685	0.088163	-0.038505	0.027280	0.010967	-0.036706	-0.046143	0.046009	-0.004675	0.042624	0.066530	-0.101784	-0.079711	0.059987	-0.047102	0.062241	0.092383	-0.131514	0.019363	0.074905	-0.002171	0.095103	-0.004222	0.022477	0.022858	0.014852	0.094045	0.065117	-0.074770	-0.080431	-0.019803	-0.032863	0.034298
YOR126C	0.059275	0.067697	0.169496	0.038189	0.050806	0.119260	0.138751	0.033891	0.012692	0.007177	-0.088798	0.042991	-0.029316	0.005099	-0.044693	-0.073710	0.052225	-0.043857	-0.030492	-0.157008	0.048705	-0.041863	-0.067139	-0.014894	-0.024966	-0.094406	-0.066240	-0.100555	0.005714	-0.004209	0.010264	0.052197	-0.001200	-0.004972	0.001999	0.007396	0.008662	0.045010	0.003204	0.026114	-0.059568	0.046807	0.127266	-0.025475	-0.061857	-0.049617	-0.019351	-0.030283	0.062826
YOR050C	0.016828	0.044941	0.085494	0.012454	0.058304	0.062824	0.133973	-0.030785	0.021525	-0.060699	-0.020774	0.003765	0.000639	-0.112757	-0.138045	-0.184883	-0.148972	-0.099119	0.087753	0.138241	0.110760	-0.053234	-0.046280	0.044525	-0.036166	-0.064313	-0.132139	-0.065231	0.037883	0.008849	-0.095463	-0.079077	0.013324	-0.023449	-0.003473	-0.034357	0.023197	0.059131	0.180515	-0.070455	-0.137312	0.007936	-0.242164	0.012031	-0.421586	-0.057322	-0.063533	-0.038557	0.013136
YOR052C	0.135197	0.069467	0.231584	-0.029786	-0.031269	0.028435	0.104049	0.091398	0.034048	-0.182841	0.094783	0.136893	-0.105202	-0.031179	-0.068847	0.337097	0.105420	0.008587	0.145870	0.208303	0.010861	-0.026095	-0.034356	0.088943	0.015470	0.349566	0.310874	-0.220435	0.100487	-0.017578	-0.022111	-0.094985	-0.058576	-0.180430	-0.392991	-0.015594	0.056999	0.233795	-0.055296	-0.019859	-0.041041	0.169769	-0.018714	0.020659	0.022774	0.058950	-0.076261	-0.061294	0.174106
YOR054C	0.019478	0.054513	0.137342	0.049640	0.063466	-0.018385	0.043140	-0.058766	-0.017672	-0.053083	0.063711	-0.044731	-0.029086	-0.034049	-0.063832	0.071483	0.089712	0.069054	0.068384	-0.091762	-0.010501	0.006071	-0.028591	0.024103	-0.035719	-0.064998	-0.056408	-0.242622	-0.097916	0.002543	-0.037369	-0.074384	-0.022218	-0.131520	-0.043183	0.015619	0.009332	0.039166	0.009776	0.050452	-0.078010	0.058709	-0.083601	-0.006734	-0.178408	-0.016319	0.019829	-0.029568	0.031679
YOR144C	0.023287	0.036460	0.201132	-0.010333	0.032417	0.199741	0.008219	-0.011491	-0.115042	-0.059087	0.063115	0.106085	-0.041173	-0.015776	-0.078248	-0.018487	0.088889	0.041142	0.048856	0.100575	-0.006887	-0.007605	-0.046260	0.080281	-0.030038	-0.262350	0.229571	-0.061380	-0.009195	0.086364	0.043424	0.025424	-0.018105	0.061123	0.046893	-0.056106	0.099015	0.095128	-0.092483	-0.049034	-0.130242	-0.006347	0.144383	0.021587	0.142071	-0.080193	-0.059848	-0.008162	-0.075936
YOR146W	-0.059316	-0.071607	-0.008554	0.296593	0.114748	-0.025530	0.041600	0.123710	-0.165263	0.183035	0.199405	0.091316	-0.091836	0.039387	0.021969	-0.145746	0.235470	0.119016	-0.095198	0.408525	0.244369	-0.067149	-0.027856	-0.014539	-0.093733	-0.026124	-0.123617	-0.091746	0.008971	-0.072374	-0.146096	0.112520	0.156846	-0.113704	-0.234047	0.005982	0.070693	0.051705	-0.085680	0.064546	-0.248880	0.053279	-0.048044	0.120937	-0.035825	0.067685	-0.081679	-0.008126	0.071179
YOR148C	0.021462	0.028447	0.340977	0.059576	-0.034747	-0.049450	-0.021441	0.113034	-0.160836	0.121021	0.010013	0.002311	0.033636	-0.035591	0.026096	-0.045074	0.010085	-0.010068	0.002379	-0.211860	0.187396	-0.065546	-0.052750	-0.044173	0.042401	-0.193306	0.208960	-0.051209	-0.134533	-0.059742	-0.039101	-0.033826	-0.242637	-0.467285	-0.101302	0.027814	0.065052	0.071831	-0.057417	0.022858	-0.194193	0.045516	0.085713	-0.131972	0.306455	0.047678	0.042838	0.006928	0.046209
YPR055W	-0.107988	-0.093026	0.043162	0.056825	-0.034103	0.013652	0.101387	-0.028375	-0.110318	0.014537	0.016473	0.045073	-0.002409	0.017844	-0.025358	-0.018210	0.003461	0.043353	-0.050189	-0.031413	0.105895	-0.022676	-0.146966	-0.052518	-0.086198	0.200292	0.282917	-0.400936	-0.160887	-0.087253	-0.273785	0.025977	0.018003	-0.205089	-0.086946	0.018595	0.112978	0.114697	-0.073731	0.055991	-0.036901	-0.022795	-0.227712	0.062151	-0.069410	0.074379	-0.028341	-0.038333	-0.077128
YPR057W	0.070820	0.008981	0.094548	-0.056219	-0.060826	0.056903	-0.012683	-0.091524	-0.131167	-0.005076	-0.010066	-0.056704	0.020293	-0.048915	-0.048793	-0.169969	-0.025154	-0.024269	0.076552	-0.353679	-0.046277	-0.005474	0.125343	0.008640	0.048575	-0.216542	0.293609	0.016935	-0.035682	0.045865	0.003562	-0.074772	0.189378	0.024383	-0.039045	-0.181528	0.002815	0.070025	0.078349	-0.048793	0.043759	-0.025672	0.193597	-0.087700	-0.252045	0.033652	-0.019241	-0.001287	-0.071096
YPR059C	0.048724	NaN	NaN	0.064115	0.026302	-0.223177	-0.302137	0.072090	-0.152699	0.094962	0.007435	-0.123083	0.020026	-0.072684	-0.094960	-0.093852	0.047392	0.064344	0.025160	NaN	-0.164185	0.141564	0.274626	0.116482	0.045885	-0.324472	0.071521	0.160458	0.258344	0.004320	0.209630	0.021602	0.479552	NaN	0.044024	-0.323087	0.465298	-0.100237	-0.157900	0.638487	0.017026	0.226840	0.068981	-0.328412	NaN	-0.340445	-0.012005	0.194385	0.209300
TH299RLAB	NaN	NaN	NaN	NaN	NaN	NaN	NaN	NaN	NaN	NaN	NaN	NaN	NaN	NaN	NaN	NaN	NaN	NaN	NaN	NaN	NaN	NaN	NaN	NaN	NaN	NaN	NaN	NaN	NaN	NaN	NaN	NaN	NaN	NaN	NaN	NaN	NaN	NaN	NaN	NaN	NaN	NaN	NaN	NaN	NaN	NaN	NaN	NaN	NaN
TH213_16R	NaN	NaN	NaN	NaN	NaN	NaN	NaN	NaN	NaN	NaN	NaN	NaN	NaN	NaN	NaN	NaN	NaN	NaN	NaN	NaN	NaN	NaN	NaN	NaN	NaN	NaN	NaN	NaN	NaN	NaN	NaN	NaN	NaN	NaN	NaN	NaN	NaN	NaN	NaN	NaN	NaN	NaN	NaN	NaN	NaN	NaN	NaN	NaN	NaN
TH302_4R	NaN	NaN	NaN	NaN	NaN	NaN	NaN	NaN	NaN	NaN	NaN	NaN	NaN	NaN	NaN	NaN	NaN	NaN	NaN	NaN	NaN	NaN	NaN	NaN	NaN	NaN	NaN	NaN	NaN	NaN	NaN	NaN	NaN	NaN	NaN	NaN	NaN	NaN	NaN	NaN	NaN	NaN	NaN	NaN	NaN	NaN	NaN	NaN	NaN
YPR079W	0.023462	-0.003826	-0.089008	0.057846	0.082514	0.076341	-0.023094	-0.015014	-0.098082	-0.011713	0.307553	0.306963	-0.188343	-0.160717	0.354658	0.133801	-0.235435	0.406436	0.166544	0.001723	0.116377	-0.061869	0.009069	0.037873	-0.048070	0.044258	0.087990	0.928144	0.073640	-0.094533	-0.125337	-0.050086	0.038393	-0.070435	0.029168	-0.009790	0.114312	0.045411	-0.031403	0.021212	-0.184447	0.041711	0.107133	0.230533	-0.110252	0.031303	-0.236147	0.013905	0.065991
YPR081C	0.026464	0.042382	-0.115062	0.003272	0.083848	0.205597	-0.018832	-0.042594	-0.072533	0.039550	0.067615	-0.033555	0.113863	-0.058499	-0.029447	-0.043172	0.216207	-0.001476	-0.029496	-0.229858	0.129076	-0.033205	-0.059323	-0.005524	-0.054512	-0.049611	-0.059424	-0.061959	0.135744	0.000274	-0.004689	-0.037361	-0.021756	-0.015653	0.031701	0.057833	0.270390	0.093608	0.035712	0.130286	-0.054503	-0.071312	0.135352	0.052874	0.114338	-0.042577	-0.059045	-0.014207	0.079474
YPR083W	0.034846	0.016595	0.007983	-0.060113	0.114239	0.120476	0.077303	-0.088307	-0.031942	-0.015994	0.094500	-0.041848	-0.083052	-0.082447	-0.039188	-0.222426	-0.050646	0.009198	0.036536	-0.007259	0.080090	-0.019570	-0.019715	-0.033167	-0.062974	-0.129974	0.240204	-0.036466	0.015836	0.037682	-0.021152	-0.011674	0.046827	-0.027860	0.033510	0.007983	0.064376	-0.073156	0.155056	-0.003543	0.012655	-0.093540	0.158761	-0.027881	-0.216715	-0.086208	-0.098923	-0.023984	-0.080285
TH304GLAB	NaN	NaN	NaN	NaN	NaN	NaN	NaN	NaN	NaN	NaN	NaN	NaN	NaN	NaN	NaN	NaN	NaN	NaN	NaN	NaN	NaN	NaN	NaN	NaN	NaN	NaN	NaN	NaN	NaN	NaN	NaN	NaN	NaN	NaN	NaN	NaN	NaN	NaN	NaN	NaN	NaN	NaN	NaN	NaN	NaN	NaN	NaN	NaN	NaN
TH296Y	NaN	NaN	NaN	NaN	NaN	NaN	NaN	NaN	NaN	NaN	NaN	NaN	NaN	NaN	NaN	NaN	NaN	NaN	NaN	NaN	NaN	NaN	NaN	NaN	NaN	NaN	NaN	NaN	NaN	NaN	NaN	NaN	NaN	NaN	NaN	NaN	NaN	NaN	NaN	NaN	NaN	NaN	NaN	NaN	NaN	NaN	NaN	NaN	NaN
TH296Y	NaN	NaN	NaN	NaN	NaN	NaN	NaN	NaN	NaN	NaN	NaN	NaN	NaN	NaN	NaN	NaN	NaN	NaN	NaN	NaN	NaN	NaN	NaN	NaN	NaN	NaN	NaN	NaN	NaN	NaN	NaN	NaN	NaN	NaN	NaN	NaN	NaN	NaN	NaN	NaN	NaN	NaN	NaN	NaN	NaN	NaN	NaN	NaN	NaN
YPR103W	0.114797	0.067034	0.214504	-0.011416	-0.034795	0.265638	0.127558	-0.033219	-0.047552	-0.022014	0.100778	0.022658	-0.018543	-0.024273	-0.023826	-0.062173	0.008928	0.014739	0.134984	-0.093026	0.044757	-0.043596	0.122523	0.064329	-0.012923	0.073163	-0.109429	-0.001994	0.081205	0.017445	0.049480	-0.114814	-0.007865	0.000778	-0.097157	0.007763	-0.065490	0.047575	0.027603	0.001210	-0.143459	0.077478	-0.039268	-0.027767	0.056804	-0.033443	-0.021501	-0.052631	0.001789
YPR105C	-0.058657	-0.009919	0.197350	-0.025495	-0.035206	0.207240	0.069672	-0.097839	0.021153	-0.103221	0.061456	0.025899	0.064979	-0.039397	0.015983	-0.071431	0.054901	0.091943	0.048142	-0.345563	0.025409	-0.032265	-0.005823	-0.009038	-0.025785	0.018719	0.130022	0.046790	0.174913	0.056798	0.045402	-0.013350	0.026985	0.142179	0.104094	0.010434	-0.010842	0.042058	-0.039914	-0.016126	0.080334	-0.062590	0.105347	0.093800	0.446129	0.041623	-0.052116	0.026378	0.032351
YPR107C	0.065598	0.079447	0.129458	-0.003489	-0.036822	0.059249	0.166919	-0.074868	0.041047	0.019197	-0.129300	0.051340	-0.049061	-0.024578	-0.022423	-0.135722	-0.098690	-0.037396	0.106998	-0.346057	-0.030345	-0.016288	-0.094307	0.054625	0.050514	0.031336	0.245727	-0.149120	0.097006	0.004183	0.016527	-0.026882	0.090064	0.097222	-0.061198	-0.059985	-0.044771	0.040454	0.022661	0.093947	0.332806	0.036532	0.133892	-0.059560	-0.222824	-0.039152	0.009837	-0.018325	0.025361
TH296Y	NaN	NaN	NaN	NaN	NaN	NaN	NaN	NaN	NaN	NaN	NaN	NaN	NaN	NaN	NaN	NaN	NaN	NaN	NaN	NaN	NaN	NaN	NaN	NaN	NaN	NaN	NaN	NaN	NaN	NaN	NaN	NaN	NaN	NaN	NaN	NaN	NaN	NaN	NaN	NaN	NaN	NaN	NaN	NaN	NaN	NaN	NaN	NaN	NaN
TH294YLAB	NaN	NaN	NaN	NaN	NaN	NaN	NaN	NaN	NaN	NaN	NaN	NaN	NaN	NaN	NaN	NaN	NaN	NaN	NaN	NaN	NaN	NaN	NaN	NaN	NaN	NaN	NaN	NaN	NaN	NaN	NaN	NaN	NaN	NaN	NaN	NaN	NaN	NaN	NaN	NaN	NaN	NaN	NaN	NaN	NaN	NaN	NaN	NaN	NaN
TH306N70	NaN	NaN	NaN	NaN	NaN	NaN	NaN	NaN	NaN	NaN	NaN	NaN	NaN	NaN	NaN	NaN	NaN	NaN	NaN	NaN	NaN	NaN	NaN	NaN	NaN	NaN	NaN	NaN	NaN	NaN	NaN	NaN	NaN	NaN	NaN	NaN	NaN	NaN	NaN	NaN	NaN	NaN	NaN	NaN	NaN	NaN	NaN	NaN	NaN
YPR127W	0.066768	0.078612	0.055412	-0.010719	-0.002432	0.058512	0.078007	0.022438	-0.008103	0.077639	0.068363	-0.081551	-0.426393	-0.202570	0.021327	0.104312	0.359004	0.026259	0.025533	-0.388585	0.088272	0.007808	-0.042859	0.013459	-0.040961	0.418450	-0.154026	-0.199545	0.048217	-0.018661	-0.016107	-0.020844	-0.033303	-0.017661	-0.019871	0.020042	-0.015658	0.028865	-0.009497	-0.040108	0.085824	-0.026790	0.201848	-0.053105	0.169218	-0.079983	-0.035388	-0.066659	0.088795
YPR129W	-0.059970	0.060558	-0.052572	0.031322	-0.066043	0.119057	0.018801	-0.019082	-0.079519	0.003268	0.016538	0.013180	-0.008308	0.020858	-0.030184	0.064029	0.037710	0.089867	0.068737	0.153198	0.080244	0.000841	-0.056871	-0.026369	-0.053223	0.148176	0.012153	-0.171310	-0.113708	-0.009321	-0.075462	-0.002953	-0.032663	0.109584	0.072107	-0.011140	-0.056427	0.058054	0.015161	-0.042156	0.026447	0.005360	-0.078131	0.046045	-0.096643	-0.000389	-0.011051	0.025509	-0.037214
YPR131C	0.055976	0.052888	0.079450	-0.067427	-0.029847	-0.052704	0.063952	-0.067680	-0.080274	-0.008745	-0.073940	0.016483	-0.034721	0.013755	-0.081430	-0.067935	-0.012400	0.004520	0.120953	0.033227	0.020014	-0.020728	0.004413	0.015751	0.030089	-0.031834	-0.015730	-0.029093	-0.075849	-0.007940	0.065330	-0.104305	-0.007095	-0.056297	0.077554	-0.020052	-0.042033	0.032973	-0.003444	-0.007572	0.046809	-0.024544	0.020444	-0.021304	0.379007	-0.025489	-0.015911	0.005305	0.060169
TH297_1	NaN	NaN	NaN	NaN	NaN	NaN	NaN	NaN	NaN	NaN	NaN	NaN	NaN	NaN	NaN	NaN	NaN	NaN	NaN	NaN	NaN	NaN	NaN	NaN	NaN	NaN	NaN	NaN	NaN	NaN	NaN	NaN	NaN	NaN	NaN	NaN	NaN	NaN	NaN	NaN	NaN	NaN	NaN	NaN	NaN	NaN	NaN	NaN	NaN
TH298_4G	NaN	NaN	NaN	NaN	NaN	NaN	NaN	NaN	NaN	NaN	NaN	NaN	NaN	NaN	NaN	NaN	NaN	NaN	NaN	NaN	NaN	NaN	NaN	NaN	NaN	NaN	NaN	NaN	NaN	NaN	NaN	NaN	NaN	NaN	NaN	NaN	NaN	NaN	NaN	NaN	NaN	NaN	NaN	NaN	NaN	NaN	NaN	NaN	NaN
TH204_16G	NaN	NaN	NaN	NaN	NaN	NaN	NaN	NaN	NaN	NaN	NaN	NaN	NaN	NaN	NaN	NaN	NaN	NaN	NaN	NaN	NaN	NaN	NaN	NaN	NaN	NaN	NaN	NaN	NaN	NaN	NaN	NaN	NaN	NaN	NaN	NaN	NaN	NaN	NaN	NaN	NaN	NaN	NaN	NaN	NaN	NaN	NaN	NaN	NaN
TH296Y	NaN	NaN	NaN	NaN	NaN	NaN	NaN	NaN	NaN	NaN	NaN	NaN	NaN	NaN	NaN	NaN	NaN	NaN	NaN	NaN	NaN	NaN	NaN	NaN	NaN	NaN	NaN	NaN	NaN	NaN	NaN	NaN	NaN	NaN	NaN	NaN	NaN	NaN	NaN	NaN	NaN	NaN	NaN	NaN	NaN	NaN	NaN	NaN	NaN
TH296Y	NaN	NaN	NaN	NaN	NaN	NaN	NaN	NaN	NaN	NaN	NaN	NaN	NaN	NaN	NaN	NaN	NaN	NaN	NaN	NaN	NaN	NaN	NaN	NaN	NaN	NaN	NaN	NaN	NaN	NaN	NaN	NaN	NaN	NaN	NaN	NaN	NaN	NaN	NaN	NaN	NaN	NaN	NaN	NaN	NaN	NaN	NaN	NaN	NaN
TH306N70	NaN	NaN	NaN	NaN	NaN	NaN	NaN	NaN	NaN	NaN	NaN	NaN	NaN	NaN	NaN	NaN	NaN	NaN	NaN	NaN	NaN	NaN	NaN	NaN	NaN	NaN	NaN	NaN	NaN	NaN	NaN	NaN	NaN	NaN	NaN	NaN	NaN	NaN	NaN	NaN	NaN	NaN	NaN	NaN	NaN	NaN	NaN	NaN	NaN
YOR349W	-0.055330	-0.048519	-0.395872	-0.013569	-0.064016	0.104406	-0.217686	0.105659	-0.097108	0.072881	-0.114391	-0.057395	-0.088381	0.037264	0.101726	0.122542	-0.031686	0.097370	-0.007548	1.158757	0.098229	0.037142	0.291302	-0.086261	-0.074724	0.129039	0.273400	-0.407736	0.137917	0.023364	-0.107947	0.041611	0.223086	-0.184233	0.031060	0.130503	-0.320145	0.057510	0.053706	-0.124355	0.024405	NaN	-0.011817	-0.471801	NaN	NaN	0.008946	0.037736	-0.076797
YOR351C	0.033497	-0.018941	-0.033253	-0.123008	-0.004062	-0.078947	-0.052899	0.000121	-0.098852	0.086461	-0.051550	0.036819	-0.004493	0.012002	0.092526	0.003993	-0.129454	0.052103	-0.065032	0.230725	0.141001	0.015702	0.049445	0.031969	0.016631	-0.026625	0.152710	NaN	-0.115992	-0.052551	-0.178485	-0.026722	0.025946	-0.136393	0.045455	0.191697	-0.019170	0.027689	0.018853	-0.068117	-0.088198	NaN	-0.071686	-0.193069	NaN	NaN	0.089374	-0.002730	-0.049879
YOR353C	NaN	-0.354801	NaN	NaN	NaN	NaN	NaN	NaN	-0.220013	NaN	0.064760	-0.035672	-0.087559	0.026940	0.028396	0.082550	0.015345	0.090383	-0.046735	0.133071	0.007254	-0.009040	0.011181	0.005932	0.034393	0.041972	0.172622	NaN	-0.048518	0.041929	0.085689	0.011579	-0.063254	0.013037	0.024379	0.119786	0.074985	-0.008326	0.018045	-0.059456	0.001357	NaN	0.037477	NaN	NaN	NaN	0.000644	0.013092	-0.056313
TH213_16R	NaN	NaN	NaN	NaN	NaN	NaN	NaN	NaN	NaN	NaN	NaN	NaN	NaN	NaN	NaN	NaN	NaN	NaN	NaN	NaN	NaN	NaN	NaN	NaN	NaN	NaN	NaN	NaN	NaN	NaN	NaN	NaN	NaN	NaN	NaN	NaN	NaN	NaN	NaN	NaN	NaN	NaN	NaN	NaN	NaN	NaN	NaN	NaN	NaN
TH302_4R	NaN	NaN	NaN	NaN	NaN	NaN	NaN	NaN	NaN	NaN	NaN	NaN	NaN	NaN	NaN	NaN	NaN	NaN	NaN	NaN	NaN	NaN	NaN	NaN	NaN	NaN	NaN	NaN	NaN	NaN	NaN	NaN	NaN	NaN	NaN	NaN	NaN	NaN	NaN	NaN	NaN	NaN	NaN	NaN	NaN	NaN	NaN	NaN	NaN
TH297_1	NaN	NaN	NaN	NaN	NaN	NaN	NaN	NaN	NaN	NaN	NaN	NaN	NaN	NaN	NaN	NaN	NaN	NaN	NaN	NaN	NaN	NaN	NaN	NaN	NaN	NaN	NaN	NaN	NaN	NaN	NaN	NaN	NaN	NaN	NaN	NaN	NaN	NaN	NaN	NaN	NaN	NaN	NaN	NaN	NaN	NaN	NaN	NaN	NaN
YOR373W	-0.310946	-0.188817	-1.256168	0.354401	0.190385	-0.053307	-0.026894	0.575867	-0.246715	0.483802	0.122715	0.111795	-0.229846	0.098709	0.185477	0.239778	0.024333	0.288720	-0.015295	0.312037	0.158149	0.008069	0.056844	0.088626	-0.041891	0.316109	0.218244	0.149990	-0.127001	-0.000422	-0.140602	-0.032405	-0.156797	0.015101	0.058458	0.273899	-0.285187	-0.196074	0.032050	0.038601	-0.533751	NaN	-0.044086	0.121393	NaN	NaN	-0.006743	0.055647	-0.036195
YOR375C	-0.077656	-0.005862	-0.122420	0.098369	-0.028040	0.042139	-0.057412	0.133984	0.074378	0.005723	0.151457	0.015369	-0.123331	0.026201	0.058535	0.096578	0.008148	-0.027715	-0.123276	-0.085662	-0.007727	0.006988	0.163396	-0.048933	-0.063178	0.050077	-0.361500	0.087025	0.093880	0.056187	0.103009	0.124770	-0.335307	-0.266464	0.249441	0.041949	-0.077502	0.086572	-0.010387	0.029747	-0.106133	NaN	0.086568	-0.010028	NaN	NaN	-0.139787	0.014733	-0.185710
YOR377W	-0.081392	-0.108103	-0.230222	0.054148	0.027998	0.042717	-0.009022	0.163420	0.012974	0.058127	0.064022	-0.058955	-0.123078	-0.009932	-0.032564	0.019556	0.026537	0.004429	-0.036522	0.425656	-0.056020	0.051968	0.062768	-0.076531	-0.030874	-0.005729	-0.234219	0.267720	0.082766	-0.073365	0.124958	-0.013528	-0.061060	0.160781	0.156899	0.063360	-0.109915	0.009422	0.033667	0.039351	-0.147168	NaN	0.064703	-0.042951	NaN	NaN	0.006186	0.094147	0.090095
TH298_4G	NaN	NaN	NaN	NaN	NaN	NaN	NaN	NaN	NaN	NaN	NaN	NaN	NaN	NaN	NaN	NaN	NaN	NaN	NaN	NaN	NaN	NaN	NaN	NaN	NaN	NaN	NaN	NaN	NaN	NaN	NaN	NaN	NaN	NaN	NaN	NaN	NaN	NaN	NaN	NaN	NaN	NaN	NaN	NaN	NaN	NaN	NaN	NaN	NaN
TH204_16G	NaN	NaN	NaN	NaN	NaN	NaN	NaN	NaN	NaN	NaN	NaN	NaN	NaN	NaN	NaN	NaN	NaN	NaN	NaN	NaN	NaN	NaN	NaN	NaN	NaN	NaN	NaN	NaN	NaN	NaN	NaN	NaN	NaN	NaN	NaN	NaN	NaN	NaN	NaN	NaN	NaN	NaN	NaN	NaN	NaN	NaN	NaN	NaN	NaN
TH299RLAB	NaN	NaN	NaN	NaN	NaN	NaN	NaN	NaN	NaN	NaN	NaN	NaN	NaN	NaN	NaN	NaN	NaN	NaN	NaN	NaN	NaN	NaN	NaN	NaN	NaN	NaN	NaN	NaN	NaN	NaN	NaN	NaN	NaN	NaN	NaN	NaN	NaN	NaN	NaN	NaN	NaN	NaN	NaN	NaN	NaN	NaN	NaN	NaN	NaN
YPL003W	-0.059766	-0.033562	-0.529170	0.105587	-0.041668	0.004257	0.053694	0.357917	-0.120416	0.020530	0.086046	-0.010887	0.032395	0.022673	0.057449	-0.039902	-0.011450	0.008560	0.003433	-0.191547	0.070655	0.021786	0.009154	-0.089379	-0.021427	0.098917	0.086790	-0.016725	0.118149	0.034768	0.036490	-0.035476	0.193696	-0.074285	0.124311	0.021686	-0.134692	0.040030	-0.048556	-0.049382	-0.094890	NaN	0.047202	0.003688	NaN	NaN	-0.010441	0.035511	0.089543
YPL005W	0.015747	0.000101	-0.480111	-0.000306	-0.029589	0.059396	0.070702	0.361045	-0.087406	0.081415	0.045530	-0.057751	0.014953	0.060092	0.059818	0.040760	-0.079699	0.052476	-0.055349	0.352914	0.115901	0.015484	-0.034334	0.052919	-0.036306	-0.063171	0.413293	0.084832	0.085967	0.070950	0.036050	-0.019951	0.102928	0.045873	0.008819	0.093628	-0.297912	0.054504	0.028564	-0.002821	-0.096855	NaN	0.003979	0.001647	NaN	NaN	0.014884	0.038726	0.009744
YPL007C	0.006658	-0.081426	-0.357818	-0.024002	-0.084740	0.117092	0.047965	0.186170	0.036495	0.087609	0.069626	0.024738	-0.033417	0.048882	0.245936	0.043141	0.061224	0.040965	-0.007802	0.562597	0.064698	0.031558	0.011088	0.058668	0.035342	-0.000366	0.278284	0.100959	-0.045028	0.074889	0.125750	-0.018104	-0.131667	-0.064121	0.029316	0.059776	-0.015785	0.049071	0.091158	0.119741	-0.092568	NaN	0.208794	-0.036670	NaN	NaN	0.009609	0.005049	-0.002624
TH304GLAB	NaN	NaN	NaN	NaN	NaN	NaN	NaN	NaN	NaN	NaN	NaN	NaN	NaN	NaN	NaN	NaN	NaN	NaN	NaN	NaN	NaN	NaN	NaN	NaN	NaN	NaN	NaN	NaN	NaN	NaN	NaN	NaN	NaN	NaN	NaN	NaN	NaN	NaN	NaN	NaN	NaN	NaN	NaN	NaN	NaN	NaN	NaN	NaN	NaN
TH294YLAB	NaN	NaN	NaN	NaN	NaN	NaN	NaN	NaN	NaN	NaN	NaN	NaN	NaN	NaN	NaN	NaN	NaN	NaN	NaN	NaN	NaN	NaN	NaN	NaN	NaN	NaN	NaN	NaN	NaN	NaN	NaN	NaN	NaN	NaN	NaN	NaN	NaN	NaN	NaN	NaN	NaN	NaN	NaN	NaN	NaN	NaN	NaN	NaN	NaN
TH296Y	NaN	NaN	NaN	NaN	NaN	NaN	NaN	NaN	NaN	NaN	NaN	NaN	NaN	NaN	NaN	NaN	NaN	NaN	NaN	NaN	NaN	NaN	NaN	NaN	NaN	NaN	NaN	NaN	NaN	NaN	NaN	NaN	NaN	NaN	NaN	NaN	NaN	NaN	NaN	NaN	NaN	NaN	NaN	NaN	NaN	NaN	NaN	NaN	NaN
YPL027W	0.020227	0.148749	-0.288763	0.320169	0.158326	-0.112715	-0.132285	0.043306	-0.215959	0.065294	0.005180	-0.094203	0.102338	0.205650	0.152939	-0.253782	0.081003	-0.032729	0.023841	0.322433	-0.027481	0.093430	0.426417	-0.044811	-0.039414	0.036157	0.366639	0.037851	-0.180725	-0.078907	-0.356550	-0.064115	-0.238630	0.605617	-0.219695	0.304957	-0.377729	-0.083118	0.055948	-0.402209	-0.127485	NaN	-0.174144	-0.083727	NaN	NaN	0.005155	0.136244	0.181016
YPL029W	0.026481	0.111258	-0.091868	-0.058126	0.037782	-0.016178	-0.049362	-0.062170	0.187099	0.014432	0.043344	-0.022187	-0.023063	0.018853	0.019415	0.087308	0.038070	0.075034	-0.021345	-0.204246	0.017104	0.064058	0.071116	0.011328	0.027149	0.076685	-0.055774	0.182279	-0.086124	0.095817	0.102629	0.003281	0.038841	-0.105460	0.064880	0.092061	-0.058205	0.072624	-0.014637	-0.003626	0.030113	NaN	-0.154640	-0.031501	NaN	NaN	0.044787	0.010720	-0.073117
YPL031C	0.002522	0.053257	-0.177087	0.115122	0.009042	-0.058963	-0.104476	0.055918	-0.017115	0.105329	0.048400	-0.035932	-0.091352	0.077265	0.044429	0.056400	-0.089156	0.164014	0.030010	0.137703	-0.013386	0.098821	0.128070	-0.019356	0.042494	-0.031886	-0.136544	0.179274	-0.136020	0.051190	-0.070742	0.106909	-0.116133	-0.057155	0.030358	0.051142	-0.373027	-0.540628	0.076544	-0.028873	0.048277	NaN	-0.395800	0.042266	NaN	NaN	0.069239	0.025166	-0.217647
Q0017	-0.136112	0.265460	-0.664710	-0.079816	-0.011077	0.610512	0.152581	-0.093299	-0.106514	0.085152	0.065760	-0.036320	0.333867	0.239005	0.099824	-0.000855	-0.121746	0.339167	-0.001926	0.350094	0.331121	-0.028948	0.436218	NaN	-0.269358	NaN	0.520164	0.284502	-0.342064	-0.231939	-0.372223	0.387327	-0.626506	-0.350012	NaN	0.016968	-0.129777	0.087751	-0.050550	-0.242500	-0.287488	NaN	-0.223940	-0.076142	NaN	NaN	-0.037675	0.117714	0.363436
Q0045	-0.034793	-0.080049	-0.872717	-0.021363	0.027920	-0.130514	-0.004034	0.236275	-0.439283	0.522302	-0.023900	-0.141892	-0.028891	0.140889	0.170135	0.053110	0.086569	0.071674	-0.321890	0.946399	0.331943	-0.107278	0.234961	-0.116282	0.413425	0.161793	0.132685	0.048363	-0.576821	0.078121	0.139481	0.012247	-0.542154	-0.165772	-0.003167	0.219995	-0.250001	0.098500	-0.032366	-0.201438	-0.201851	NaN	-0.073363	0.052855	NaN	NaN	0.043365	0.115739	0.328099
Q0055	-0.128933	0.041806	-0.687424	0.259660	0.120934	-0.823357	0.159406	0.207076	-0.370702	0.243425	-0.252875	-0.244146	-0.317905	0.017351	-0.106587	0.513707	0.026284	0.160433	-0.123298	-0.024761	0.282665	-0.102034	0.294799	-0.325647	0.312640	-0.035005	0.046473	0.014474	-0.352322	-0.165829	0.435182	0.093318	-0.332235	-0.321574	-0.054817	0.707777	-0.050630	-0.057103	-0.029097	0.173496	-0.123563	NaN	-0.061930	0.011424	NaN	NaN	-0.011666	0.192566	0.246687
YAL068C	0.018662	0.027046	-0.132950	0.181611	0.117879	-0.024423	-0.066843	0.195762	0.053290	0.179011	-0.000969	-0.086753	-0.093160	0.089580	0.048751	0.261941	-0.040131	0.033805	-0.016459	0.352914	0.009794	0.040522	0.190839	-0.081221	-0.034918	0.320265	-0.103454	0.006862	0.128368	-0.063432	0.009924	-0.007888	0.000502	-0.102399	-0.021796	-0.029674	-0.035757	-0.108166	0.004073	-0.053158	-0.024719	NaN	-0.158346	0.003561	NaN	NaN	0.032895	-0.000564	0.033127
YAR002C-A	0.048381	-0.036880	0.086440	-0.033637	0.099755	-0.106616	-0.023581	-0.062556	0.041876	-0.012351	-0.157528	-0.094688	-0.124723	0.005015	0.003933	-0.115490	-0.009276	-0.061353	-0.023494	-0.125218	-0.168350	-0.004999	-0.016049	-0.019047	-0.006679	-0.120325	0.035905	0.155572	-0.039821	-0.060770	-0.072581	-0.052704	-0.066102	-0.084382	0.020896	0.076380	-0.028808	-0.057841	-0.011649	-0.048099	-0.029726	NaN	0.000739	-0.095024	NaN	NaN	-0.045637	-0.020048	0.011916
YAR003W	-0.016533	-0.010862	-0.129902	-0.085666	0.028028	-0.058717	0.014821	0.064402	-0.005128	0.013752	0.070815	-0.058638	-0.081031	0.042665	0.054935	0.029651	0.042007	0.049895	-0.040161	-0.192329	0.035860	0.023459	0.007143	-0.066495	-0.063704	-0.231140	0.073811	0.231433	0.137597	-0.043482	-0.018845	-0.024037	-0.061646	-0.044165	0.065214	0.100966	-0.273419	-0.276938	-0.012019	0.089424	0.032682	NaN	-0.101137	-0.060604	NaN	NaN	-0.032344	0.008103	0.015824
Q0255	-0.026817	0.240319	-0.353410	-0.028500	-0.135165	NaN	0.202125	-0.021299	-0.019071	0.354984	0.104233	0.013562	-0.638293	-0.062355	-0.039345	0.168907	0.446221	0.143788	0.072084	NaN	-0.034840	-0.055742	0.311035	0.261564	-0.033494	NaN	0.475496	-0.022191	0.441960	-0.240031	0.586164	0.146271	-0.506148	-0.012581	-0.017837	0.245886	-0.105995	-0.069929	0.170995	-0.080500	-0.205399	NaN	-0.090523	-0.044186	NaN	NaN	0.024276	0.120123	NaN
Q0297	0.098206	NaN	NaN	0.086081	0.036496	NaN	NaN	0.008178	0.066328	0.276839	0.091321	0.425260	-0.133493	0.077902	0.107500	-0.050949	-0.398322	0.074319	-0.176091	-0.184586	0.294907	-0.146955	NaN	0.093746	0.140542	-0.099100	0.599536	-0.056406	-0.355692	0.243073	-0.429744	-0.086108	-0.351296	-0.020982	0.294035	0.275847	-0.153002	-0.235981	0.417202	-0.016411	-0.228619	NaN	-0.097894	0.014142	NaN	NaN	0.043167	0.051119	0.163863
YAL002W	NaN	0.357777	0.187354	NaN	NaN	0.095274	-0.075451	0.006454	-0.008029	0.037500	0.059193	-0.041971	-0.038010	0.010699	0.050409	0.094100	0.055402	-0.031355	-0.098421	NaN	0.098883	-0.015286	0.050616	-0.083115	-0.051530	-0.108638	-0.248294	0.079825	0.040961	0.060415	0.037024	0.038367	0.136718	-0.010530	0.014361	-0.038644	0.086419	0.085034	0.018730	-0.041015	-0.030239	NaN	-0.105505	0.009701	NaN	NaN	-0.047535	-0.032183	0.012540
YAR047C	-0.087094	-0.007373	-0.247151	-0.013366	-0.008850	-0.120967	0.017566	0.088846	-0.145227	0.159639	0.012902	-0.037427	-0.013362	0.098772	0.054068	0.088618	-0.061717	0.047038	-0.025659	-0.011678	0.018492	-0.045318	0.217898	0.156665	-0.096941	-0.075090	0.303982	0.161951	0.006691	-0.033490	0.070170	-0.054486	-0.343374	-0.012228	-0.087486	0.089740	-0.536486	-0.056934	0.037122	0.001636	-0.103113	NaN	-0.017061	-0.071477	NaN	NaN	-0.009922	0.005922	0.227553
YAR053W	-0.010014	0.037642	-0.044345	0.006274	0.116748	-0.032332	-0.100291	0.082640	0.120211	0.077047	-0.070503	0.033219	0.026650	0.054821	0.123155	-0.069267	-0.086045	0.041052	0.064994	NaN	0.033212	-0.010453	0.054784	0.306552	0.079861	-0.150924	0.185599	0.132841	-0.134625	-0.203581	0.140599	-0.116246	0.307136	-0.017924	-0.038370	-0.140805	-0.131538	-0.188981	-0.060123	0.073235	-0.111671	NaN	-0.043656	0.004360	NaN	NaN	0.050391	0.035863	0.377344
YAR061W	-0.062898	-0.138896	-0.500610	0.005199	0.154283	0.006049	-0.056592	0.248093	-0.129166	0.647574	-0.070315	0.067581	-0.245387	0.225866	0.015144	0.244659	-0.043473	0.113841	-0.198793	-0.038423	0.164678	-0.166897	0.457543	0.049986	-0.068981	-0.051725	0.330345	-0.017615	0.108931	0.036283	0.220868	-0.029053	0.013887	-0.082415	-0.089429	0.246768	-0.649900	-0.154887	-0.084178	0.074667	-0.517988	NaN	0.011955	-0.029359	NaN	NaN	-0.064338	0.045593	NaN
YAL023C	-0.048828	-0.076935	-0.107952	0.015032	-0.081907	0.032687	-0.046103	0.057399	0.117151	-0.025376	-0.001023	-0.048397	0.032817	-0.005955	0.080773	0.036407	0.021110	0.028626	-0.121862	-0.064253	0.095777	-0.002765	0.006144	-0.025002	-0.101567	-0.243852	-0.254294	-0.011845	0.086840	0.021098	0.006281	0.064463	0.226225	0.026690	0.075294	0.011894	0.060047	0.065070	-0.057456	0.018513	-0.017150	NaN	0.058969	0.035130	NaN	NaN	-0.142157	0.053176	-0.050889
[truncated: 6,011 more rows]
[truncated: 35 more columns]
