# Supplementary material for: Information propagation within the Genetic Network of Saccharomyces cerevisiae
Source: BMC Syst Biol. 2010 Oct 26;4:143. doi: 10.1186/1752-0509-4-143 (PMC2975643; doi:10.1186/1752-0509-4-143)
Supplement: Additional file 2 — Input matrix of the inferred core network. This file contains the topology of the inferred core network. Each line contains the name of the output gene followed by a tab-separated list of input genes. [file 1752-0509-4-143-S2.TXT]

YDR451C	YOX1	SWI4	CUP2	SFP1	FRS1	GLN4	RNA1	RPN8	YLR008C	RVB2
YOX1	YDR451C	INO2	CDC34	GLN4
ROX1	GAT3	SUT1	YHR040W	HEM12	RNA1
UPC2	HMS1	SUT1	ARC40	CDC42	ERG25	FRQ1	HEM12	MVD1	SSU72
ECM22	INO2	YBR267W	CDC19	CDC54	CDC6	CET1	YER006W	YGR280C
GAT3	SFP1	YPR105C	HEM12	HSF1	YLR106C	NAB3	YLR007W	SEC61	SLD2	SLN1	SMD2	YDL196W	YLL034C
GAT4	ROX1	XBP1	INO2	YAP5	ARC40	CEF1		EPL1	GLN4	YHR188C	RER2	YKL082C	SEC11	SEC61	YGR251W	YJR041C	YLR101C	YOR004W
GIS1	SMD2	YLR145W	RVB2
RME1	SFP1	YHR207C	YDR026C	YER045C	CDC34	FRS1	NUP192	RPB11
HMS1	YDR451C	YOX1	UPC2	ECM22	GAT3	GAT4	RME1	MOT3	SUT1	INO2	SFP1	YLR387C	IMP2	GAT2	USV1	ALA1	CDC27	CDC37	CDC43	YNL258C	EPL1	LCB2	MYO1	NAB2	NOG1	YJL011C		RSC8	SDA1	SGD1	UBA1	YGR090W	YDR365C	YGR251W	YHR122W	YKL033W	YLR008C	YNL149C	YOR145C	YOR206W
RGM1	GZF3	SFP1	RTS2	ARC35	CDC34		EPL1		ERG25	NAB2	NAB3	PRP16	RLI1	RPB11	YKL082C	UBA1	YJL097W
XBP1	GAT3	YGR198W	ARC35	CDC42	YNL258C	ERO1	GCD7	MCM1	NAB2	PRP16	PSA1	RER2	RNA1	YJL011C	RPT2	RSC8	SSU72	UFD1	YJL097W	ADE13		RPT4	RVB2
MOT3	UBA1
SUT1	RLM1	YGR067C		NAB3	YOR146W
SOK2	RNA1
MSN2	PGI1	SLN1	UBA1	YNL149C
MSN4	UPC2	YHR040W	CDC6	NOG1	PWP1	YKL082C	SPC34	YNL182C		RVB2
GCN4	GAT3	RTS2	DED1	FRQ1	GCD7	SLN1	SMD3	YGR280C	RVB2
CST6	CEF1
GZF3	YHR040W	CDC6	HAS1	PRP16
ADR1	ROX1	SUT1	SOK2	INO2	YBR267W	YGR198W	RFT1	RPT6	ARC35	ARC40	ARP4	CDC19	CDC34	CDC42	CDC91	CDS1	CET1	YNL245C	DED1	YNL258C		EPL1	ERG25	YHR188C	MCM1	NAB3	PSA1	RNA1	RPB11	RPN8	RSC8	SEC61	SMD2	SPC19	UBA1	UFD1	YDR527W	YJL097W	YKL052C	YLR145W	ADE13	YLR440C		YNL158W	
MBP1	STP1	CDC34	NAB3	NFS1	YGR280C
MIG1	HSF1	YLR145W
SWI4	YLL054C	ARC40	CDC43	EPL1	HEM12	CDC25
SKN7	CDC34	FRQ1	PGI1	SLD2	YLR145W
INO2	CDC6	LUC7
CUP2	INO2
HAC1	MIG1	RTS2	CDC5	PRP39	ARC35	ARC40	ARP4	BRR2		CDC42	CDC54	CDC91	CDS1	YNL245C			YNL258C		EPL1	ERG25	ERO1	MCM1	NAB2	YNL124W	NBP1	YLR007W	PDS5	POP5	PRP16	PRP4	PWP1	RNA1	YJL011C	RSC8	SEC61	SMD2	SMD3	YKL018W	UBA1	UFD1	YJL091C	YLL034C	YLR145W	CDC25	YLR440C		YNG2	YNL158W	
SWI6	RTS2	CDC6	UBA1	
CRZ1	MBP1	CDC37	YPR105C	YNL258C
YRR1	YLL054C	YGR198W	NBP1	PTA1	YLL034C	YLR440C
HAP4	GAT3	GAT4	RME1	HMS1	MOT3	SUT1	SOK2	CUP2	RTS2	ARP4	CDC27	EPL1	FRQ1	HSF1		YLR145W
YDR049W	YFL052W		ERG25	YLR145W
SPT23	SWI5	CDC34	SLD2
SFP1	GAT3	RTS2	SLN1	UBA1	YDL196W
PHO4	RTS2	CDC11	HRT1	RNA1	SMD3
MET31	INO2	YNL258C	HRT1	PLP2	YCR013C	YLR145W	YNL310C
YLR387C	CDC34	ERG25	
IMP2	INO2	FKH2		MPP10	NAB3	RNA1	SMD2	TSM1	
GIS2	ERG25	NAB3	SMD2	UBA1
CAT8	GAT3	YNL245C	EFB1	HEM12	RNT1	SDA1	SPP41	TFC7
CIN5	YDR451C	YOX1	YHR040W	ERO1	FRQ1	NOG1	SDA1	YLL034C	YNL182C
IXR1	GAT3	SOK2
PDR3	ARC40	CDC6	EFB1		ERO1	FAS2	SFI1	SLN1	SMD3	YLL034C	YLR145W
PHD1	RSC8
YCR106W	CDC25
TYE7	GAT3	SFP1	GCR1	YHR040W	CDC19	YNL245C	FAS2	RPB11	YJL011C	RRP46	RRS1	SMD2	YDR412W	ADE13	YNL149C	YNL313C
YAP6	YNL245C	SLD2	YLL034C
AZF1	MBP1	RTS2	YNL245C	NAN1	YLR007W	RRS1	SPC19	YGR090W	YDL196W	YLR008C
FZF1	SUT1	INO2	HAP3	YGR067C	RTS2	YBR267W		POP1	YJL011C	UBA1	YDL196W
INO4	CDC34	
TUP1	NAB3
ZAP1	YDR451C	HMS1	SUM1	SPT21	YFL052W	YPR022C	CDC34	CDC54	CEF1	ECM16	MED8	PSA1	PZF1	RNA1	RPN8	RRS1	SEC61	YGR090W		YLR145W
RLM1	IXR1	GAT2	ARC40	CDC34	YNL245C		ERG25	ERO1	NAB2	RNA1	SEC14	SEC61	SMD2	YCR013C	YLR145W	YLR440C	
RIM101	CDC25
RTG3	INO2	YBR267W	YER006W
SUM1
SPT21	GAT3	YLR145W	CDC25
ACE2	INO2	RLM1	YHR207C	CDC19	YNL245C	ERG25	GLN4	NAB2	RNA1	YJL011C	YGR090W	YLR008C
MAC1
SDS3	RTG3	RTS2	ARC40	ERG25	SMD3	YLR008C
TEC1	RTS2	SLN1
HAP2	YLR387C	YER045C		ERG25	HRT1	REB1	YLR008C	YLR145W	YNG2
HAP3
HAP5	YGR067C	CDC19	CDC34	ERG25	YLR106C	RER2	SLN1	YLR008C	YLR145W
YBR033W	MBP1	INO2	SWI6	YAP5		FKH2	YGR198W	RFT1	ARC40	BRR2	CDC19	CDC34	CDS1	DED1	YNL258C	ERO1	GLN4	YLR106C		POP5	PRP4	PSA1	RET3		RRS1	RSC8	SEC61	SGD1	SMD2	UBA1	YJL097W	YLR008C	YNL149C
FKH1	PRP4	UFD1
SIP3	ERG25	RNA1
HCM1	ARC40	ERO1	LCB2
KAR4	YDR451C	YOX1	SOK2	ARC40	CET1	RSC8	YJL097W	
YFL052W	ARC40	YNL245C	NAB2	PRP4	SMD2
NRG2	SUT1	YLR387C	EFB1	ERG1	FAS2	FRS1	HEM12	HSF1	NFS1	PRP16	PZF1	SSL1	UBA1	YLR008C
YHR207C	FKH2
SWI5	RTS2	YNL245C	RVB2
YER028C	GAT3	GIS1	RME1	XBP1	YCR106W	YGR067C	YNL245C		ERG25
YGR067C	CST6	CRZ1	RTS2	YGR198W	YHR040W	CDC43	YNL245C	ERO1	MGE1	VAS1	YLL034C	YLR008C
YPR022C	GAT3	SWI4	YCR106W	DBP10	UBC9
YFL044C	RTS2	PRP39	YOR262W	YNL245C	DED1	MPP10	SMD3	SUP45	YGR090W
RTS2	YHR040W	CDC34	ERO1	HRT1	NAB3	PTA1	RRS1	SMD2	YGL047W	YOL026C	YOR146W
YBR267W	RTS2	ARC35	ARC40	CDS1	ERO1	YHR188C	NAB2	NAB3	PRP4	PSA1	RPB11	RSC8	SEC14	SMD2	SPP41	UBA1	UFD1	YKL052C	
YDR026C	RLM1	YDL196W
YER045C	SFP1	FRQ1
YAP5	FRQ1	LUC7	PRP16
PDR1	YRR1	YGR280C
YDR520C
YOR172W	IXR1	RTS2	CDC34	CDC37	YJL011C		SPC19	UBA1	YJL097W
YLL054C	MIG1	INO2	GCR1	ALG7	CDC34	EPL1	HRT1	ORC6	POP5	SPC19
YLR278C	CDC43	NAB3	RNA1	SMD3	SPC19	YJL091C	YJR041C	YLR145W
GCR1
ASH1	YDR451C	YOX1	ROX1	CDC6	ERG25	FRS1	RNA1	RPB11	YJL011C	SMD2
CUP9	HRT1	RVB2
FKH2	SWI5	RTS2	YNL245C
GAT2	RTS2	CDC11	CDC6	UBA1	YDL196W	YDR412W
NRG1	UPC2	GIS1	SUT1	SFP1	YER045C	YGR198W	ALA1	CDC27	CDC37	CDC6		GCD7	GRC3	YHR085W	MAK5	NOG1	YNR053C	YGR103W	PRP16	PWP1	RNA1	RPB11	YKL082C	RRS1	RSC8	SDA1	SEC11	SMD2	SPP41	SUP45	UBA1	YGR280C	RPL17A	YLR008C	YLR145W	YNL182C	YOR206W		RVB2
STP1
USV1	GAT3	MBP1	INO2	HAC1	SWI5	YLL054C	YGR198W	CDC34	ERO1	NOG1	PRP16	PWP1		RPN8	SSU72	UBA1	YJL097W	YLR440C		YNL182C		RVB2
CDC5
CDC53	YOX1	GAT3	GIS1	GAT2	ARC40	CDC43	CEF1	FRQ1	YLR008C	YLR145W	RVB2
PRP39	CDC6	SLN1
YGR198W	CDC34
RFT1	CDC34		ERG25
RPT6	CDC43
YOR262W	NRG1	YLR145W
ALA1	RFT1	
ALG7	NAB3
AOS1	INO2	RTS2	FKH2	ARC40	HRT1	YLR145W
ARC35	HRT1
ARC40	INO2	ERG25	FRQ1	SLN1	SMD2
ARP4	ERG25
BRR2	YDR327W	CDC25
YHR040W	GCR1	HRT1	PLP2	UBA1
BRX1	ARC40	CDC34		YJL097W		RVB2
CDC11	YOX1	MET31	ASH1	CUP9	YGR198W	ARC40	CDC42	FRQ1	NOG1	RKI1	YGR251W	YJR041C	YLR440C
CDC19	MIG1	CUP2	SWI6	GCR1	SEC61	SMD3	SPP41
CDC20	SWI5	CDC34	NAB3
CDC27	RTS2	CDC42	RSC8
CDC34	RTS2	ERG25	YDR365C	YOL022C
CDC37	SWI5	YLL054C	PDS5
CDC42	CDC19
CDC43	ARC40
CDC54	SLD2
CDC6	GAT3	CDS1	POP5	SEC61	YLR145W
CDC91	YNL245C		NAB3	SEC61
CDS1	GAT3	INO2	SFP1		ERO1	FRS1	PSA1	YJL011C	SLD2	SMD2	UFD1	VAS1	YLR440C	RVB2
CEF1	GAT3	SKN7	YFL052W	ERO1	RNA1	YLR008C
CET1	YLR145W
YPR105C	ERG25	NAB3	SMD3	YLR145W
YGR278W	YNL245C	CDC25
YNL245C	ALG7	ARC40	CDC34	FRQ1	NAB3	SMD2	SPC19	UBA1	YLR008C
DBP10	PLP2
DED1	GAT3	YBR267W	ASH1	YGR198W	CDC37	CDC6	HAS1	MCM1	YLR007W		RRS1	UBA1	YLR145W
DFR1	INO2	CDC19	CDC6	DED1	ERG25	HEM12	NAB3	RNA1	SMD2	YJL097W	YLL034C		RVB2
DOP1	NAB3	RNA1
YNL258C	CDC6	RNA1		YLR008C
ECM16	INO2	YFL052W	YNL245C		POP5	SSU72
EFB1	MOT3	ERG25	YGR103W	POP5
EPL1	DBP10	YDR327W	RVB2
ERG1	ROX1		
ERG25	ECM22	RPT6	ERG1	HEM12	MVD1	SLN1	TSM1	YJL097W	RVB2
ERO1	GAT3	GAT4	RTS2	RFT1	BRR2	CDC91	CDS1	YNL258C	GPI2	PRP4	RER2	RET3	RNA1		SMD2	SMD3	SRP68	SUP45	UFD1	YGL047W	YIP1	YJL091C	YLR440C	YNL158W	RPT4
FAS2	INO2	RTS2	YGR198W	CDC34	CDC42	FRQ1	HEM12	RPB11	SEC14	SLN1
FRQ1
FRS1	ERO1	SLN1	YJL097W
GCD7	CDC6	ERO1		PTA1
GLE1	YNL245C	FRQ1	HRT1	SLD2	YLR145W
GLN4	DED1		ERG25	NAB3	SLD2	YLR440C
YHR188C	SMD2
GPI2	INO2	CDC34		ERG25
GRC3	MBP1	CDC6	YNL258C
HAS1	RTS2		ERO1	PRP4	SEC61	YJL097W	
HEM12	SLN1
HRT1	MBP1	CAT8	CDC34	YNL258C		SPC19	UBA1
HSF1	YNL245C	ERO1	RNA1	SMD3	UBA1	YLR145W
HTS1	UPC2	GAT3	GAT4	MBP1	IXR1	YGR067C	GCR1	ASH1	FKH2	ALG7	YHR040W	CDC42		ERG25	ERO1	MPP10	YNL124W		RRN3	SLD2	SMD2	SQT1	SSL1	YBL004W	YLL034C	YLR008C	CDC25	YNL313C	YOR206W	
YHR085W	MIG1	ASH1	FKH2	CDC19	CDC34		RNA1	YOR206W
YHR197W	CDC6	ERG25	RNA1
LCB2	CDC43	YNL245C	ERG25	HEM12	MGE1	RNT1	SLD2	SPC19	TSM1	UBA1		YNL149C
LSM4	HSF1	YGR251W
LUC7	SFP1	CDC34	YNL258C	CDC25
MAK5
MAS1	INO2
MCM1	CDC43	RRN3	SLN1	UFD1	YNL313C
YLR106C	ERG25	ERO1	YDL196W
MED8	YGR067C
MGE1	NAB3
MOB1	ARC40
MPP10	YHR040W	HSF1	MED8	POP1	RNA1	SMD2	SSU72	
MVD1	INO2	SWI5		ERO1	RIO1	YLR008C
MYO1
NAB2		FRQ1	YLL034C
NAB3	ERG25	SMD3
YNL124W	YGR067C	RTS2		POP5		UBA1	YLR008C	YLR145W
NAN1	GAT3
NBP1	YLR387C	YHR040W	CDC34	DBP10	NAB3	RNA1	YLR145W
NDC1
NDD1	MBP1	IXR1	YGR067C	YGR198W	SLN1
NFS1
YPR144C	IMP2	CDC42	HEM12	RSC8
NOG1	HRT1	PRO3
YNR053C	INO2	YHR040W	CDC34	CDC6	YNL245C	DBP10	ERO1	RER2	RIO1	RNA1	SEC4	SMD2	SMD3	SPC34	UBA1	UFD1	YGR251W	RVB2
YGR103W		ERG25	NAB2
YLR007W	ERG25	ERO1	HRT1	YGL047W	YNG2
YER006W
NUP192
NUP82	CDC34	NAB3	YDL196W
ORC6	RLM1	CDC54	CDC6	CDS1		YLR145W
PDS5	CDC42	UBA1	YJR041C
PGI1
PLP2	MIG1	YHR040W	CDC6	HRT1	NAB3	YLR145W
POL30	INO2	FRS1	GCD7	GLN4	RVB2
POL5	RSC8
POP1		SLN1
POP5	RNA1
PRO3	FRQ1	MCM1		SLD2	SLN1	SMD2
PRP16	YER045C	ASH1	CDC34	CDC6	HEM12	RIM2	RNT1	SQT1	YGR251W	YLR440C
PRP4	YGR251W
PSA1	MBP1	CUP2	YGR067C	CDC37	ERG25	FRS1	GCD7	HAS1	POL30	RPB11	UFD1	YDR365C	VAS1	YNL182C	YOR145C		RVB2
YJL072C	YNL245C	YJL011C	SUI2	UBA1
PTA1	INO2	HAP3	YBR267W	ASH1	ARC40		ERG25	NAB3	UBA1
PWP1	SFP1	RLM1	RTS2	RFT1	ERO1	PSA1	SMD3	SPC19	UBA1	YGR251W	YLR145W
PZF1	INO2	ERG25	HRT1	SLN1
REB1		HRT1	NAB2
RER2
RET3	MIG1	YLR008C
RIM2	RTS2	ASH1	STP1	YHR040W	LSM4	MCM1	NAB3	REB1	YLL034C	YOR146W
RIO1	CDC34
RKI1	ARC40	CDC42		ERG25	FAS2	PRP4	RSC8	UBA1	UFD1	YKL052C	YNL158W
RLI1	ROX1	GAT3	GAT4	ARC35	CDC34	CDC42	DED1		ERO1	NFS1	SEC61	SLD2	UBA1	YLR008C	YLR440C	
RNA1	GAT3	SOK2	SKN7	INO2	IXR1	YOR172W	RSC8	SSL1		YDR365C	YJL097W	YNG2	YOL026C
RNT1	CDC34	CDC6	YNL245C	HEM12	RNA1	RPN8	SEC14	SSU72	YLR440C		YNG2
ROT1	GAT3	CDC34	FRQ1	SLD2	UBA1
RPB11	REB1	RNA1
YJL011C	RTS2	CDC34	CDC6	YNL258C		ERO1	NAB3	RNA1	SEC61	UBA1	UFD1	YLR440C	
RPN8	CDC34
RPT2	SLD2
RRN3
YKL082C	SUT1	CDC34	NAB3	NAN1
RRP46	GAT3	SMD2	YLR145W
RRS1	SWI5	
RSC8
SCH9	YLR145W
SDA1	FRQ1	MCM1	RNA1	YLR145W
SEC11	GAT3	RME1	CDC34	RNA1	SLD2
SEC14	ROX1	GAT3	RTS2	ARC40	ERO1	FRQ1	RIM2	SLN1	SMD2	SPC19	TSM1	UBA1
SEC2	IXR1	CDC34	YNL245C	YLL034C
SEC4	YDR049W	NRG2	YOR172W	YGR198W	CDC34	ECM16	NFS1	RSC8	SSL1
SEC61	EPL1	FRQ1	HEM12	HRT1	SLD2	SLN1	UBA1	YIP1
SFI1	MOT3	YGR198W	HAS1	RNA1	RRS1
SGD1	YHR040W	CDC34	ERG25
SIT4
SLD2	FKH2
YDR489W	CDC6	YNL245C	POP5	YLR008C
SLN1
SMC4	GAT3	SPC19	UBA1	YHR122W	YLR145W
SMD2	IXR1	CDC34	NAB3	RRS1	RSC8	UBA1	YLR145W
SMD3	RTS2	ERG25	HSF1	RNA1	RSC8	SLN1	YGR251W
SPC19	YGR198W
SPC34	CDC34	NAB3	UBA1
SPP41	CDC34	CDC42		SLD2
SQT1	YNL245C	YNL258C	RNA1	YLR145W
SRP68	GAT3	MSN2	YGR198W	ARC40	DED1	FAS2	YHR085W	NOG1	YGR103W	SMD2	SUP45	YNL313C	RVB2
SSL1		HRT1	SMD3
SSU72	ERG25	YHR085W	UBA1
SUI2	INO2	ERG25	HRT1	SLN1	YDL196W
SUP45	SLD2	SLN1
YKL018W	INO2	YLR008C
TFC7	FKH2	YNL245C	LUC7	MAK5	UBA1
YPL063W	YLR145W
TOM22
YHR070W	RTS2	ARC35	ARC40	CDC42	ERO1	YHR188C	HAS1	NAB3	PSA1	RPB11	RSC8	SEC14	SPP41	UBA1	UFD1
TSM1	ARC40	YLR145W
YDL060W		FRQ1	PSA1
UBA1	YGR198W	ERG25	YLR008C
UBC9	YGR198W	CDC34	NAB2	PWP1	YLR008C	RVB2
UFD1	RTS2	FRQ1	YLL034C
YBL004W	INO2	SLN1
YGR090W	SEC61	YGR251W	YLR145W
YBR190W	RTS2	GCR1	ERG25	ERO1	MCM1	SLN1	SMD2	YLR145W	
YCR013C		YJL009W	YNL313C
YDL196W	RTS2	CDC34	ERG25
YDR327W	RLM1	YBR267W	ARC40	YNL245C
YDR365C	UPC2	HSF1
YDR412W
YDR527W	PRP16	PRP4	RIM2	YJL009W
YGL047W	YLL034C
YGL245W	INO2	RLM1	FKH2	EPL1	RPB11	UBC9	YGR090W
VAS1	GAT3	CDC19
YGR251W	YFL052W	ASH1	
YGR280C		HSF1
YHR122W	FRS1	GLN4	POP5	YJL011C	SUI2
YIP1	YBR267W	ERO1
YJL009W	YDR451C	HAP2	ALG7	YHR040W	CDC37	YGR278W	YNL258C	HRT1	NFS1		POP5	REB1	RPN8	RRP46	SPP41	UBA1	YDR412W	YLL034C	YLR101C	YNL313C	YOR206W
YJL091C	YDR049W	CDC6	HRT1	SEC61	CDC25
YJL097W	ERO1	FRQ1	RSC8	SLN1
YJR041C	GAT3	YHR040W	ERG25	CDC25
YKL033W	YGR198W	ARC40	DED1	YLR145W
YKL052C	YGR198W	FRQ1	
RPL17A	ERG25	PRP4	
YKR079C	CDC34	ERG25	SMD2
YLL034C	CDC25
YLR008C	INO2	YPR105C	NAB2	RNA1	SEC14	SEC61	SMD2	YLR440C	RVB2
YLR076C	YFL052W	ERO1	SEC61	SMD2	SPP41	UFD1	YJL097W	
YLR101C	INO2	SFP1		ERG25	NAB3	RNA1	YJL097W
YLR145W	SFP1	CDC42	HSF1	NOG1	RSC8
YLR243W	SFP1	YHR040W		SEC4	SMD2	UBA1	YLR145W	YLR440C
CDC25	SLD2	SLN1	UBA1	RVB2
ADE13	CDC34	ERG25	HRT1
YLR424W	YHR040W	SLN1	SPC19	UBA1
YLR440C	GCR1
YNG2	RLM1		HAS1	HRT1
YNL149C	YGR067C	RNA1
YNL150W	INO2	GCR1	ASH1	GAT2	ARP4	CDC34	CDC43	DFR1	LCB2		YKL082C	YJR041C	YLR440C
YNL158W	YLR387C	YFL044C	CDC37	HRT1		YDR365C
YNL182C	CDC19	CDC6	DED1	ERG25	NAB3	POL30	RNA1	RRS1	RSC8	SEC14	SEC61	SMD2	UBA1	YJL097W	YLR440C		YNG2	RVB2
YNL310C	INO2	RTS2
YNL313C	CDC43	FRQ1	SLN1	YLR145W
YNR054C	CDC34		SLN1	YLR440C
YOL022C	SWI5	ASH1	ARC40	YNL245C		HEM12	SMD2
YOL026C	CDC34	HRT1	MAK5	RNA1	RSC8	YGR251W	YGR280C	YLL034C
YOR004W	YHR040W	CDC34	CDC42		ERO1	NAB3	NAN1	RSC8	UBA1	UFD1	YLR145W	YLR440C		YNL158W	RVB2
YOR060C	SUT1	INO2	CRZ1	IXR1	YDR520C	HEM12	MYO1	PTA1	SLD2	YJL097W
YOR145C	MCM1	SMD2
YOR146W	INO2	CUP2	HAC1	SWI6	RTS2	YGR198W	CDC19	YNL245C	FRS1	HEM12	RNA1	SLN1	SMD3	SPC19	TSM1	UBA1	YDL196W	YLL034C
YOR169C	RGM1	XBP1	INO2	SWI6	CDC43	HSF1	PLP2	RIM2	RSC8	SLN1	SMD3	SPP41	SUI2	YJL097W	YKL033W	YLL034C	YOL022C
YOR206W	ARC40	YHR040W	CDC19	CDC6	CDS1		NAB2	SEC61	UBA1	YGR251W	YJL097W	YLR145W	YLR440C	
RPT4	ERG25
YPR169W	INO2
RSP5
RVB2	ERO1
